# Supplementary material for: Quantitative analysis of 1300-nm three-photon calcium imaging in the mouse brain
Source: eLife. 2020 Jan 30;9:e53205. doi: 10.7554/eLife.53205 (PMC7028383; doi:10.7554/eLife.53205)
Supplement: Figure 1—source data 1. [file elife-53205-fig1-data1.csv]

Depth (um)	1320-nm Power Transmission	920-nm Power Transmission
0	1	1
10	0.863034466	0.758107021
20	0.776708332	0.654989649
30	0.763857797	0.607306661
40	0.6887999	0.527106039
50	0.699538785	0.50506649
60	0.803297832	0.501305931
60	0.747343463	0.520957741
70	0.662569924	0.369160461
70	0.672165174	0.478751876
80	0.609179164	0.323029233
90	0.617550789	0.292937652
100	0.655392504	0.340538172
110	0.626152643	0.33830134
120	0.595996247	0.31009933
130	0.577983285	0.28412799
140	0.652778633	0.315106098
150	0.565010645	0.305943946
160	0.576034186	0.283565041
170	0.54197061	0.228126726
170	0.551635082	0.246606219
180	0.508195748	0.231948498
190	0.5018214	0.224935225
200	0.50652718	0.210490139
210	0.483569152	0.193013766
220	0.47400741	0.179482513
230	0.444068271	0.159600662
240	0.437010259	0.163374758
250	0.415972648	0.148231724
260	0.414604059	0.146025631
270	0.383879677	0.151771463
270	0.402141341	0.140996291
280	0.382155867	0.131511106
290	0.361750786	0.1176845
300	0.347822096	0.101976929
310	0.318344756	0.098127301
320	0.304056112	0.080166415
330	0.31346575	0.097656261
340	0.311095532	0.103100747
350	0.311438424	0.085427512
360	0.278861884	0.081901446
370	0.251512939	0.081433142
370	0.289763917	0.06895887
380	0.240883453	0.070428874
390	0.241401396	0.06161546
400	0.234732904	0.062282512
410	0.226786075	0.059698937
420	0.21020267	0.051311955
430	0.211166226	0.048695719
440	0.203376412	0.049470181
450	0.191901661	0.040482447
460	0.188523808	0.041499564
470	0.174162073	0.036066251
470	0.184323109	0.038330108
480	0.176784089	0.038062534
490	0.171759105	0.037576016
500	0.160530443	0.023509052
510	0.166593444	0.026210413
520	0.164855876	0.024122014
530	0.153046092	0.023721919
540	0.150821971	0.019142901
550	0.143813934	0.019824562
560	0.133926602	0.018016089
570	0.130310741	0.016655664
570	0.139845198	0.018317633
580	0.128328445	0.016664028
590	0.126211325	0.01505571
600	0.119470262	0.01590563
610	0.113423075	0.012874715
620	0.108655664	0.012472514
620	0.107733	0.011078888
630	0.103007305	0.009923612
640	0.09825604	0.008821518
650	0.094199082	0.009324572
660	0.09290446	0.009339497
670	0.093615146	0.01123355
670	0.099933744	0.010778907
680	0.082879345	0.009813962
690	0.073444358	0.005501575
700	0.068188754	0.005039573
710	0.066841293	0.005334803
710	0.070592782	0.005847719
720	0.067821485	0.003888767
730	0.06001755	0.0040256
740	0.057307756	0.003812316
750	0.054745066	0.002754731
760	0.049712825	0.002544637
770	0.047985438	0.002678188
770	0.048081989	0.002759512
780	0.042713508	0.001736058
790	0.036164069	0.000244911
800	0.030322376	0.0004805
810	0.025872959	0.000958961
820	0.021122531	0.00113177
820	0.021310304	0.0007821
830	0.023877881	0.000783918
840	0.021241854	0.000682911
850	0.01902072	0.000563713
860	0.018943732
870	0.016018111
870	0.01541292
880	0.015684341
890	0.014991451
900	0.014074109
910	0.01326439
910	0.013075298
920	0.013002923
930	0.011941717
940	0.011141968
950	0.010264923
960	0.009837349
970	0.010435071
970	0.009777642
980	0.010589918
990	0.010447264
1000	0.00980065
1010	0.008102992
1010	0.007983402
1020	0.008075077
1030	0.007752689
1040	0.006660597
1050	0.007016025
1060	0.007318485
