# Supplementary material for: Quantitative analysis of 1300-nm three-photon calcium imaging in the mouse brain
Source: eLife. 2020 Jan 30;9:e53205. doi: 10.7554/eLife.53205 (PMC7028383; doi:10.7554/eLife.53205)
Supplement: Figure 1—source data 2. [file elife-53205-fig1-data2.csv]

Depth (um)	3P Pulse Energy at the Brain Surface (nJ)	2P Pulse Energy at the Brain Surface (nJ)
0	1.014235462	0.054025496
10	1.175196938	0.071263679
20	1.305812516	0.082482976
30	1.327780466	0.088959168
40	1.472467492	0.102494549
50	1.449863086	0.106967096
60	1.262589567	0.107769512
60	1.357120939	0.10370418
70	1.530759886	0.146346918
70	1.508908079	0.112846546
80	1.664921459	0.16724646
90	1.642351494	0.184426602
100	1.547523745	0.1586474
110	1.619789478	0.159696369
120	1.701748067	0.174219969
130	1.754783379	0.190144926
140	1.553720374	0.171451762
150	1.795073192	0.176586255
160	1.760720956	0.190522412
170	1.871384617	0.236822299
170	1.838598548	0.219075966
180	1.995757472	0.232920222
190	2.021108431	0.240182459
200	2.002331766	0.256665209
210	2.097394877	0.279904882
220	2.139703809	0.301007016
230	2.283962911	0.338504207
240	2.320850463	0.330684473
250	2.438226325	0.364466486
260	2.446274799	0.36997269
270	2.64206605	0.355966098
270	2.522087035	0.383169622
280	2.653983752	0.410805574
290	2.803685579	0.459070612
300	2.915960412	0.529781552
310	3.185965665	0.550565391
320	3.335685167	0.673916818
330	3.235554317	0.553221011
340	3.260205816	0.524006829
350	3.256616346	0.632413312
360	3.63705304	0.65964031
370	4.032537908	0.663433756
370	3.500213116	0.783445196
380	4.21048207	0.767092992
390	4.20144821	0.876817207
400	4.32080652	0.8674264
410	4.472212246	0.904965783
420	4.825036062	1.052883212
430	4.803019321	1.109450614
440	4.986986696	1.092082034
450	5.285183328	1.334541259
460	5.379879981	1.301832839
470	5.823515095	1.497951542
470	5.502486741	1.409479332
480	5.737142233	1.419387769
490	5.904988034	1.437765409
500	6.318025675	2.298072023
510	6.088087469	2.061222629
520	6.152255468	2.239675952
530	6.62699355	2.277450506
540	6.724719599	2.822220902
550	7.052414418	2.72517981
560	7.573069473	2.99873602
570	7.783206947	3.243671078
570	7.252558356	2.949371006
580	7.903434514	3.242043083
590	8.036009934	3.588372469
600	8.489438653	3.396627109
610	8.942055765	4.19624802
620	9.334400292	4.331564089
620	9.41434348	4.876436867
630	9.846247917	5.444136139
640	10.3223727	6.124285341
650	10.76693577	5.793884739
660	10.91697275	5.784625649
670	10.83409586	4.809298597
670	10.14907904	5.012149565
680	12.2374937	5.504962631
690	13.80957632	9.820004953
700	14.87394046	10.72025225
710	15.17378578	10.12699037
710	14.36741033	9.238730514
720	14.95448621	13.89270541
730	16.89898139	13.42048341
740	17.69804884	14.17130644
750	18.52651813	19.61189764
760	20.40188759	21.2311199
770	21.13631787	20.17240748
770	21.09387481	19.5779166
780	23.74507543	31.11964375
790	28.04539145	220.5924049
800	33.44841671	112.4359439
810	39.20059843	56.33750699
820	48.01675749	47.73539776
820	47.59366428	69.07745919
830	42.47594093	68.91725812
840	47.74703044	79.11063159
850	53.32266271	95.83873107
860	53.53936955
870	63.31804423
870	65.8042394
880	64.66548244
890	67.65425771
900	72.06391936
910	76.4630337
910	77.56882411
920	78.00057267
930	84.93212681
940	91.02839511
950	98.80595388
960	103.1004834
970	97.19487492
970	103.7300649
980	95.77368102
990	97.08144246
1000	103.4865547
1010	125.1680207
1010	127.0430126
1020	125.6007236
1030	130.8237033
1040	152.2739569
1050	144.5598373
1060	138.585437
