# Supplementary material for: Quantitative analysis of 1300-nm three-photon calcium imaging in the mouse brain
Source: eLife. 2020 Jan 30;9:e53205. doi: 10.7554/eLife.53205 (PMC7028383; doi:10.7554/eLife.53205)
Supplement: Figure 2—source data 4. [file elife-53205-fig2-data4.csv]

Time(s)	Trace 1	Trace 2	Trace 3	Trace 4	Trace 5	Trace 6	Trace 7	Trace 8	Trace 9	Trace 10	Trace 11	Trace 12	Trace 13	Trace 14	Trace 15	Trace 16	Trace 17	Trace 18	Trace 19	Trace 20	Trace 21	Trace 22	Trace 23	Trace 24	Trace 25	Trace 26	Trace 27	Trace 28	Trace 29	Trace 30	Trace 31	Trace 32	Trace 33	Trace 34	Trace 35	Trace 36	Trace 37	Trace 38	Trace 39	Trace 40	Trace 41	Trace 42	Trace 43	Trace 44	Trace 45	Trace 46	Trace 47	Trace 48	Trace 49
0	-0.018354	-0.16422	0.56629	-0.13062	-0.0080973	-0.1573	0.96212	0.23679	0.77888	0.34683	-0.20392	-0.027464	0.40696	-0.24054	-0.095103	0.054591	-0.24912	-0.13705	-0.0086621	-0.23599	-0.1417	2.4334	-0.1483	-0.28969	-0.12299	-0.11787	-0.23671	0.063139	-0.46445	0.71005	0.42203	-0.29187	1.0605	0.091021	0.28906	-0.2788	0.94905	-0.051951	-0.21172	-0.10566	0.14659	-0.149	0.054048	0.067802	0.81176	2.3935	3.0479	1.2394	3.6028
0.072150072	0.21781	0.080763	1.0032	0.097622	0.29607	0.086083	1.8045	0.85526	1.4755	1.1532	0.16136	0.52604	0.79274	-0.0029036	0.17781	0.41707	0.013107	0.14264	0.27411	-0.023968	0.10283	3.3645	0.13018	-0.081504	0.17309	0.15081	0.0094691	0.44552	-0.31128	1.2304	0.95432	-0.053928	1.8527	0.45854	0.72279	-0.033815	1.4953	0.21107	0.041005	0.24076	0.52774	0.12144	0.47196	0.44262	1.3378	4.22	4.3475	1.7909	4.7679
0.144300144	0.22245	0.099686	0.99891	0.087823	0.36955	0.081343	2.1376	1.184	1.6584	1.6945	0.32868	1.0911	0.85573	0.018399	0.20046	0.4913	0.06266	0.18735	0.26861	-0.016287	0.13269	3.3842	0.17644	-0.069463	0.18455	0.25222	0.07109	0.52526	-0.25625	1.0045	0.92136	0.057337	2.0448	0.52828	0.73496	-0.0077055	1.5014	0.22082	0.078003	0.27193	0.55608	0.11107	0.63025	0.53055	1.4368	5.3285	4.3549	1.8843	4.6669
0.216450216	0.24935	0.085462	0.96756	0.084814	0.37064	0.048655	2.4757	1.437	1.8954	1.953	0.41386	1.901	0.99568	0.017056	0.18374	0.46601	0.077239	0.16421	0.2272	-0.030562	0.11864	3.4102	0.1782	-0.093541	0.12914	0.25773	0.081643	0.45759	-0.17694	0.94006	0.87171	0.075813	2.0061	0.52651	0.65151	-0.00040358	1.5316	0.258	0.052113	0.2366	0.48878	0.12445	0.74305	0.51658	1.572	6.0635	4.0387	1.9656	4.6424
0.288600289	0.28825	0.092623	0.93959	0.137	0.34912	0.067152	2.6469	1.6459	2.1342	1.9687	0.53756	2.9408	1.1083	0.0031689	0.1686	0.42409	0.095207	0.14091	0.21881	-0.0017248	0.089039	3.5161	0.15911	-0.10983	0.14126	0.25775	0.087125	0.3693	-0.14024	0.95417	0.77696	0.13308	1.8659	0.50583	0.60408	0.043703	1.5118	0.28259	0.041745	0.25442	0.43389	0.17952	0.86355	0.47433	1.6799	6.592	3.936	1.9633	4.7852
0.360750361	0.26372	0.12645	0.87374	0.1473	0.34686	0.081831	2.7511	1.7743	2.3666	2.0197	0.59672	3.6096	1.1328	0.0051509	0.1571	0.40279	0.071911	0.10134	0.19249	0.025144	0.058204	3.4564	0.12482	-0.11462	0.19939	0.24239	0.048126	0.38618	-0.13099	1.0549	0.72424	0.1267	1.7459	0.51103	0.5795	0.17474	1.3884	0.24292	0.055373	0.29013	0.38962	0.1742	0.89534	0.42224	1.6447	6.8723	4.0371	1.9308	4.9207
0.432900433	0.29691	0.1587	0.83443	0.13136	0.34286	0.072132	2.8498	1.822	2.5713	2.0015	0.58738	3.9558	1.143	0.015548	0.17461	0.38212	0.022912	0.13893	0.22504	0.015453	0.04721	3.1248	0.12337	-0.10661	0.24581	0.2588	0.0072066	0.43232	-0.12937	1.1025	0.77618	0.099681	1.7655	0.49878	0.5943	0.33723	1.2967	0.21163	0.05562	0.29613	0.3796	0.14517	0.87834	0.40536	1.5898	6.7598	3.9444	1.9385	4.9577
0.505050505	0.31909	0.1361	0.81087	0.10225	0.33187	0.10532	2.7621	1.7096	2.6541	1.9035	0.52924	4.1024	1.0935	0.022758	0.1716	0.32903	-0.018015	0.20369	0.42256	0.0086632	0.049997	2.8448	0.18657	-0.097971	0.29921	0.44122	0.023707	0.42185	-0.1374	1.0701	0.88277	0.039037	1.7766	0.44836	0.58518	0.42833	1.3133	0.26608	0.041947	0.24719	0.40492	0.11706	0.90743	0.39112	1.5952	6.7997	3.7336	1.9397	4.8879
0.577200577	0.34209	0.094581	0.76269	0.084404	0.31605	0.11961	2.5768	1.5584	2.5825	1.8153	0.49043	4.1159	1.0546	0.032384	0.14252	0.29202	-0.014992	0.21741	0.65006	-0.019035	0.029695	2.73	0.2771	-0.069356	0.35615	0.69838	0.052589	0.36357	-0.11235	1.0175	0.88697	0.033754	1.7528	0.37673	0.53574	0.46448	1.3472	0.34464	0.049609	0.18476	0.41203	0.10345	0.87982	0.42291	1.5446	7.0848	3.7156	1.943	4.5801
0.649350649	0.22984	0.075573	0.66994	0.10026	0.26686	0.088629	2.5115	1.5469	2.4367	1.6216	0.48979	4.1924	1.0932	0.043796	0.13235	0.27584	-0.0069548	0.23689	0.78149	-0.033358	0.0048619	2.84	0.34655	0.0079375	0.38574	0.99023	0.091967	0.35683	-0.12706	1.0217	0.80151	0.038582	1.7562	0.37731	0.48008	0.45757	1.2863	0.37962	0.065103	0.12842	0.41024	0.15157	0.76148	0.62249	1.4086	7.055	3.7516	1.9502	4.1111
0.721500722	0.2222	0.055077	0.65021	0.13233	0.21474	0.10557	2.4871	1.5243	2.3798	1.392	0.4597	4.1812	1.0875	0.054843	0.11433	0.29172	0.0090599	0.25271	0.83804	-0.049342	-0.0086572	2.8394	0.36462	0.075371	0.40825	1.2639	0.1657	0.43359	-0.14766	1.0223	0.82657	0.055945	1.7272	0.37792	0.46573	0.43001	1.2636	0.41194	0.060728	0.13572	0.40887	0.16953	0.73309	1.0001	1.316	6.7403	3.5805	1.8877	3.7895
0.793650794	0.23776	0.053224	0.66761	0.098792	0.19285	0.14374	2.3663	1.3729	2.3332	1.239	0.39439	3.8917	1.009	0.03277	0.088234	0.30001	0.025729	0.26513	0.88159	-0.05877	-0.00269	2.6763	0.34597	0.11432	0.4204	1.4852	0.20705	0.48515	-0.15374	0.94234	0.85075	0.074454	1.6508	0.32092	0.45093	0.41756	1.4216	0.41222	0.042317	0.14658	0.42552	0.14764	0.71128	1.3552	1.3303	6.343	3.3358	1.7157	3.6062
0.865800866	0.31879	0.068995	0.59944	0.048972	0.21563	0.1603	2.215	1.2406	2.3113	1.2008	0.35386	3.6641	0.92413	0.020199	0.088725	0.28446	0.020693	0.22086	0.93275	-0.056768	0.012262	2.6525	0.38804	0.11583	0.41944	1.7663	0.24392	0.5418	-0.18328	0.87211	0.77938	0.12631	1.5311	0.26269	0.42366	0.40195	1.6395	0.33469	0.031518	0.13677	0.39258	0.12921	0.65545	1.5523	1.2807	5.9698	3.254	1.6085	3.4272
0.937950938	0.4071	0.083194	0.51466	0.044487	0.23561	0.16482	2.1198	1.1877	2.2656	1.2103	0.33249	3.5505	0.8638	0.021488	0.10032	0.24895	0.0022438	0.2093	0.95639	-0.026815	-0.0096526	2.6278	0.65023	0.12676	0.42386	1.9233	0.26342	0.64783	-0.18217	0.85121	0.71807	0.21334	1.553	0.26449	0.40343	0.3542	1.72	0.27272	0.014321	0.12713	0.30175	0.13547	0.6596	1.7161	1.1214	5.7043	3.2607	1.6238	3.3064
1.01010101	0.45447	0.11603	0.4735	0.06397	0.24038	0.16241	2.0623	1.0639	2.1697	1.1042	0.3569	3.6183	0.84333	0.027074	0.10986	0.20781	0.033845	0.18862	0.95155	0.003741	-0.03189	2.5237	1.0878	0.15205	0.41329	1.863	0.24385	0.74223	-0.18187	0.82578	0.74046	0.28926	1.721	0.2942	0.39468	0.30601	1.723	0.28107	-0.015491	0.11834	0.28878	0.14697	0.63784	1.8162	1.0636	5.2524	3.1224	1.7009	3.4277
1.082251082	0.57408	0.14959	0.45264	0.040961	0.2341	0.12791	2.0272	0.91452	2.1797	1.0363	0.36596	3.5421	0.76973	0.032315	0.11622	0.20902	0.067568	0.19289	0.92456	0.02676	-0.030772	2.2959	1.3267	0.16863	0.40088	1.723	0.2327	0.8	-0.17611	0.82422	0.75787	0.34414	1.9589	0.30713	0.39921	0.3175	1.8108	0.28747	-0.045434	0.072846	0.31892	0.14446	0.69025	1.7826	1.0839	4.7995	3.0613	1.6352	3.5049
1.154401154	0.61912	0.13836	0.41207	0.011817	0.205	0.11879	2.0899	0.88972	2.1513	0.9928	0.36332	3.2837	0.70211	0.03648	0.11978	0.2217	0.052069	0.23451	0.89902	0.012324	-0.024368	2.1626	1.3829	0.17924	0.37371	1.7084	0.23714	0.8544	-0.12964	0.84009	0.72755	0.36072	2.1205	0.30372	0.44188	0.36421	1.8108	0.28384	-0.032954	0.018827	0.32451	0.13563	0.93926	1.7662	1.0756	4.935	3.1517	1.4704	3.1708
1.226551227	0.67077	0.12263	0.38895	0.037971	0.17787	0.14622	2.1935	0.91846	2.0177	0.90655	0.34523	3.1184	0.66988	0.052209	0.1349	0.20214	0.016389	0.25887	0.93484	-0.0076617	-0.017129	2.0879	1.3555	0.17776	0.36142	1.699	0.24285	0.89639	-0.097794	0.86928	0.68357	0.37094	2.2168	0.29673	0.48551	0.45442	1.6599	0.26313	0.0047109	0.0127	0.31917	0.14701	1.2014	1.8729	1.0948	5.2691	3.1333	1.3916	2.8608
1.298701299	0.74037	0.1209	0.38018	0.055673	0.16408	0.1812	2.226	0.87648	1.8618	0.8119	0.31918	3.0296	0.63933	0.052989	0.14536	0.18959	0.0097686	0.26254	0.93905	-0.0086454	-0.003212	1.9193	1.2639	0.13068	0.36769	1.577	0.22351	0.94934	-0.086755	0.92008	0.67192	0.39936	2.2622	0.27855	0.5128	0.53056	1.5328	0.27569	0.028673	0.033017	0.35262	0.15375	1.2934	2.0052	1.1704	5.3263	2.9494	1.419	2.7923
1.370851371	0.81299	0.09391	0.34516	0.063904	0.15931	0.18418	2.1368	0.78306	1.79	0.79552	0.31237	2.8742	0.59925	0.032034	0.1457	0.17966	0.0118	0.23905	0.88033	0.027725	-0.0080237	1.7523	1.201	0.060826	0.38633	1.4403	0.18717	0.93231	-0.098473	0.95793	0.68767	0.45745	2.2298	0.217	0.4995	0.55783	1.5736	0.37287	0.042716	0.015695	0.36665	0.13006	1.3741	1.9452	1.2493	5.4496	2.7755	1.4206	2.8593
1.443001443	0.79076	0.07825	0.32364	0.080631	0.14537	0.1455	2.0236	0.76269	1.7499	0.75492	0.30278	2.6662	0.54387	0.026086	0.15322	0.14972	0.0068726	0.16868	0.74842	0.069109	-0.013502	1.6658	1.1886	0.053803	0.40095	1.3891	0.16094	0.88429	-0.12599	0.93274	0.68488	0.48558	2.2326	0.17095	0.45675	0.5644	1.7122	0.42575	0.043953	-0.017002	0.33804	0.1204	1.4124	1.827	1.2426	5.8398	2.7978	1.3462	2.8929
1.515151515	0.79295	0.06696	0.3378	0.1165	0.14015	0.083845	1.9605	0.807	1.6878	0.67355	0.2973	2.4262	0.51414	0.039779	0.15014	0.13279	0.017396	0.14171	0.5966	0.038863	-0.0085954	1.6333	1.1593	0.11205	0.35266	1.4386	0.18594	0.86847	-0.11907	0.86902	0.70631	0.50264	2.2043	0.17942	0.44867	0.63208	1.8609	0.42972	0.040333	-0.029247	0.31594	0.12208	1.444	1.7829	1.1651	6.1408	2.7204	1.2644	2.8231
1.587301587	0.7489	0.040361	0.35806	0.11692	0.14664	0.039864	1.928	0.83269	1.6072	0.62396	0.2567	2.2024	0.47972	0.047565	0.14089	0.13198	0.0074578	0.16004	0.48872	0.0017322	-0.002128	1.658	1.1252	0.13416	0.28384	1.4524	0.21548	0.88169	-0.11715	0.82592	0.7183	0.51198	2.105	0.2004	0.44984	0.81433	2.0008	0.46549	0.048029	-0.035834	0.30926	0.10048	1.4546	1.708	1.1238	6.3677	2.5417	1.2365	2.6782
1.659451659	0.71197	0.044682	0.36192	0.086707	0.13597	0.015298	1.8573	0.76361	1.542	0.60045	0.23293	2.1902	0.41783	0.051946	0.12392	0.15233	-0.0173	0.15276	0.4808	-0.025718	-0.016481	1.7218	1.1072	0.12943	0.27531	1.4628	0.19544	0.87773	-0.11938	0.80289	0.68141	0.49988	1.8425	0.21709	0.42579	1.0439	2.0714	0.4668	0.070518	-0.039498	0.28406	0.074403	1.361	1.6298	1.1315	6.2943	2.5256	1.1898	2.5237
1.731601732	0.64846	0.080956	0.31356	0.05517	0.1409	0.00015152	1.7791	0.65955	1.4773	0.56369	0.22732	2.2905	0.38153	0.064996	0.103	0.15342	-0.038852	0.14181	0.53018	-0.0074482	-0.024109	1.7563	1.1376	0.12133	0.32617	1.5047	0.18587	0.88535	-0.088888	0.78384	0.64698	0.49321	1.6694	0.22136	0.39714	1.1911	2.0797	0.42801	0.093849	-0.07002	0.22811	0.051779	1.2296	1.7454	1.0857	5.9521	2.5316	1.1085	2.3929
1.803751804	0.58777	0.1317	0.29822	0.057898	0.15838	0.0040688	1.7227	0.57316	1.4135	0.54139	0.20569	2.2385	0.38114	0.064005	0.10579	0.1328	-0.04946	0.16461	0.51272	0.028214	-0.041463	1.7409	1.2173	0.13355	0.35919	1.545	0.21337	0.86699	-0.05015	0.73673	0.59304	0.51133	1.645	0.21541	0.33931	1.2339	1.9905	0.40384	0.10798	-0.082195	0.23086	0.049852	1.2195	2.0539	0.99974	5.5758	2.3929	1.1346	2.476
1.875901876	0.57099	0.14027	0.33628	0.08774	0.18207	0.035097	1.6276	0.54428	1.3541	0.54323	0.17639	2.041	0.38018	0.033823	0.12612	0.13849	-0.04542	0.19823	0.47366	0.041506	-0.071659	1.6541	1.2204	0.1323	0.36075	1.5699	0.23229	0.77431	-0.06375	0.69859	0.49151	0.49803	1.6296	0.18384	0.30465	1.2847	1.9409	0.43603	0.11817	-0.043806	0.2615	0.057787	1.2359	2.2826	0.95067	5.2105	2.2835	1.1188	2.5042
1.948051948	0.5478	0.11728	0.3496	0.11173	0.16939	0.074084	1.5334	0.57576	1.3094	0.54843	0.19169	1.8776	0.34924	0.035942	0.13796	0.17579	-0.038494	0.23955	0.42775	0.054666	-0.063118	1.4962	1.1359	0.10479	0.35081	1.4959	0.22754	0.7017	-0.051246	0.70374	0.44378	0.44222	1.5709	0.14822	0.30318	1.3501	1.9313	0.45338	0.12396	0.011557	0.25758	0.078175	1.1076	2.3622	0.91946	5.0498	2.258	0.99017	2.3628
2.02020202	0.54184	0.099157	0.33162	0.088086	0.11936	0.083205	1.5073	0.5843	1.2854	0.53991	0.29715	1.7719	0.33461	0.071198	0.11826	0.37761	-0.017126	0.27439	0.37154	0.038588	-0.03356	1.4453	1.0428	0.081447	0.32044	1.432	0.18341	0.65968	-0.0044964	0.68843	0.48947	0.39799	1.4292	0.15551	0.313	1.3129	1.8625	0.40926	0.10966	0.056105	0.27028	0.090865	1.0541	2.3885	0.86269	5.0286	2.1415	0.90618	2.1698
2.092352092	0.52643	0.09843	0.28617	0.054096	0.13018	0.07828	1.424	0.52988	1.2359	0.47665	0.36895	1.6	0.34162	0.091404	0.10496	0.96401	-0.010779	0.24983	0.31882	-0.0025231	-0.010487	1.4594	0.96517	0.08507	0.2926	1.5038	0.15192	0.61722	0.016281	0.60578	0.54731	0.40605	1.4162	0.18072	0.32518	1.2915	1.6997	0.31239	0.10436	0.071865	0.24077	0.09505	1.0981	2.5138	0.81384	4.9718	2.0739	0.92889	2.0689
2.164502165	0.43552	0.07465	0.20718	0.044823	0.16332	0.069053	1.2966	0.45362	1.1137	0.385	0.35247	1.4247	0.31857	0.073817	0.093176	1.84	-0.010751	0.21665	0.27748	-0.022309	-0.0033223	1.3492	0.87435	0.05854	0.29487	1.513	0.1257	0.57559	0.0046951	0.53433	0.5304	0.42336	1.436	0.17355	0.29825	1.4952	1.5977	0.2753	0.092111	0.066612	0.20977	0.067704	1.1586	2.5852	0.7672	4.8111	2.2647	0.90648	2.0491
2.236652237	0.44209	0.05856	0.15614	0.054822	0.17744	0.027568	1.2011	0.4271	0.99737	0.30827	0.31713	1.326	0.27586	0.043426	0.078787	2.5574	-0.0098266	0.18953	0.26448	-0.021354	-0.016064	1.2347	0.75349	-0.0010833	0.35343	1.3874	0.12934	0.54793	-0.031518	0.53332	0.46116	0.41459	1.3738	0.12946	0.24359	1.8022	1.6267	0.30494	0.057837	0.056726	0.22178	0.024349	1.1749	2.4575	0.69628	4.6594	2.2958	0.80102	2.0109
2.308802309	0.80728	0.045758	0.16643	0.050212	0.19577	0.011984	1.2062	0.44384	0.93573	0.27301	0.32992	1.2611	0.26493	0.038263	0.084553	2.855	0.0042963	0.18067	0.24423	-0.0085979	-0.0099083	1.154	0.64209	-0.0021351	0.44433	1.2679	0.13127	0.56865	-0.059827	0.54219	0.42346	0.42096	1.2096	0.097356	0.22823	1.9089	1.6254	0.30094	0.062374	0.041607	0.219	-0.018273	1.1956	2.3396	0.63761	4.6418	1.9932	0.74852	1.9154
2.380952381	1.252	0.036707	0.19432	0.036075	0.22518	0.04182	1.2317	0.42912	0.93069	0.26623	0.3643	1.2102	0.28567	0.064244	0.085414	2.9643	0.1011	0.17822	0.19531	-0.00037895	-0.015689	1.0828	0.5933	0.0072185	0.51361	1.2791	0.11942	0.58093	-0.036832	0.53641	0.43151	0.3731	1.0805	0.08837	0.24427	1.9301	1.5093	0.25765	0.055903	0.053891	0.20586	-0.039476	1.1255	2.4833	0.62595	4.4361	1.7428	0.78084	1.9309
2.453102453	1.5132	0.061863	0.18155	0.040406	0.24165	0.034268	1.2346	0.38985	0.98419	0.24816	0.35423	1.2256	0.29283	0.070456	0.092893	3.078	0.25272	0.15153	0.21307	-0.017326	-0.031249	1.0648	0.6497	0.0041527	0.49578	1.1871	0.093654	0.56456	0.0074905	0.508	0.42428	0.26008	1.0001	0.10626	0.23421	1.9464	1.4245	0.23467	0.01151	0.078422	0.19995	-0.027611	1.0247	2.7077	0.60944	4.2206	1.6864	0.7629	2.0911
2.525252525	1.7963	0.078331	0.16313	0.040492	0.22542	0.022592	1.2089	0.40233	1.0745	0.20986	0.33966	1.26	0.27592	0.054105	0.10839	3.121	0.30215	0.10805	0.30767	-0.046937	-0.043064	1.0469	0.72404	0.03792	0.47021	1.0824	0.091942	0.56638	0.024419	0.48492	0.40969	0.19847	0.90996	0.10724	0.21239	1.9664	1.376	0.23107	0.025886	0.089153	0.16385	-0.0099377	1.0728	2.7583	0.59504	4.2408	1.6001	0.62951	2.0857
2.597402597	2.0999	0.061001	0.15597	0.042053	0.21151	0.03002	1.1582	0.4057	1.1237	0.20942	0.3547	1.2647	0.24312	0.044675	0.09418	3.0802	0.27905	0.10126	0.31773	-0.05433	-0.060986	0.99429	0.76364	0.090142	0.48459	1.1107	0.10562	0.61232	0.018516	0.49273	0.42181	0.19501	0.90336	0.064412	0.18724	1.903	1.3092	0.20994	0.075824	0.059917	0.15288	0.036605	1.0638	2.7344	0.57692	4.2779	1.5217	0.55877	1.8716
2.66955267	2.1115	0.034841	0.16987	0.033675	0.18657	0.066796	1.099	0.35569	1.0535	0.21588	0.35642	1.1882	0.20632	0.041004	0.08344	2.9679	0.36665	0.15285	0.31088	-0.049507	-0.075938	0.94985	0.79449	0.094294	0.49146	1.131	0.10144	0.63113	0.0044424	0.50872	0.46198	0.22465	0.91673	0.040961	0.1599	1.8043	1.1594	0.17417	0.076883	0.049805	0.18315	0.067805	0.99216	2.763	0.55526	4.1253	1.503	0.66317	1.7928
2.741702742	1.8741	0.035517	0.16578	0.0045115	0.16284	0.090416	1.0154	0.30424	0.9833	0.20878	0.32069	1.1056	0.18738	0.051844	0.075255	2.8798	0.87459	0.1936	0.32363	-0.027436	-0.089462	0.9136	0.7977	0.055224	0.5	1.0697	0.097285	0.62269	-0.011473	0.49624	0.47258	0.26389	0.89955	0.073407	0.11885	1.7435	1.0781	0.19185	0.046222	0.062532	0.19175	0.064729	0.97064	2.6959	0.5403	3.7377	1.4915	0.71915	1.8575
2.813852814	1.881	0.036742	0.1351	-0.0095368	0.20119	0.052932	0.97295	0.32881	0.95796	0.17869	0.28626	1.0698	0.18056	0.061902	0.06769	2.8644	1.8538	0.21923	0.29107	-0.023561	-0.11593	0.90454	0.71513	-0.0037828	0.52427	0.96945	0.092415	0.61772	-0.0096068	0.48094	0.44929	0.26831	0.89223	0.09442	0.092724	1.6263	1.0864	0.19668	0.015244	0.061441	0.11976	0.05331	0.97533	2.6649	0.4966	3.3317	1.7404	0.64167	1.877
2.886002886	2.0542	0.015777	0.12674	-0.014122	0.25062	0.010333	0.973	0.34627	0.92085	0.15095	0.24468	1.0386	0.19236	0.055034	0.069359	2.7951	2.6337	0.20623	0.2258	-0.036082	-0.12685	0.94056	0.61535	-0.03311	0.53431	0.90985	0.092329	0.5939	0.020456	0.49539	0.4489	0.25063	0.82089	0.087306	0.1047	1.4999	1.0827	0.18145	0.0086448	0.053104	0.02349	0.026739	0.96539	2.6121	0.4304	3.2363	2.4772	0.62557	1.7724
2.958152958	2.0535	0.020121	0.11316	-0.0012335	0.22665	0.0070474	0.92293	0.30702	0.99377	0.19126	0.21422	0.96794	0.2005	0.05071	0.074388	2.7236	2.8563	0.16009	0.1637	-0.04099	-0.11424	0.9243	0.57024	-0.023833	0.5296	0.9227	0.1022	0.58004	0.052685	0.50407	0.45111	0.21007	0.70659	0.06736	0.14022	1.4288	1.0203	0.19059	-0.010103	0.073586	-0.010524	-0.0067592	0.92533	2.4493	0.3822	3.1157	3.2245	0.67419	1.7601
3.03030303	1.8654	0.053576	0.097175	0.040038	0.13384	0.011893	0.81964	0.26418	1.2028	0.3197	0.19714	0.8558	0.17754	0.055452	0.073196	2.6495	2.7866	0.12187	0.13449	-0.031033	-0.097924	0.94507	0.57447	-0.020723	0.497	0.8844	0.10457	0.52767	0.071859	0.4862	0.41094	0.1572	0.62558	0.050741	0.17371	1.4355	0.96249	0.20729	-0.028823	0.10251	0.032079	-0.0036697	0.9058	2.2545	0.32479	2.9743	3.4874	0.65517	1.8415
3.102453102	1.7644	0.049203	0.10277	0.030747	0.13071	0.047232	0.76492	0.24025	1.3636	0.3917	0.20368	0.76876	0.1616	0.043203	0.068188	2.481	2.6588	0.11382	0.1602	0.015796	-0.082657	1.0064	0.57898	-0.054076	0.49781	0.81278	0.09314	0.514	0.066913	0.42122	0.38339	0.14664	0.65436	0.040579	0.15563	1.4027	0.97857	0.21191	-0.011524	0.073141	0.12412	0.014403	0.83199	2.1749	0.23653	2.8732	3.4201	0.63973	1.7794
3.174603175	1.8595	0.011223	0.1234	0.01524	0.18217	0.094379	0.78679	0.24129	1.4145	0.41051	0.22858	0.72583	0.15795	0.024682	0.095187	2.2817	2.5043	0.12433	0.19341	0.039763	-0.070351	1.0158	0.54512	-0.06083	0.51706	0.77846	0.093033	0.54613	0.032005	0.38355	0.39261	0.15397	0.69649	0.043836	0.11473	1.2984	0.94503	0.17477	0.024455	0.0029426	0.15391	0.019923	0.76123	2.1513	0.21494	2.9609	3.3696	0.69116	1.6893
3.246753247	1.8647	-0.014078	0.12327	0.045112	0.21447	0.11691	0.7285	0.23582	1.383	0.43249	0.21827	0.68286	0.14724	0.041496	0.11248	2.2054	2.3641	0.12507	0.18033	0.018514	-0.074658	0.98907	0.50397	-0.050886	0.50952	0.84222	0.14189	0.56198	0.0043719	0.42372	0.36685	0.14539	0.64454	0.050393	0.12089	1.2067	0.88254	0.15485	0.024624	0.0036684	0.13914	0.036043	0.74401	2.1286	0.22614	3.0928	3.3504	0.70614	1.626
3.318903319	1.7261	-0.0228	0.10356	0.053511	0.23018	0.097112	0.63023	0.23696	1.4184	0.48312	0.19242	0.65315	0.1095	0.04786	0.090922	2.1536	2.2969	0.10835	0.16205	-0.0035534	-0.08476	0.93802	0.4669	-0.04756	0.52502	0.87651	0.17769	0.51259	0.015184	0.45379	0.33281	0.095447	0.62408	0.063266	0.16848	1.1288	0.82852	0.18261	0.020185	0.0577	0.1438	0.070607	0.69515	2.0894	0.23096	3.0333	3.3569	0.61937	1.5329
3.391053391	1.6278	-0.034438	0.10056	0.037222	0.29616	0.048214	0.61791	0.25005	1.4359	0.50232	0.18516	0.66024	0.089971	0.032336	0.094688	2.0469	2.1731	0.10588	0.15257	0.0095941	-0.086416	0.91173	0.489	-0.047166	0.55682	0.80164	0.15154	0.47421	0.011681	0.3974	0.3173	0.044787	0.64671	0.090312	0.22117	1.0436	0.80574	0.2125	0.037617	0.055754	0.12676	0.071205	0.62984	2.0405	0.24679	3.1072	3.4583	0.57503	1.443
3.463203463	1.5648	-0.052204	0.11542	0.021418	0.62397	-0.015943	0.647	0.26398	1.3689	0.46569	0.15459	0.63525	0.085875	0.019561	0.10328	1.9996	2.0091	0.11194	0.1186	0.02278	-0.094796	0.93367	0.52305	-0.048939	0.51531	0.78438	0.14157	0.52058	0.0046549	0.36756	0.2998	0.059121	0.60091	0.079819	0.23592	0.97703	0.79772	0.17073	0.094684	0.0081172	0.085194	0.05941	0.60476	2.0352	0.27488	3.2686	3.5538	0.62764	1.2791
3.535353535	1.4685	-0.071527	0.12893	-0.0032118	1.2374	-0.050966	0.63876	0.27977	1.2983	0.43557	0.12713	0.61	0.05563	0.022561	0.087293	2.051	1.9539	0.11212	0.10264	-0.0041482	-0.094887	0.96593	0.53061	-0.039052	0.43385	0.84104	0.15234	0.58525	-0.027639	0.37321	0.29924	0.082453	0.479	0.050935	0.23168	0.93548	0.72127	0.13864	0.14924	-0.031293	0.096101	0.090609	0.64643	2.0093	0.28548	3.1942	3.5391	0.62215	1.2114
3.607503608	1.4087	-0.041897	0.11584	-0.022703	1.6549	-0.06339	0.61577	0.27372	1.1769	0.41888	0.15105	0.58743	0.029614	0.025341	0.060678	2.0164	1.9202	0.070215	0.09429	-0.060522	-0.069188	0.97397	0.53461	-0.0043276	0.41922	0.79708	0.14608	0.59639	-0.050647	0.38392	0.30469	0.13754	0.44216	0.056395	0.19942	0.90699	0.62151	0.17017	0.14723	-0.039469	0.14389	0.11684	0.68561	1.9537	0.26082	3.3148	3.3618	0.55796	1.3451
3.67965368	1.4074	0.021473	0.11522	-0.039636	1.8709	-0.068747	0.62969	0.26271	1.1064	0.41401	0.21406	0.56519	0.036669	0.013032	0.067054	1.9853	1.8509	0.033387	0.083417	-0.062111	-0.065249	0.94456	0.56807	0.059735	0.44252	0.64513	0.091269	0.57431	-0.045595	0.4152	0.28011	0.22746	0.50556	0.056072	0.16693	0.86258	0.58806	0.17267	0.11006	-0.050719	0.17459	0.097068	0.66958	1.9259	0.20153	3.7585	3.0517	0.47729	1.5345
3.751803752	1.4083	0.035369	0.16438	-0.060047	2.1467	-0.034498	0.73114	0.24315	1.0415	0.3538	0.21149	0.50429	0.057738	0.0066907	0.083608	2.1768	1.7249	0.032631	0.085214	-0.027935	-0.07657	0.81143	0.58913	0.088477	0.45992	0.58677	0.063522	0.56031	-0.038351	0.41786	0.24844	0.25652	0.52485	0.047094	0.1712	0.79604	0.59805	0.10673	0.10837	-0.072275	0.13437	0.070743	0.62865	1.9069	0.14281	3.9818	2.8174	0.42583	1.6476
3.823953824	1.3834	0.059544	0.21657	-0.090256	2.24	-0.0094051	0.80652	0.22275	0.96091	0.29249	0.18309	0.43384	0.056425	0.031725	0.099565	2.343	1.6414	0.041707	0.069455	-0.015942	-0.074955	0.71821	0.56461	0.051954	0.47422	0.61944	0.10632	0.5734	-0.056917	0.40246	0.25603	0.26098	0.44697	0.04833	0.19691	0.73084	0.57383	0.066964	0.098992	-0.073221	0.087029	0.072599	0.56982	1.889	0.096444	3.8418	2.7504	0.39557	1.694
3.896103896	1.3289	0.089799	0.29869	-0.10109	2.1037	-0.0073369	0.78187	0.22897	0.91055	0.27408	0.1781	0.38724	0.045052	0.048448	0.092226	2.3702	1.5447	0.044397	0.043053	-0.011325	-0.064235	0.75133	0.53982	0.0037035	0.47474	0.6343	0.14274	0.54263	-0.081717	0.37546	0.25512	0.27268	0.41347	0.05703	0.20122	0.70659	0.56624	0.073954	0.06725	-0.044341	0.093619	0.067085	0.5041	1.8698	0.037888	3.6954	2.8056	0.34717	1.6615
3.968253968	1.1723	0.094645	0.39544	-0.084563	1.9597	-0.0080199	0.74083	0.21173	0.93031	0.27276	0.17872	0.34968	0.044341	0.034501	0.078141	2.3036	1.4018	0.030731	0.027189	-0.019442	-0.084448	0.80676	0.58114	-0.0054971	0.48813	0.63789	0.12421	0.47015	-0.097134	0.35955	0.24013	0.24496	0.43995	0.080435	0.16706	0.67059	0.613	0.064732	0.060215	0.030429	0.076814	0.0025004	0.45986	1.871	0.014211	3.6606	2.7922	0.30873	1.4661
4.04040404	0.99363	0.12527	0.44954	-0.069776	1.9448	0.024009	0.72334	0.169	0.90505	0.29428	0.15459	0.31537	0.047461	0.026951	0.083831	2.1672	1.3069	0.028395	0.044928	-0.028891	-0.11105	0.77545	0.68491	-0.0087717	0.4867	0.63195	0.11508	0.44519	-0.096307	0.42729	0.23375	0.21317	0.38865	0.086235	0.12558	0.62564	0.65779	0.064214	0.076566	0.094812	0.067557	-0.046325	0.4369	1.8291	0.034366	3.4751	2.6385	0.31832	1.2643
4.112554113	0.96058	0.19068	0.44846	-0.058038	1.958	0.052744	0.68051	0.16435	0.83957	0.2759	0.12146	0.31123	0.024547	0.059119	0.088807	2.0335	1.2042	0.04598	0.074684	-0.0081444	-0.10395	0.72108	0.76336	-0.039942	0.44721	0.64615	0.14965	0.44764	-0.075486	0.54292	0.22063	0.19994	0.25426	0.077063	0.10787	0.57705	0.68634	0.081508	0.09083	0.13202	0.065076	-0.0097415	0.4782	1.7697	0.061465	3.2153	2.4111	0.2941	1.1977
4.184704185	1.0461	0.23119	0.44153	-0.054871	1.7894	0.010443	0.6636	0.16562	0.83891	0.25623	0.11841	0.32994	0.015873	0.085092	0.096323	1.9506	1.1123	0.060496	0.062484	0.044087	-0.090146	0.72032	0.75379	-0.072577	0.41168	0.62981	0.19061	0.43588	-0.086382	0.63397	0.20779	0.19195	0.19339	0.080581	0.11856	0.55038	0.70502	0.095005	0.091485	0.15351	0.06957	0.023158	0.52563	1.6411	0.068906	3.1721	2.3105	0.26583	1.0976
4.256854257	1.231	0.23652	0.66222	-0.018292	1.5934	-0.026269	0.65581	0.16316	0.81352	0.23827	0.1254	0.32834	0.04496	0.077389	0.093732	1.8825	1.0419	0.057604	0.015479	0.083561	-0.1006	0.75587	0.6817	-0.06709	0.38267	0.65157	0.25691	0.40609	-0.068071	0.66813	0.22819	0.16017	0.21569	0.080386	0.12567	0.5156	0.7045	0.10489	0.076481	0.16966	0.068161	-0.0097432	0.52717	1.5053	0.06402	3.2265	2.4106	0.40502	1.0123
4.329004329	1.5337	0.23333	1.2646	0.029722	1.4428	-0.0025556	0.60651	0.15702	0.72901	0.20796	0.10758	0.29554	0.045886	0.090825	0.065192	1.8263	0.99635	0.034534	-0.012204	0.078507	-0.10238	0.75352	0.5739	-0.043641	0.38817	0.72125	0.33604	0.37023	-0.021874	0.62936	0.25275	0.13116	0.24898	0.060088	0.13571	0.46864	0.659	0.065261	0.069702	0.15086	0.074402	-0.033927	0.50714	1.4503	0.054959	3.1491	2.4549	0.73837	1.0581
4.401154401	1.7447	0.22274	1.8905	0.067937	1.4034	0.068263	0.56372	0.16218	0.66922	0.19219	0.08925	0.24476	0.013469	0.11974	0.055663	1.7727	1.0147	0.0079218	-0.0043734	0.03461	-0.08547	0.68594	0.50814	-0.044008	0.42511	0.79579	0.37269	0.37143	0.024298	0.59515	0.248	0.14534	0.26488	0.047514	0.21338	0.43543	0.55811	-0.011748	0.031029	0.12497	0.10138	-0.0094375	0.52509	1.4838	0.043037	2.995	2.3628	1.0671	1.1061
4.473304473	1.8331	0.22027	2.0858	0.063377	1.3943	0.098066	0.5519	0.17762	0.62277	0.18566	0.1148	0.19931	0.022304	0.10646	0.069963	1.6593	0.99679	-0.004064	0.013678	0.017981	-0.072838	0.62874	0.48348	-0.017666	0.44263	0.80865	0.35666	0.4448	0.061992	0.63372	0.23369	0.18081	0.25217	0.062549	0.34965	0.43933	0.4789	-0.031812	0.01432	0.1238	0.10318	0.010899	0.51686	1.6279	0.0037941	2.7915	2.2937	1.2081	1.1184
4.545454545	1.8426	0.18244	2.0778	0.043648	1.3548	0.084272	0.54906	0.19422	0.58226	0.17837	0.13805	0.153	0.040031	0.093898	0.065579	1.5447	0.94512	0.0065003	0.036277	-0.010774	-0.043677	0.65271	0.49928	0.047704	0.46382	0.71983	0.29417	0.53381	0.050963	0.64101	0.24277	0.19016	0.26495	0.065548	0.44698	0.42876	0.47919	-0.00089765	0.040533	0.15117	0.11332	0.016122	0.48299	1.8971	-0.013671	2.6321	2.2711	1.1862	1.0666
4.617604618	1.6657	0.14887	2.0623	0.020712	1.6324	0.081988	0.5364	0.16223	0.55738	0.13423	0.12265	0.13849	0.028747	0.079875	0.041335	1.4501	0.87656	0.026962	0.040871	-0.036876	-0.02059	0.6688	0.47722	0.094157	0.47474	0.64955	0.2418	0.5552	-0.024443	0.56042	0.27731	0.14084	0.28189	0.03976	0.45817	0.378	0.50992	-0.0032448	0.050513	0.15755	0.091301	-0.007062	0.46696	2.0947	-0.0029942	2.5662	2.0707	1.1466	0.97788
4.68975469	1.4696	0.13913	1.9704	0.01226	2.4806	0.082038	0.49561	0.11476	0.54063	0.13072	0.11641	0.17374	0.034411	0.063224	0.041095	1.4097	0.79707	0.046585	0.044303	-0.046217	-0.029528	0.69111	0.43599	0.1206	0.47822	0.63538	0.23305	0.53984	-0.070232	0.50011	0.3122	0.11522	0.29197	0.049445	0.46623	0.33947	0.49104	-0.027789	0.034494	0.12397	0.026539	-0.020105	0.37151	2.1299	-0.0089959	2.4085	1.8454	1.0605	0.93428
4.761904762	1.4645	0.14542	1.8059	0.00080935	3.5223	0.065181	0.48672	0.12574	0.52978	0.19059	0.11755	0.20658	0.04412	0.066339	0.065765	1.48	0.74699	0.068591	0.042946	-0.035574	-0.048611	0.69741	0.37994	0.15024	0.47402	0.73784	0.28354	0.5694	-0.052412	0.51097	0.30416	0.14196	0.27499	0.15224	0.48962	0.33508	0.4458	-0.015242	0.038845	0.11554	0.0051358	-0.015785	0.30026	2.2325	-0.047245	2.3286	1.8414	0.9705	0.919
4.834054834	1.7068	0.11411	1.6315	-0.025314	4.1275	0.059941	0.54833	0.11835	0.57656	0.24487	0.12285	0.21554	0.012752	0.056485	0.067847	1.6032	0.75513	0.06642	0.037752	-0.033832	-0.066792	0.6789	0.31137	0.13429	0.43025	0.84179	0.38418	0.57156	-0.042843	0.50483	0.26321	0.13547	0.21845	0.27289	0.49042	0.32698	0.40488	0.020734	0.035173	0.095761	0.029852	-0.02272	0.28496	2.3292	-0.057431	2.4056	1.8231	0.93775	0.82206
4.906204906	1.8484	0.09239	1.5026	-0.040542	4.281	0.089583	0.62056	0.087762	0.58565	0.2366	0.11931	0.19744	-0.010993	0.046621	0.035585	1.7119	0.75396	0.031003	0.024055	-0.03088	-0.06914	0.71565	0.26457	0.12182	0.37744	0.856	0.46184	0.511	-0.066026	0.47435	0.23634	0.08342	0.18587	0.29749	0.45435	0.33322	0.40657	0.027497	0.028679	0.060065	0.036869	-0.023182	0.26434	2.2398	-0.025829	2.3481	1.7571	0.944	0.7559
4.978354978	1.6866	0.084924	1.4167	-0.03872	4.3608	0.24195	0.68628	0.0884	0.52367	0.21093	0.10584	0.1772	-0.0080106	0.030571	0.034565	1.7555	0.72368	0.017284	0.020921	0.0015616	-0.048363	0.69876	0.18572	0.16164	0.39611	0.80442	0.4918	0.45658	-0.060122	0.45002	0.19708	0.068519	0.19841	0.2924	0.40833	0.31889	0.42414	0.0015661	0.015814	0.053089	0.0097593	-0.016015	0.27328	2.0919	-0.0092832	2.0903	1.7201	0.88279	0.76092
5.050505051	1.6884	0.042053	1.3355	-0.014097	4.3191	0.7256	0.75259	0.10048	0.49255	0.17931	0.096708	0.17292	0.019106	-0.0034593	0.053908	1.6946	0.67923	0.035544	0.02432	0.019235	-0.043587	0.66001	0.13168	0.20512	0.44809	0.74153	0.46871	0.43552	-0.067019	0.44557	0.16433	0.088044	0.25407	0.29604	0.40314	0.29103	0.38444	-0.0014866	0.018771	0.076798	-0.026152	-0.027419	0.29707	2.1368	-0.046843	1.881	1.765	0.7561	0.7456
5.122655123	1.8803	0.014256	1.3218	-0.019987	4.1576	1.3669	0.76552	0.12956	0.47091	0.17181	0.090297	0.16003	0.03668	-0.032247	0.058529	1.6324	0.66159	0.037567	-0.0071576	0.023431	-0.063524	0.68988	0.15992	0.24604	0.49108	0.74474	0.41825	0.41149	-0.050016	0.46726	0.17185	0.093561	0.29908	0.29237	0.39031	0.26502	0.33525	0.012405	0.032478	0.086778	-0.038327	-0.039512	0.30689	2.3272	-0.088556	1.9654	1.6767	0.68647	0.61651
5.194805195	1.8315	0.014506	1.437	-0.013661	4.1262	1.7344	0.72017	0.15284	0.4421	0.20148	0.091901	0.15281	0.018361	-0.026299	0.06331	1.5712	0.63165	0.033237	-0.0062397	0.054873	-0.083791	0.78999	0.23511	0.24482	0.59899	0.75929	0.36262	0.397	-0.092042	0.45154	0.20005	0.092354	0.3181	0.28228	0.35412	0.24036	0.31199	-0.0034132	0.031367	0.083671	-0.035058	-0.011608	0.34746	2.4551	-0.10187	1.9866	1.4749	0.68212	0.523
5.266955267	1.5743	0.034896	1.423	0.015342	4.0879	1.8243	0.64852	0.1701	0.42355	0.19834	0.088049	0.14012	0.012127	-0.0017505	0.069091	1.4609	0.52582	0.029702	0.029497	0.10963	-0.060816	0.88205	0.24085	0.2006	0.71216	0.67255	0.29521	0.37371	-0.11126	0.3973	0.20086	0.076056	0.28142	0.28645	0.34106	0.22296	0.28685	-0.0044639	0.035155	0.074935	-0.034454	-0.0093298	0.39971	2.4678	-0.10362	1.9029	1.4356	0.69466	0.53191
5.339105339	1.5801	0.018994	1.2824	0.026063	3.9464	1.7763	0.61919	0.17973	0.40692	0.15834	0.066757	0.13379	0.022822	-0.0035754	0.081614	1.3902	0.43186	0.01308	0.043618	0.1287	-0.019469	1.0362	0.20981	0.17868	0.75347	0.56045	0.25364	0.3923	-0.11898	0.39769	0.16296	0.07232	0.23609	0.2934	0.33605	0.20933	0.26609	0.0014958	0.020112	0.037485	-0.014209	-0.053699	0.33453	2.4989	-0.054457	1.8638	1.4421	0.65769	0.53781
5.411255411	1.6235	-0.019915	1.0987	0.038644	3.863	1.6533	0.61168	0.15338	0.35131	0.12832	0.046633	0.14587	0.01661	-0.043634	0.087584	1.4209	0.39112	-0.01102	0.057078	0.11364	-0.021632	1.2649	0.19994	0.19686	0.74889	0.50683	0.25547	0.42722	-0.13428	0.41044	0.14099	0.098604	0.23708	0.25939	0.33774	0.20293	0.28423	0.0051962	-0.01543	0.021594	0.026013	-0.077424	0.22274	2.5723	-0.00232	1.8119	1.3304	0.59663	0.51624
5.483405483	1.4971	-0.013726	1.0529	0.047328	3.8797	1.6251	0.58701	0.12521	0.31898	0.12163	0.056326	0.16145	0.0015016	-0.065763	0.088325	1.425	0.37303	-0.01983	0.097755	0.11239	-0.030062	1.4377	0.21163	0.23696	0.74745	0.52412	0.25562	0.40893	-0.11154	0.38375	0.17637	0.10578	0.28125	0.23236	0.34647	0.18373	0.28997	0.047721	-0.048695	0.045586	0.042968	-0.065836	0.19631	2.5246	0.020596	1.6784	1.26	0.5247	0.53452
5.555555556	1.4744	0.012811	1.0173	-0.015781	3.7885	1.6811	0.53652	0.12835	0.31597	0.1103	0.085642	0.16899	-0.015123	-0.038943	0.08353	1.3703	0.31794	0.0020093	0.1517	0.10945	-0.012162	1.5757	0.18765	0.25363	0.68523	0.52548	0.22019	0.37086	-0.096679	0.33867	0.2038	0.071588	0.29922	0.21604	0.31842	0.14854	0.2433	0.12348	-0.060627	0.057552	0.0063567	-0.037427	0.2054	2.3825	0.02551	1.6284	1.2576	0.45052	0.59158
5.627705628	1.4752	0.027197	0.96542	-0.043031	3.8116	1.7825	0.49207	0.1459	0.28633	0.080662	0.081916	0.13674	-0.037601	0.00067748	0.067953	1.2594	0.30278	0.017599	0.18003	0.078348	0.0019842	1.601	0.12058	0.21957	0.59085	0.46437	0.15087	0.34339	-0.055555	0.35447	0.19214	0.05717	0.28345	0.22146	0.29469	0.15834	0.19671	0.18035	-0.042765	0.055092	0.0025332	0.058438	0.18498	2.4027	0.048947	1.7318	1.2313	0.46435	0.48653
5.6998557	1.635	0.018653	0.95072	-0.01111	3.9631	1.8149	0.45648	0.14453	0.24639	0.068685	0.062784	0.0995	-0.038508	0.0091654	0.074849	1.205	0.33908	0.0018897	0.19114	0.05512	0.0070071	1.4775	0.12686	0.15214	0.53224	0.41664	0.093618	0.32369	0.0018399	0.37333	0.16025	0.033098	0.34974	0.19389	0.27887	0.31265	0.19055	0.22704	-0.019312	0.043022	0.029339	0.21242	0.21422	2.4688	0.1603	1.897	1.1364	0.48197	0.36668
5.772005772	1.6375	0.0068625	0.94663	0.01193	4.1279	1.8102	0.42251	0.12066	0.21643	0.070824	0.05214	0.099404	-0.014803	0.0050222	0.087376	1.1527	0.36649	-0.011333	0.20744	0.049204	-0.0020679	1.3456	0.15138	0.11489	0.49193	0.37949	0.046857	0.3074	0.1255	0.36165	0.19002	0.0084224	0.50298	0.15548	0.26818	0.61244	0.20204	0.22991	-0.011599	0.016134	-0.025334	0.31065	0.22766	2.4137	0.30547	1.906	1.0677	0.41608	0.3739
5.844155844	1.4735	-0.0077207	0.96009	0.01041	4.3335	1.7343	0.42969	0.10661	0.21785	0.063078	0.051435	0.14794	0.023352	0.019337	0.080134	1.0282	0.33561	0.010378	0.21673	0.058455	-0.013423	1.2776	0.11337	0.09515	0.48678	0.34233	0.018488	0.26908	0.27126	0.35231	0.23385	0.0061345	0.64731	0.15141	0.23701	0.85475	0.1926	0.21403	-0.032638	-0.012392	-0.089052	0.35093	0.20861	2.3169	0.39716	1.8791	1.031	0.42591	0.39231
5.916305916	1.3097	-0.009221	0.92644	0.0012406	4.4975	1.5331	0.46751	0.11582	0.23464	0.048856	0.05955	0.17089	0.044285	0.016118	0.06663	0.94811	0.30352	0.038082	0.22819	0.073429	-0.027259	1.2604	0.059356	0.09092	0.4966	0.34991	0.021046	0.25785	0.37861	0.34894	0.22036	0.032107	0.73499	0.16346	0.2138	0.92019	0.20716	0.18568	-0.073792	-0.042375	-0.055789	0.35948	0.21076	2.2758	0.43606	1.9201	1.0058	0.66279	0.34093
5.988455988	1.3209	-0.0056179	1.0049	-0.026149	4.4205	1.3406	0.49716	0.13499	0.2241	0.039216	0.050912	0.11085	0.024984	-0.023348	0.08639	0.91341	0.33508	0.018873	0.22739	0.064672	-0.040724	1.2789	0.043212	0.052303	0.45657	0.3548	0.015262	0.2578	0.39276	0.35153	0.21776	0.041829	0.76643	0.13823	0.20679	0.91882	0.23217	0.19	-0.077658	-0.028653	-0.0036195	0.33987	0.19398	2.1928	0.50004	1.947	0.96674	1.0826	0.3404
6.060606061	1.3957	0.0025486	1.1621	-0.070082	4.1186	1.1983	0.50165	0.17806	0.26646	0.050957	0.048026	0.080826	-0.0030882	-0.025627	0.1243	0.89872	0.32879	-0.0019418	0.2062	0.055817	-0.047394	1.2234	0.060819	0.0019188	0.41156	0.31165	-0.027629	0.22174	0.35484	0.32619	0.24143	0.026838	0.83126	0.098883	0.18409	0.93025	0.20674	0.23709	-0.085185	0.021187	0.011734	0.30667	0.18695	2.0572	0.57965	1.9109	0.93048	1.3777	0.38327
6.132756133	1.2455	0.029993	1.2384	-0.057595	3.918	1.1402	0.45824	0.19113	0.32498	0.088741	0.045682	0.080803	0.0064869	0.01999	0.15086	0.8708	0.25754	-0.024128	0.1748	0.041068	-0.03569	1.1032	0.091319	0.011965	0.44565	0.23817	-0.067115	0.1935	0.33605	0.28226	0.27683	0.031959	0.85466	0.10209	0.15703	1.0174	0.15624	0.2351	-0.10029	0.050855	0.022596	0.32188	0.31702	1.9478	0.64884	1.9051	0.92704	1.4428	0.32948
6.204906205	1.051	0.059076	1.1809	-0.010909	3.8545	1.0826	0.42385	0.17807	0.31469	0.11914	0.034001	0.071222	0.021054	0.055796	0.15678	0.82038	0.22024	-0.044712	0.14986	0.022966	-0.031773	1.0679	0.12687	0.039882	0.48818	0.16414	-0.091836	0.19717	0.33159	0.25348	0.29718	0.026861	0.83105	0.13167	0.17504	1.276	0.12595	0.21321	-0.079241	0.085674	0.058607	0.38735	0.59234	1.9181	0.75723	1.9462	0.88868	1.4339	0.29927
6.277056277	1.0754	0.049655	1.108	-0.0071882	3.7755	1.0079	0.41728	0.18001	0.28418	0.1181	0.019224	0.07352	0.024638	0.066069	0.13888	0.77753	0.20489	-0.045539	0.13702	0.011712	-0.053883	1.0516	0.18247	0.049754	0.506	0.15705	-0.10238	0.23186	0.32753	0.26234	0.25518	0.020887	0.86132	0.13912	0.28938	1.641	0.12295	0.25375	-0.05217	0.16441	0.045758	0.41789	0.76303	1.9784	0.88999	1.9877	0.76844	1.3696	0.41592
6.349206349	1.2777	0.031121	1.0162	-0.0016386	3.5682	0.95374	0.40821	0.15906	0.31509	0.098078	0.0063966	0.11697	0.026175	0.071439	0.13356	0.73595	0.17538	-0.029573	0.13778	0.031407	-0.054228	1.0097	0.21854	0.073244	0.52384	0.15806	-0.08869	0.25788	0.28476	0.27738	0.23098	0.0097709	0.90218	0.13898	0.47407	1.9305	0.14168	0.29642	-0.019768	0.25759	0.010926	0.4169	0.75558	2.0334	1.0226	1.9255	0.72287	1.2561	0.58482
6.421356421	1.2503	0.022016	0.92767	0.016414	3.4598	0.86843	0.41872	0.12891	0.34523	0.090641	0.01308	0.12295	0.035794	0.067745	0.14876	0.69747	0.15536	-0.035089	0.10771	0.039052	-0.039087	1.006	0.28577	0.123	0.53946	0.16765	-0.0715	0.24875	0.26502	0.28494	0.25864	-0.012843	0.87036	0.1506	0.57322	2.0914	0.13704	0.30503	-0.021267	0.26909	-0.020021	0.38946	0.73054	2.0352	1.0826	1.8321	0.68287	1.2032	0.64851
6.493506494	1.1065	0.010062	0.88237	0.012952	3.5296	0.78297	0.41433	0.11671	0.31793	0.10757	0.038565	0.12485	0.047672	0.046605	0.13884	0.67947	0.14691	-0.022962	0.070183	0.013084	-0.039545	0.9983	0.38054	0.16677	0.53418	0.19274	-0.056533	0.24174	0.26644	0.28132	0.28016	-0.0032728	0.8263	0.12603	0.59653	2.2076	0.11804	0.30437	-0.054958	0.24248	-0.0091896	0.32801	0.79734	2.0655	1.0029	1.7894	0.60343	1.2433	0.62031
6.565656566	1.0544	-0.0086067	0.88941	-0.019031	3.4428	0.73461	0.37999	0.12668	0.29381	0.17161	0.06883	0.12116	0.062273	0.058553	0.1158	0.66585	0.15574	0.0045666	0.075022	0.0038321	-0.042283	0.90598	0.41781	0.18943	0.49095	0.17122	-0.054242	0.23742	0.2168	0.27485	0.24723	0.0060395	0.83437	0.079607	0.62954	2.2587	0.13746	0.31286	-0.066211	0.28216	0.0099284	0.258	0.77122	2.045	0.95625	1.6722	0.59395	1.3161	0.55082
6.637806638	1.0765	-0.019448	0.94534	-0.050588	3.1146	0.64976	0.34309	0.14542	0.33918	0.27482	0.080849	0.1147	0.067442	0.072872	0.11878	0.62045	0.15548	0.018009	0.06602	0.028484	-0.040091	0.7683	0.42355	0.16016	0.43773	0.13624	-0.058568	0.24154	0.16231	0.31434	0.23419	0.010047	0.8543	0.067595	0.64032	2.2238	0.15463	0.34466	-0.070133	0.33324	-0.017442	0.17898	0.67283	1.9815	1.0332	1.5004	0.5714	1.2313	0.43432
6.70995671	1.0122	-0.031998	0.93767	-0.072206	2.956	0.54604	0.32291	0.15884	0.35679	0.3111	0.074306	0.12364	0.052694	0.057785	0.1299	0.58425	0.14138	0.01865	0.055973	0.027094	-0.061919	0.73168	0.44593	0.13218	0.40892	0.1022	-0.06161	0.2581	0.15405	0.34226	0.22846	-0.0023291	0.79872	0.063498	0.60604	2.1111	0.11537	0.36691	-0.082306	0.38874	-0.016727	0.14168	0.69967	1.9731	1.0987	1.4645	0.4639	1.0964	0.35873
6.782106782	0.92493	0.0059444	0.82127	-0.060364	2.8737	0.51477	0.33296	0.15797	0.26538	0.23055	0.056088	0.093065	0.032037	0.04895	0.12318	0.63771	0.12845	0.011645	0.035874	0.009552	-0.058249	0.78499	0.45672	0.14831	0.42791	0.092832	-0.066141	0.26918	0.17972	0.31955	0.20628	-0.015987	0.72238	0.0736	0.56133	2.0421	0.070682	0.34259	-0.079614	0.4197	0.0010499	0.17244	0.75119	1.9236	1.0948	1.538	0.33579	1.0601	0.36013
6.854256854	0.93553	0.15928	0.69148	-0.027162	2.7504	0.52366	0.3687	0.1436	0.16629	0.098288	0.032696	0.027661	0.019935	0.056723	0.10556	0.69682	0.18229	0.013579	0.0074793	-0.011248	-0.028613	0.77203	0.39873	0.17623	0.42939	0.10859	-0.054275	0.25354	0.16692	0.25771	0.19158	-0.042116	0.71401	0.081631	0.5334	2.0469	0.081261	0.33452	-0.060419	0.45368	-0.030381	0.14978	0.72185	1.8011	1.0537	1.4538	0.29077	1.0013	0.42442
6.926406926	0.99453	0.45478	0.64994	-0.013938	2.6395	0.54759	0.53008	0.13184	0.12874	0.022677	0.020776	0.0055784	0.022513	0.070937	0.092177	0.72572	0.30805	0.0079639	-0.0034746	-0.020192	-0.049534	0.67462	0.29042	0.17618	0.36793	0.083707	-0.030885	0.24472	0.15546	0.23054	0.20969	-0.063307	0.7371	0.065506	0.48613	1.9209	0.10814	0.34249	-0.054131	0.47305	-0.054245	0.10249	0.62639	1.7692	1.0708	1.2877	0.34802	0.8853	0.45837
6.998556999	1.0466	0.77171	0.61424	-0.0085118	2.6046	0.59081	0.80773	0.13701	0.13193	0.013166	0.048661	0.028091	0.050428	0.060551	0.07812	0.78452	0.45062	0.011989	0.0057384	-0.027936	-0.0655	0.60493	0.2351	0.17204	0.27128	0.025189	-0.03364	0.27182	0.23344	0.22575	0.22261	-0.044273	0.69879	0.062301	0.45243	1.7558	0.086576	0.31715	-0.04042	0.45366	-0.042398	0.10921	0.59701	1.7468	1.1499	1.2391	0.43463	0.75836	0.40969
7.070707071	1.0087	0.89671	0.53758	-0.0010582	2.5564	0.67412	0.98064	0.13548	0.14349	0.0231	0.064233	0.033451	0.053129	0.034161	0.064563	0.83422	0.68716	0.0057579	-0.0072537	-0.06045	-0.052055	0.62271	0.26779	0.21245	0.23001	0.034106	-0.052167	0.30084	0.50038	0.20743	0.20415	-0.040221	0.63778	0.059692	0.45575	1.7172	0.059847	0.28382	-0.043727	0.39761	-0.016088	0.12978	0.74307	1.7144	1.2228	1.2275	0.462	0.77662	0.39314
7.142857143	0.93745	0.873	0.50766	0.0096328	2.479	0.79145	0.96372	0.12762	0.16044	0.039067	0.031249	0.015436	0.044679	0.045574	0.069143	0.86294	1.113	-0.013632	-0.040185	-0.063295	-0.040601	0.65688	0.30664	0.27246	0.25699	0.080287	-0.051504	0.32486	0.95303	0.18374	0.17374	-0.038689	0.59982	0.045714	0.46325	1.6998	0.064244	0.29351	-0.031106	0.35891	0.016867	0.14305	0.80995	1.6376	1.2308	1.1691	0.39782	0.96643	0.43548
7.215007215	0.88597	0.80817	0.52727	-0.004034	2.3056	0.82178	0.95141	0.15005	0.17899	0.076499	0.02599	-0.0059752	0.030486	0.072716	0.086801	0.86897	1.4659	-0.04098	-0.051178	-0.01221	-0.055485	0.59767	0.30808	0.29202	0.32794	0.091204	-0.032499	0.3442	1.2745	0.19165	0.17235	-0.058115	0.59344	0.046957	0.42092	1.5951	0.056851	0.29609	-0.0015431	0.37424	-0.026367	0.11888	0.74568	1.4751	1.2172	1.1577	0.34843	1.0265	0.39947
7.287157287	0.83237	0.75666	0.5062	-0.044687	2.0962	0.76266	1.1027	0.22684	0.16095	0.12677	0.071137	0.020252	0.029414	0.058336	0.082598	0.85577	1.5535	-0.045872	-0.020235	0.019889	-0.064225	0.52297	0.31453	0.26474	0.41512	0.092475	-0.0076914	0.35948	1.3821	0.20281	0.23318	-0.071201	0.59781	0.032638	0.36902	1.4782	0.055319	0.28998	-0.0029986	0.38186	-0.082822	0.068935	0.72548	1.3794	1.2348	1.3648	0.40204	1.0129	0.28063
7.359307359	0.74801	0.70272	0.45798	-0.059627	1.8727	0.67928	1.3195	0.38857	0.13157	0.16502	0.074202	0.098355	0.034526	0.032537	0.077121	0.85014	1.4966	-0.022417	0.028787	0.018033	-0.042342	0.47646	0.34868	0.20898	0.44817	0.087002	0.0024024	0.351	1.4101	0.17915	0.30976	-0.014404	0.67857	0.028465	0.3692	1.4071	0.13764	0.30932	-0.035986	0.38219	-0.068198	0.058036	0.74851	1.4288	1.1851	1.6965	0.44558	1.0593	0.25279
7.431457431	0.6898	0.61798	0.43015	-0.054904	1.7965	0.60087	1.4256	0.69442	0.14779	0.20996	0.042158	0.18008	0.031991	0.028532	0.058226	0.8162	1.4148	-0.01947	0.019266	0.0092032	-0.029788	0.41695	0.33001	0.17468	0.40013	0.10302	0.019364	0.35392	1.4545	0.15128	0.35744	0.0062635	0.78538	0.050206	0.3816	1.3526	0.31481	0.4134	-0.047109	0.4369	-0.03319	0.084341	0.73193	1.5661	1.1137	1.8687	0.37172	0.99311	0.30956
7.503607504	0.7183	0.57943	0.35415	-0.058679	1.7775	0.56142	1.632	1.0416	0.18565	0.26942	0.011722	0.21278	0.017048	0.042615	0.044563	0.77043	1.32	-0.016493	-0.016401	0.0019126	-0.062298	0.37653	0.24697	0.16084	0.33618	0.13429	0.0095365	0.35991	1.45	0.14581	0.43111	-0.01468	0.89711	0.045036	0.36529	1.2573	0.43726	0.53957	-0.014455	0.50067	0.0067338	0.073013	0.68369	1.6635	1.1356	1.8499	0.32521	0.85895	0.29095
7.575757576	0.7621	0.61425	0.28395	-0.059178	1.6807	0.54421	2.1411	1.2339	0.2431	0.31663	0.017126	0.20819	0.0049401	0.042425	0.053257	0.73074	1.247	0.0013585	0.00019284	-0.0017869	-0.085607	0.35357	0.1899	0.15368	0.30322	0.15465	-0.028534	0.3397	1.4397	0.18088	0.50984	-0.018667	0.951	0.011679	0.34151	1.1592	0.47396	0.58625	0.0037965	0.51741	0.033098	0.027405	0.70858	1.6357	1.1149	1.8186	0.35993	0.8709	0.31371
7.647907648	0.74613	0.63118	0.32502	-0.050456	1.5811	0.53293	2.7142	1.2511	0.37654	0.37833	0.019582	0.18067	-0.0030333	0.035945	0.068599	0.74314	1.1992	0.021066	0.010723	-0.010449	-0.072614	0.34489	0.17083	0.19324	0.31885	0.14706	-0.034777	0.36242	1.3541	0.23822	0.49379	-0.0040179	0.95417	-0.010743	0.33838	1.1312	0.49013	0.56599	0.0036473	0.5489	0.064499	0.030351	0.79597	1.5447	1.0717	1.8965	0.32473	0.89262	0.39873
7.72005772	0.70288	0.58223	0.38876	-0.034634	1.472	0.50451	3.0499	1.2119	0.60548	0.64121	-0.0077252	0.11879	0.018775	0.055279	0.094978	0.72857	1.1888	0.0071087	-0.012999	-0.021349	-0.035548	0.38518	0.18777	0.21381	0.33408	0.1404	0.0042527	0.35025	1.2527	0.28026	0.43935	0.027404	0.95741	0.016551	0.32776	1.1365	0.48586	0.54223	-0.021636	0.56843	0.091094	0.042876	0.75163	1.4606	1.0706	1.884	0.19638	0.8859	0.34883
7.792207792	0.72493	0.48661	0.38188	-0.034097	1.3589	0.43996	3.1491	1.1608	0.84878	1.2182	-0.028529	0.06986	0.052302	0.086765	0.10626	0.64298	1.1464	-0.012169	-0.030161	-0.023882	-0.025149	0.3938	0.178	0.20332	0.28529	0.1585	0.01594	0.33222	1.2437	0.28105	0.4322	0.033679	1.0121	0.038485	0.25493	1.1278	0.44987	0.53583	-0.029905	0.54969	0.13204	0.034322	0.66954	1.4645	1.0663	1.7838	0.13354	0.82726	0.24407
7.864357864	0.74653	0.42795	0.33365	-0.048062	1.2396	0.37357	3.2656	1.1149	1.0664	1.9705	-0.025067	0.06954	0.028198	0.079192	0.097529	0.57106	1.0713	-0.00029376	-0.024436	-0.020505	-0.039319	0.37857	0.15309	0.25602	0.20642	0.21155	0.015664	0.31849	1.2232	0.24512	0.43423	0.0049964	1.0359	0.033526	0.21147	1.0593	0.39597	0.46122	-0.06027	0.515	0.16332	0.037163	0.65779	1.4232	1.0655	1.7659	0.18492	0.80574	0.19154
7.936507937	0.66667	0.37243	0.29792	-0.045638	1.1644	0.35206	3.2878	1.0609	1.2305	2.8313	0.0022043	0.10065	-0.0015826	0.070713	0.089081	0.50861	0.97899	0.0040524	-0.019752	-0.031685	-0.038954	0.44398	0.14713	0.33991	0.17063	0.24109	0.01228	0.29506	1.1265	0.18649	0.40796	-0.0035066	1.0351	0.030599	0.22009	0.95272	0.36517	0.43119	-0.10866	0.47953	0.18472	0.060649	0.67022	1.2264	1.073	1.7517	0.15304	0.8477	0.25128
8.008658009	0.61489	0.34229	0.28132	-0.055225	1.1712	0.34532	3.0585	0.98745	1.2608	3.531	0.027915	0.12578	0.011885	0.094426	0.082682	0.49708	0.85597	0.00088828	-0.0041098	-0.025342	-0.029341	0.57843	0.12268	0.35851	0.18768	0.26041	0.0062628	0.28733	1.0286	0.17966	0.37855	0.011534	1.0348	0.043326	0.23281	0.89417	0.33418	0.5912	-0.11734	0.47501	0.19879	0.051385	0.58465	1.1384	1.0393	1.6775	0.11142	0.85539	0.33435
8.080808081	0.67658	0.31512	0.26326	-0.063383	1.2429	0.34207	2.9085	0.93486	1.3451	4.102	0.01088	0.10675	0.073852	0.13274	0.066515	0.48686	0.75483	-0.0013242	0.020852	0.001425	-0.026527	0.65219	0.084826	0.3779	0.22012	0.29405	0.0099948	0.3138	1.1072	0.20264	0.36492	-0.0069353	0.96061	0.053724	0.20644	0.82176	0.30736	0.75422	-0.097977	0.45759	0.21873	0.0094086	0.46062	1.2547	1.0289	1.6655	0.16746	0.82968	0.37725
8.152958153	0.75425	0.24537	0.24153	-0.05491	1.2514	0.3536	2.9572	0.84361	1.4423	4.5934	-0.012946	0.046044	0.15562	0.14017	0.047233	0.4505	0.70467	-0.0072778	0.029828	0.035297	-0.044356	0.64978	0.056855	0.45103	0.20241	0.27677	0.0033294	0.32762	1.2435	0.23294	0.37755	-0.027914	0.86755	0.041657	0.16769	0.74767	0.30732	0.75189	-0.074283	0.41669	0.20589	0.019909	0.4091	1.3178	1.0195	1.699	0.17015	0.79165	0.36252
8.225108225	0.80753	0.19669	0.23468	-0.042106	1.1355	0.37186	2.8365	0.74074	1.4436	4.753	-0.0055748	0.0031942	0.45505	0.10243	0.03991	0.40733	0.66615	0.008478	0.032187	0.028869	-0.045243	0.6932	0.055501	0.55285	0.17036	0.21457	-0.022294	0.33152	1.2819	0.29037	0.41302	0.0026291	0.81225	0.027755	0.17212	0.7204	0.32636	0.70138	-0.090402	0.40344	0.18309	0.056065	0.42729	1.257	0.92292	1.6569	0.22003	0.70561	0.29038
8.297258297	0.79562	0.19791	0.29095	-0.01207	1.1371	0.3494	2.6465	0.66791	1.4281	4.7306	-0.0024096	-0.0019344	1.0047	0.083837	0.043312	0.40397	0.62866	0.031344	0.031179	0.024597	-0.010622	0.78221	0.072189	0.69293	0.16457	0.17625	-0.026588	0.27292	1.2824	0.3141	0.41837	0.037135	0.79283	0.039507	0.22895	0.70902	0.3407	0.71951	-0.10549	0.38908	0.1969	0.037465	0.46495	1.1937	0.77899	1.4857	0.16519	0.6285	0.22198
8.369408369	0.7663	0.22818	0.30977	-0.0021563	1.2103	0.29575	2.5091	0.61557	1.376	4.4368	-0.029181	-0.01882	1.5399	0.085237	0.044032	0.39597	0.80534	0.032449	0.03436	0.044361	0.044944	0.82177	0.058959	0.82347	0.16635	0.16212	-0.018494	0.22005	1.3199	0.30845	0.42215	0.00381	0.82768	0.045139	0.34505	0.74931	0.34109	0.70352	-0.089663	0.36574	0.18742	-0.0016968	0.60464	1.1641	0.66178	1.4234	0.022117	0.53399	0.14024
8.441558442	0.76551	0.27303	0.34165	-0.02071	1.2014	0.27208	2.4449	0.58945	1.2812	4.1604	-0.032005	-0.031098	2.0668	0.083188	0.056899	0.37458	1.2883	0.029809	0.030021	0.098149	0.07661	0.78534	0.016644	0.92761	0.18939	0.14452	-0.025867	0.24214	1.3177	0.29076	0.4336	-0.042246	0.8177	0.017491	0.52903	0.86933	0.30105	0.62839	-0.072605	0.33513	0.135	0.00086903	0.80969	1.1192	0.655	1.4668	0.0048821	0.45695	0.087458
8.513708514	0.68153	0.30601	0.36889	-0.040032	1.2428	0.2911	2.4383	0.63392	1.1651	3.9246	-0.013246	-0.0046643	2.2793	0.087812	0.089964	0.36681	1.6966	0.016901	0.0043915	0.16615	0.090824	0.76876	-0.005836	0.95985	0.19452	0.094139	-0.019573	0.30107	1.1766	0.26969	0.39321	-0.021353	0.72373	-0.019157	0.75035	0.99321	0.24932	0.53017	-0.095396	0.29267	0.09954	0.0045689	0.96878	1.0302	0.67719	1.4135	0.00041701	0.44372	0.11308
8.585858586	0.61322	0.31551	0.42156	-0.040129	1.3016	0.31886	2.4055	0.66097	1.153	3.8161	0.013208	0.019062	2.3679	0.1299	0.11499	0.34438	1.8287	0.0023405	-0.021416	0.18029	0.1279	0.76032	-0.0088584	0.91743	0.19302	0.051144	-0.021087	0.34317	1.0793	0.27673	0.3485	0.028849	0.62342	-0.033863	0.86984	1.0725	0.26343	0.49727	-0.11025	0.25154	0.11558	-0.039087	1.0417	1.0493	0.60312	1.2978	-0.04756	0.40939	0.096982
8.658008658	0.63453	0.2734	0.45071	-0.040911	1.3151	0.30643	2.3193	0.61286	1.1653	3.6485	0.012335	0.013355	2.7299	0.17137	0.078544	0.33954	1.7929	0.019557	-0.030122	0.16649	0.14248	0.77181	-0.029	0.84272	0.17505	0.064119	-0.036941	0.35543	1.1223	0.29575	0.32184	0.04166	0.59985	-0.010863	0.91998	1.1382	0.27357	0.46776	-0.089935	0.23201	0.15335	-0.08855	1.0098	1.1792	0.55023	1.1758	-0.040124	0.38582	0.035118
8.73015873	0.62888	0.23664	0.49815	-0.036393	1.3248	0.28569	2.2085	0.53721	1.1253	3.5301	0.0093577	0.042449	3.0242	0.18383	0.022526	0.33227	1.7455	0.024912	-0.011754	0.18825	0.11816	0.79448	-0.017362	0.74528	0.17411	0.058832	-0.072284	0.39276	1.1718	0.26644	0.31474	0.016178	0.65099	0.0048217	0.94137	1.1649	0.23405	0.39218	-0.062671	0.24916	0.15563	-0.10971	1.0598	1.1696	0.58519	1.1068	-0.0165	0.38293	0.057898
8.802308802	0.61035	0.2431	0.50573	-0.013046	1.3384	0.27265	2.1938	0.46586	1.0709	3.5043	0.014287	0.086729	3.1353	0.17322	0.015548	0.32468	1.6714	0.0041381	-0.0030623	0.19139	0.10721	0.74867	0.030918	0.6489	0.21807	0.059627	-0.11065	0.3957	1.0078	0.23473	0.28017	-0.015989	0.66879	-0.00049304	0.89411	1.1182	0.1523	0.3509	-0.089453	0.24031	0.13559	-0.10607	1.1479	1.0415	0.58096	1.0222	-0.030243	0.33399	0.095365
8.874458874	0.61035	0.23188	0.49363	-0.017237	1.3697	0.22817	2.2683	0.42239	1.0296	3.4265	0.024011	0.1532	3.1355	0.13693	0.042584	0.32109	1.5245	-0.017307	-0.0045293	0.15338	0.11416	0.63654	0.052463	0.61932	0.26136	0.049272	-0.1166	0.3815	0.91476	0.2583	0.25033	-0.017647	0.60837	-0.0097094	0.84444	1.0888	0.12056	0.36921	-0.11414	0.20082	0.12365	-0.064138	1.0385	1.0101	0.48149	0.90128	-0.055078	0.2806	0.018474
8.946608947	0.63315	0.19167	0.48858	-0.010522	1.4691	0.1561	2.3116	0.41116	0.95787	3.291	0.012159	0.39359	3.3503	0.091324	0.05677	0.3131	1.4312	-0.021077	-0.0066769	0.11059	0.12158	0.51485	0.030165	0.63981	0.26975	0.055818	-0.099225	0.41128	1.0662	0.26992	0.21614	0.046102	0.56625	-0.033391	0.81415	1.0302	0.15284	0.37628	-0.13126	0.18049	0.081701	-0.036266	0.91575	1.0504	0.40781	0.83936	-0.078661	0.25746	-0.069234
9.018759019	0.65625	0.17793	0.46264	0.018916	1.4647	0.12064	2.1996	0.40334	0.89736	3.2567	0.020778	0.83998	3.3231	0.069932	0.059736	0.27969	1.3977	-0.021268	-0.0044568	0.14733	0.10457	0.42418	0.0067715	0.63504	0.22135	0.073161	-0.082477	0.45106	1.1336	0.2445	0.2096	0.0845	0.56804	-0.041625	0.77035	0.97059	0.15483	0.35214	-0.14143	0.1932	0.069159	-0.030332	0.87222	1.0107	0.40266	0.82984	-0.1038	0.20487	0.029757
9.090909091	0.65026	0.18548	0.48318	0.028618	1.4153	0.10671	2.0196	0.44433	0.85535	3.2507	0.061125	1.4205	3.0609	0.068072	0.067047	0.23688	1.3353	-0.019565	-0.0066231	0.22517	0.086826	0.34963	0.017044	0.58631	0.17617	0.075723	-0.078959	0.49572	1.0901	0.23436	0.23041	0.060699	0.54681	-0.016956	0.74218	0.92075	0.11906	0.34598	-0.14018	0.19456	0.087432	-0.02776	0.87596	0.86334	0.39722	0.8139	-0.13792	0.14718	0.23698
9.163059163	0.65833	0.17762	0.5169	-0.0028362	1.4009	0.1114	1.8986	0.50668	0.81946	3.0676	0.096576	1.9054	2.7654	0.078225	0.061189	0.24181	1.2432	-0.023073	0.0060586	0.24276	0.07649	0.32269	0.031763	0.5569	0.18951	0.067644	-0.066456	0.49952	0.95911	0.31976	0.23625	0.040188	0.49692	-0.0037475	0.70705	0.83809	0.093123	0.34617	-0.13334	0.177	0.087617	-0.048767	0.89308	0.7717	0.33658	0.75694	-0.11013	0.095468	0.3269
9.235209235	0.76398	0.16307	0.52062	-0.02643	1.404	0.11535	1.8446	0.5144	0.80696	2.8176	0.077183	2.0557	2.763	0.086322	0.04335	0.27647	1.1631	-0.034725	0.017281	0.21873	0.091719	0.31191	0.039922	0.54949	0.20378	0.074091	-0.016478	0.52793	0.89804	0.4292	0.18061	0.048313	0.47552	-0.013811	0.65158	0.78305	0.094542	0.33452	-0.10065	0.1268	0.10434	-0.088197	0.87309	0.83272	0.2762	0.7213	-0.0055903	0.059564	0.37877
9.307359307	0.86319	0.17813	0.50418	-0.020256	1.3483	0.10122	1.767	0.52821	0.81025	2.6762	0.057659	2.1942	2.7524	0.086984	0.027327	0.31095	1.1129	-0.047926	0.010789	0.23698	0.096629	0.27767	0.04659	0.5273	0.17603	0.064572	0.007475	0.54291	0.92854	0.47814	0.16042	0.054684	0.4981	-0.0049777	0.60451	0.74336	0.094621	0.31931	-0.085489	0.079551	0.14301	-0.095384	0.81229	0.94451	0.32144	0.7229	0.029325	0.085446	0.52497
9.37950938	0.89516	0.21004	0.4887	-0.02425	1.3098	0.11718	1.6546	0.57047	0.82505	2.68	0.099088	2.8376	2.5556	0.091126	0.029503	0.34153	1.0908	-0.048011	0.0014915	0.23717	0.083835	0.2259	0.043345	0.47425	0.1553	0.063391	-0.0047355	0.48906	0.89234	0.47862	0.17306	0.029007	0.51192	0.017017	0.55882	0.66871	0.062468	0.29918	-0.095131	0.069882	0.16124	-0.09774	0.79199	0.99899	0.35853	0.66415	-0.051154	0.083279	0.6329
9.451659452	0.88092	0.21932	0.46277	-0.051547	1.2881	0.14251	1.6773	0.60544	0.81615	2.5563	0.11408	3.0294	2.2858	0.084427	0.030978	0.39551	1.033	-0.062638	-0.0041762	0.2223	0.071506	0.1611	0.01779	0.47271	0.15855	0.0674	-0.018305	0.43557	0.8161	0.46677	0.15811	0.012198	0.48492	0.017701	0.52337	0.63007	0.046058	0.34414	-0.098324	0.092344	0.17327	-0.063851	0.83063	1.0497	0.28208	0.62984	-0.1156	0.023138	0.61837
9.523809524	0.82285	0.18077	0.42445	-0.047139	1.2392	0.17293	1.8701	0.59591	0.77381	2.2721	0.18842	3.0424	2.1604	0.064997	0.027881	0.42824	0.9205	-0.06358	-0.027876	0.20392	0.050836	0.1246	-0.0067185	0.52099	0.16096	0.055716	0.010655	0.4669	0.74812	0.44639	0.11859	0.037438	0.43297	-0.0039373	0.49741	0.62239	0.036154	0.30912	-0.085704	0.11124	0.21502	-0.047664	0.86495	1.1355	0.19831	0.64662	-0.090899	-0.021722	0.6294
9.595959596	0.73179	0.17517	0.38727	-0.027033	1.1831	0.24285	1.9564	0.54569	0.71312	2.1002	0.28575	2.9747	2.149	0.044475	0.025584	0.39729	0.85073	-0.034104	-0.035924	0.21235	0.02418	0.11004	-0.018948	0.54088	0.171	0.036587	0.065485	0.47777	0.75822	0.39595	0.095139	0.070393	0.42024	-0.015105	0.45937	0.5788	0.027063	0.21947	-0.095406	0.11033	0.23909	-0.069777	0.80889	1.1646	0.20657	0.61391	-0.09113	-0.033101	0.63695
9.668109668	0.59913	0.17846	0.34705	-0.010007	1.0469	0.29285	1.965	0.50263	0.64972	2.0447	0.36163	2.823	2.1248	0.027437	0.027368	0.36384	0.81646	-0.018345	-0.039484	0.19992	0.012612	0.09458	0.0034982	0.49428	0.13549	0.02076	0.084699	0.46425	0.69807	0.39179	0.10789	0.06009	0.44401	-0.011793	0.45341	0.55551	0.022879	0.21451	-0.11965	0.067901	0.22995	-0.066299	0.70358	1.0859	0.20116	0.51581	-0.086187	-0.045031	0.57902
9.74025974	0.5442	0.15604	0.30032	0.0056498	0.92343	0.31294	2.0677	0.48735	0.63275	2.0405	0.35518	2.629	1.9856	0.012797	0.025812	0.38605	0.78864	-0.032964	-0.030885	0.15677	0.035325	0.082081	0.031905	0.40565	0.11232	0.023221	0.11201	0.42612	0.64653	0.4171	0.1307	0.027402	0.39388	-0.0041559	0.44166	0.54979	0.030882	0.22215	-0.14656	0.053135	0.23549	-0.047408	0.64459	0.98509	0.11654	0.48563	-0.080275	-0.08471	0.44802
9.812409812	0.60317	0.095712	0.2757	0.025208	0.84804	0.36457	2.1344	0.4881	0.62175	2.0584	0.37548	2.4845	1.8304	-0.0026429	0.017018	0.46088	0.75749	-0.056739	-0.014177	0.12787	0.17527	0.045051	0.049366	0.30237	0.13068	0.066467	0.16978	0.41022	0.71699	0.41144	0.11857	-0.0066859	0.35307	-0.0053136	0.39771	0.53843	0.046175	0.18989	-0.15546	0.094908	0.23012	-0.06694	0.61367	0.9102	0.083401	0.48496	-0.076791	-0.10662	0.42051
9.884559885	0.73682	0.010804	0.23713	0.023269	0.78224	0.44854	2.1419	0.4622	0.58718	2.1289	0.44788	2.7506	1.7055	-0.023218	0.0086886	0.52031	0.71104	-0.063388	-0.023168	0.13268	0.50691	0.024917	0.042136	0.25037	0.17701	0.10439	0.19293	0.42758	0.86123	0.37613	0.085823	-0.034748	0.32271	-0.013298	0.34044	0.50537	0.039102	0.16907	-0.12682	0.1752	0.21345	-0.10192	0.6441	0.81275	0.10009	0.42615	0.0042857	-0.087004	0.44953
9.956709957	0.77426	-0.026188	0.18594	0.019885	0.72767	0.50093	2.111	0.42857	0.55302	2.1864	0.44752	3.0961	1.6417	-0.022982	0.024368	0.50199	0.64205	-0.050422	-0.036385	0.12475	0.81169	1.64E-05	0.022756	0.23581	0.20541	0.084862	0.18104	0.39382	0.98746	0.38035	0.082643	-0.04773	0.2949	-0.011774	0.3029	0.42964	0.0019615	0.18818	-0.10208	0.24798	0.26409	-0.13052	0.67256	0.77356	0.07371	0.40004	0.16503	-0.084767	0.35
10.02886003	0.72352	-0.0018149	0.1727	-0.0086558	0.67518	0.46761	2.0401	0.39728	0.51254	2.1009	0.41456	3.2799	1.6576	-0.0084023	0.059706	0.4625	0.6101	-0.057085	-0.03581	0.11565	0.99363	-0.0086585	-0.0071341	0.22952	0.22022	0.045663	0.16219	0.36643	1.0174	0.43441	0.10268	-0.029934	0.26443	-0.0062199	0.28635	0.37788	-0.027123	0.18588	-0.086404	0.26398	0.31884	-0.15031	0.63113	0.78533	0.03908	0.48472	0.2215	-0.15427	0.29051
10.1010101	0.75309	0.063724	0.18056	-0.034016	0.65379	0.42026	1.9145	0.38729	0.45481	1.9104	0.3683	3.1639	1.6356	0.010086	0.076492	0.44686	0.60028	-0.067689	-0.024338	0.12555	1.2258	0.0071298	-0.019291	0.19243	0.29365	0.054031	0.16019	0.38	1.0573	0.4517	0.11066	0.0077071	0.24928	0.0079625	0.28801	0.37904	0.0062694	0.15683	-0.096382	0.28096	0.32542	-0.13025	0.60815	0.80012	0.036389	0.58182	0.17191	-0.18611	0.3194
10.17316017	0.83638	0.1026	0.17462	-0.028597	0.62165	0.44825	1.7745	0.3967	0.42483	1.8553	0.35143	3.0059	1.4701	0.014725	0.064978	0.45215	0.58201	-0.062122	-0.021225	0.13722	1.4559	0.032191	-0.017765	0.084269	0.4024	0.10043	0.1895	0.42094	1.1729	0.40729	0.078896	0.019564	0.25537	0.019926	0.27046	0.38556	0.020838	0.11835	-0.1076	0.31457	0.29549	-0.10817	0.54459	0.77782	0.028035	0.6954	0.1298	-0.19226	0.33355
10.24531025	0.86527	0.12168	0.17898	-0.023402	0.56605	0.48667	1.7154	0.41623	0.41419	1.7871	0.32208	2.7865	1.305	0.025378	0.054226	0.42389	0.54083	-0.026764	-0.023447	0.12085	1.5417	0.045685	-0.011759	-0.010745	0.4858	0.084106	0.17945	0.41395	1.2025	0.39687	0.10522	0.0045543	0.24083	0.026086	0.22951	0.39002	-0.0019024	0.065869	-0.082074	0.30029	0.27249	-0.052721	0.48342	0.69304	-0.0050488	0.79451	0.21188	-0.21037	0.40573
10.31746032	0.87193	0.15229	0.19357	-0.013199	0.55834	0.47133	1.6478	0.39002	0.36946	1.5849	0.27526	2.4933	1.2093	0.055202	0.055005	0.45997	0.49796	0.0013688	0.00053217	0.098054	1.5877	0.075387	-0.010553	-0.043039	0.56401	0.031715	0.13505	0.37905	1.2047	0.34521	0.12566	-0.008111	0.22029	0.0042901	0.20498	0.38933	-0.0093278	0.047186	-0.043464	0.24671	0.23449	0.0075885	0.49374	0.54685	-0.030803	0.80363	0.31061	-0.2205	0.54941
10.38961039	0.94629	0.15133	0.21665	-0.037607	0.58902	0.49053	1.5432	0.34755	0.33492	1.4509	0.25052	2.3695	1.1626	0.059836	0.05882	0.6393	0.47995	-0.0054187	0.010957	0.097123	1.6168	0.1192	-0.0091316	-0.011741	0.583	-0.0021506	0.10545	0.35114	1.1764	0.27293	0.11053	0.0011878	0.27242	-0.038403	0.21793	0.36481	0.022537	0.095827	-0.02902	0.23163	0.16017	-0.011652	0.48821	0.5185	-0.020255	0.76044	0.28799	-0.18603	0.72243
10.46176046	1.2239	0.1025	0.21356	-0.053192	0.55372	0.51698	1.4773	0.33067	0.32651	1.4496	0.26219	2.3868	1.0874	0.036764	0.065755	0.81424	0.49656	-0.035478	0.0044055	0.099139	1.6421	0.14029	-0.0003399	0.014254	0.55329	-0.020722	0.08593	0.33149	1.1482	0.23939	0.11474	0.034541	0.37696	-0.061795	0.19719	0.31288	0.021599	0.13995	-0.06362	0.2319	0.098028	-0.016484	0.44511	0.57623	-0.033744	0.68037	0.22388	-0.17388	0.83323
10.53391053	1.5299	0.06779	0.20938	-0.033991	0.45516	0.42816	1.4174	0.32965	0.33298	1.4841	0.2767	2.3305	1.0284	-0.0079041	0.065498	0.87051	0.51731	-0.076801	-0.0017764	0.069633	1.5711	0.15785	-0.0040399	0.0061376	0.54426	0.0025062	0.067631	0.32125	1.2074	0.25125	0.15951	0.0047701	0.43373	-0.036291	0.19193	0.2545	0.0053044	0.095365	-0.08244	0.22157	0.094348	-0.012505	0.41108	0.5947	-0.063283	0.6148	0.19664	-0.2028	0.82298
10.60606061	1.6519	0.040983	0.20889	-0.01397	0.41362	0.32874	1.3342	0.33677	0.28442	1.375	0.27072	2.1507	1.0422	-0.049958	0.049867	0.85411	0.49384	-0.096044	-0.010365	0.042312	1.4078	0.16923	-0.031404	-0.0052467	0.55796	0.041909	0.035472	0.34216	1.2946	0.27224	0.21655	-0.033931	0.40192	-0.019745	0.22436	0.22579	-0.0056472	0.039669	-0.085338	0.22776	0.11	-0.074357	0.40099	0.61916	-0.070483	0.59775	0.19245	-0.21397	0.74279
10.67821068	1.6996	0.055503	0.19495	-0.020582	0.38467	0.3081	1.3058	0.34893	0.25191	1.2212	0.24366	2.0515	1.0077	-0.050618	0.037161	0.90927	0.46425	-0.071077	-0.013022	0.057396	1.2654	0.14614	-0.054007	0.025458	0.529	0.087898	0.029306	0.33678	1.3013	0.26718	0.25596	-0.054723	0.38945	-0.049018	0.22268	0.24964	-0.0041893	0.03614	-0.097011	0.23058	0.15112	-0.14758	0.34946	0.63757	-0.071632	0.58695	0.14747	-0.20265	0.71997
10.75036075	1.767	0.11718	0.1828	-0.015146	0.32874	0.30759	1.2765	0.33887	0.27167	1.2187	0.21326	1.9106	0.93652	-0.023666	0.03947	1.0721	0.42206	-0.071782	-0.052577	0.053868	1.1944	0.1331	-0.038472	0.057581	0.45031	0.10583	0.01029	0.32297	1.2935	0.22942	0.23597	-0.044233	0.50615	-0.060722	0.18869	0.32083	0.011237	0.049786	-0.099345	0.20827	0.27223	-0.15228	0.33911	0.62721	-0.074473	0.52518	0.076052	-0.21448	0.78042
10.82251082	1.8385	0.15564	0.15695	0.036585	0.29216	0.30071	1.1722	0.32702	0.27813	1.217	0.19974	1.7332	0.87306	0.0075565	0.036273	1.2608	0.37178	-0.074089	-0.086334	0.025024	1.2053	0.15493	-0.017796	0.040452	0.41883	0.11526	-0.0096996	0.33457	1.3013	0.21386	0.19768	-0.0070458	0.73109	-0.034035	0.15734	0.40556	0.010714	0.090454	-0.086857	0.19189	0.41063	-0.12676	0.36557	0.58443	-0.072015	0.43644	0.05468	-0.23919	0.75451
10.89466089	1.8543	0.28206	0.12854	0.064069	0.31405	0.3346	1.0458	0.2923	0.28057	1.1493	0.19109	1.5912	0.83692	0.0047329	0.034902	1.3556	0.36642	-0.068528	-0.077229	-0.019638	1.2488	0.1518	-0.022407	-0.0065949	0.43766	0.15425	0.00072339	0.32059	1.2661	0.22808	0.18624	0.028192	0.94903	-0.012728	0.14628	0.48842	0.0097609	0.14827	-0.064497	0.20468	0.50221	-0.12149	0.38932	0.55455	-0.05955	0.42151	0.19029	-0.23339	0.76423
10.96681097	1.8047	0.56865	0.10179	0.061469	0.35177	0.41762	0.96302	0.2535	0.25652	1.0348	0.16301	1.4416	0.78763	0.004859	0.041018	1.3645	0.34716	-0.056115	-0.045959	-0.07086	1.222	0.12403	-0.056401	-0.079344	0.4742	0.17356	-0.008478	0.32051	1.2044	0.26009	0.18897	0.026126	1.0429	-0.030945	0.11791	0.59844	0.014181	0.19727	-0.039247	0.25224	0.51569	-0.12014	0.39699	0.52419	-0.085062	0.50041	0.39755	-0.22625	0.86662
11.03896104	1.7085	0.95411	0.085694	0.028958	0.36459	0.53183	0.89194	0.22926	0.20858	0.90368	0.13679	1.3131	0.71596	0.015825	0.023301	1.3349	0.291	-0.054109	-0.024862	-0.058234	1.1387	0.12441	-0.056957	-0.10441	0.53909	0.18016	-0.02824	0.35171	1.0897	0.2853	0.19533	0.024602	1.0649	-0.024697	0.09517	0.65448	0.0036466	0.23323	-0.004763	0.29124	0.50174	-0.12832	0.33077	0.50515	-0.13709	0.6775	0.4665	-0.218	0.8432
11.11111111	1.5989	1.1762	0.058424	0.019414	0.34194	0.59582	0.84621	0.21332	0.20023	0.85896	0.13498	1.2406	0.68775	0.037915	0.042278	1.2361	0.23053	-0.076591	0.0056656	-0.010289	1.0462	0.14105	-0.029102	-0.081167	0.569	0.20409	-0.021694	0.37776	1.0106	0.29431	0.23217	0.018919	1.0913	0.0403	0.10073	0.62722	-0.025173	0.23267	0.02094	0.26712	0.48861	-0.14081	0.28082	0.5074	-0.15836	0.96728	0.52046	-0.25217	0.68893
11.18326118	1.504	1.2084	0.06836	0.19932	0.33276	0.55246	0.97788	0.20379	0.22318	0.89367	0.14691	1.2415	0.69022	0.028493	0.079981	1.119	0.17087	-0.077081	-0.023035	-0.010476	0.99759	0.15017	-0.016702	-0.055837	0.54091	0.24564	-0.0085647	0.3687	1.0127	0.25194	0.2741	-0.021837	1.2318	0.04066	0.13241	0.58365	-0.032851	0.20975	0.0040756	0.22715	0.49544	-0.13813	0.26976	0.48532	-0.12831	1.2089	0.67793	-0.28497	0.584
11.25541126	1.3632	1.1987	0.080056	0.77552	0.3127	0.47014	1.4014	0.20732	0.23453	0.89264	0.14339	1.2713	0.70874	0.0018814	0.087005	1.1094	0.14452	-0.048621	-0.059549	-0.026789	1.0253	0.16602	0.010461	-0.059768	0.50012	0.26944	-0.010578	0.32177	1.0025	0.18285	0.26932	-0.058609	1.4982	-0.0069162	0.15312	0.53713	-0.031262	0.19425	0.039294	0.21866	0.40736	-0.1585	0.22603	0.4901	-0.087578	1.1935	0.74125	-0.30826	0.55926
11.32756133	1.2525	1.1768	0.061334	1.5848	0.29934	0.43237	1.8578	0.23415	0.23524	0.87454	0.15192	1.2351	0.84089	-0.0048815	0.079099	1.1647	0.15357	-0.035947	-0.039451	-0.0063757	1.2847	0.20069	0.042933	-0.074394	0.46448	0.2395	-0.024944	0.25534	0.97286	0.13997	0.2517	-0.056988	1.6936	-0.019431	0.1365	0.47751	-0.040547	0.17051	0.23342	0.21736	0.30724	-0.15126	0.21186	0.4999	-0.09994	1.1664	0.6219	-0.32263	0.62196
11.3997114	1.3112	1.2173	0.038123	2.1682	0.29578	0.39735	2.1057	0.23953	0.21009	0.88516	0.14784	1.104	1.0811	0.01182	0.048662	1.1839	0.18222	-0.040541	-0.029304	0.01812	1.7977	0.22666	0.11261	-0.045735	0.42353	0.22079	-0.019889	0.25483	0.9607	0.11419	0.20915	-0.056867	1.9088	-0.001535	0.11961	0.44412	-0.055858	0.14367	0.51411	0.21566	0.31716	-0.10224	0.25124	0.4459	-0.15553	1.2444	0.56301	-0.32149	0.75384
11.47186147	1.4024	1.2407	0.027816	2.5302	0.27796	0.37711	2.1804	0.21603	0.16676	1.0045	0.1335	1.0311	1.2758	0.014367	-0.0049415	1.1815	0.18623	-0.022483	-0.015978	-0.0053906	2.285	0.24316	0.16607	0.04287	0.37044	0.25217	0.011851	0.29338	1.0531	0.05505	0.16841	-0.077542	2.0136	0.019153	0.13657	0.42848	-0.053511	0.1819	0.74925	0.21362	0.36464	-0.058882	0.25184	0.36395	-0.16698	1.4542	0.58034	-0.31311	0.85792
11.54401154	1.3899	1.2151	0.038594	2.7559	0.27117	0.34366	2.0391	0.19485	0.15018	1.413	0.11903	0.98783	1.367	0.025888	-0.018568	1.22	0.15849	-0.027918	0.019881	-0.020897	2.614	0.23171	0.16715	0.11138	0.34835	0.25545	0.0066277	0.29697	1.1423	0.078062	0.18567	-0.10333	1.9056	0.016362	0.18194	0.44	-0.057677	0.22354	0.91596	0.22227	0.39293	-0.056784	0.23898	0.31341	-0.12651	1.6082	0.61243	-0.27352	0.77016
11.61616162	1.2867	1.2393	0.090444	2.7629	0.26107	0.28496	1.8635	0.17542	0.15881	2.0456	0.10229	0.89054	1.3311	0.038395	-0.021317	1.1864	0.11687	-0.040912	0.0766	-0.012909	2.6771	0.2083	0.15851	0.12243	0.35539	0.25892	-0.0079999	0.26134	1.2661	0.12098	0.23072	-0.098794	1.7594	0.014114	0.24059	0.41784	-0.069397	0.24007	0.95596	0.17445	0.35132	-0.061619	0.22253	0.32921	-0.10655	1.5888	0.62522	-0.23298	0.63303
11.68831169	1.2167	1.1614	0.10738	2.5988	0.22001	0.25466	1.8407	0.15628	0.13781	2.6013	0.084536	0.81051	1.2557	0.031493	-0.016172	1.114	0.10411	-0.043365	0.12624	-0.020937	2.5534	0.22487	0.16837	0.089836	0.32954	0.29175	0.0084146	0.23892	1.3148	0.12304	0.26415	-0.09247	1.7982	0.020167	0.31147	0.36843	-0.070749	0.32113	0.94177	0.086569	0.30164	-0.021261	0.20704	0.36368	-0.14682	1.4115	0.56572	-0.26125	0.52715
11.76046176	1.262	1.1532	0.09233	2.5256	0.17148	0.21634	1.9637	0.1741	0.10844	3.0149	0.079274	0.79523	1.2229	0.012565	0.020115	1.121	0.12852	-0.024728	0.15432	-0.02948	2.424	0.24495	0.18	0.10127	0.28358	0.35891	0.050244	0.24615	1.2825	0.1117	0.27545	-0.090472	2.0277	0.015697	0.4408	0.34411	-0.053189	0.42569	1.0263	0.06039	0.30518	0.0096215	0.22264	0.36234	-0.20854	1.3034	0.4837	-0.28943	0.49582
11.83261183	1.3125	1.2106	0.084487	2.603	0.18185	0.2275	2.0041	0.20712	0.12131	3.457	0.089859	0.84102	1.1776	0.01008	0.05638	1.1696	0.1454	0.0062892	0.15743	-0.013197	2.2149	0.29317	0.17047	0.13239	0.23811	0.40873	0.11332	0.25191	1.2713	0.10575	0.2942	-0.075012	2.3563	0.013069	0.68529	0.33912	-0.046417	0.45835	1.1084	0.080319	0.32199	0.0069117	0.24328	0.35208	-0.2205	1.4292	0.53386	-0.27941	0.64022
11.9047619	1.3124	1.1367	0.11074	2.6219	0.20365	0.30395	1.9326	0.21681	0.15179	4.1951	0.078857	0.8045	1.0659	0.022713	0.077167	1.1571	0.12736	0.02385	0.15108	0.015679	2.0022	0.38312	0.14826	0.11312	0.19014	0.38685	0.12244	0.24332	1.2162	0.13487	0.29113	-0.065423	2.7326	0.0090838	1.1245	0.31831	-0.065328	0.44646	1.0122	0.066819	0.37921	-0.0048041	0.21375	0.3495	-0.19761	1.3864	0.89055	-0.27926	0.87878
11.97691198	1.369	1.0048	0.15296	2.6197	0.1603	0.33337	1.9104	0.18598	0.14493	4.6945	0.070599	0.71254	0.94387	0.031007	0.085058	1.066	0.088441	0.015044	0.17884	0.010347	1.9613	0.42865	0.15936	0.062937	0.19019	0.41327	0.13283	0.26277	1.1741	0.11068	0.27746	-0.063365	3.1733	-0.0073241	1.6498	0.27186	-0.11874	0.41533	0.86803	0.05512	0.44218	4.79E-05	0.21706	0.35661	-0.18325	1.1702	1.6957	-0.28571	1.0825
12.04906205	1.35	0.93047	0.13697	2.6232	0.12138	0.35017	1.8945	0.16584	0.13699	4.8258	0.085356	0.64855	0.87289	0.0033684	0.07797	1.0614	0.043893	-0.0055398	0.23637	0.011758	2.0292	0.41507	0.1839	0.028841	0.20551	0.51689	0.14294	0.29019	1.18	0.052843	0.27634	-0.062253	3.4326	-0.015197	1.9937	0.25882	-0.13541	0.37676	0.83813	0.093686	0.44347	0.015973	0.21595	0.34729	-0.17924	1.073	2.6383	-0.26275	1.1963
12.12121212	1.2433	0.93081	0.12668	2.4999	0.083339	0.33196	1.7644	0.15671	0.13323	4.8012	0.10868	0.58614	0.86924	-0.013101	0.049598	1.0832	0.017366	-0.0088836	0.2767	0.038665	1.985	0.34035	0.15222	0.01491	0.24328	0.61572	0.13603	0.27459	1.1861	0.032228	0.26384	-0.086057	3.5831	0.011704	2.0696	0.28055	-0.090469	0.37613	0.82141	0.118	0.41229	0.018192	0.1642	0.40097	-0.20673	1.0816	3.1469	-0.27879	1.2567
12.19336219	1.148	0.86418	0.13327	2.2907	0.095182	0.29428	1.6267	0.17013	0.14845	4.4794	0.09209	0.52187	0.861	0.037922	0.044285	1.0205	0.017015	0.0054085	0.25958	0.061218	1.9336	0.30221	0.12337	-0.0066996	0.26428	0.67685	0.14248	0.24417	1.1806	0.085554	0.2335	-0.10633	4.2417	0.046759	1.9861	0.28619	-0.04489	0.40047	0.75805	0.071987	0.3636	0.012682	0.11698	0.57357	-0.16606	1.1701	3.2198	-0.35551	1.168
12.26551227	1.0515	0.7147	0.1431	2.148	0.15173	0.27099	1.6183	0.18357	0.22798	4.2365	0.054746	0.47067	0.79085	0.065214	0.068215	0.95357	0.052136	0.0031319	0.22755	0.059933	1.776	0.32581	0.1563	-0.026195	0.26707	0.71124	0.13904	0.23592	1.0743	0.12213	0.19392	-0.11555	5.3023	0.066827	1.9436	0.26738	-0.051636	0.42361	0.70925	0.029868	0.34753	-0.024482	0.12794	0.76669	-0.044092	1.2766	3.2194	-0.39537	0.97854
12.33766234	1.0375	0.5936	0.15455	2.0751	0.1821	0.24037	1.6872	0.1966	0.38969	4.6168	0.033648	0.4678	0.74336	0.035032	0.072143	0.94157	0.097527	-0.0058346	0.21802	0.026659	1.6874	0.30889	0.21793	-0.044711	0.23475	0.70629	0.095965	0.22982	0.95117	0.10936	0.158	-0.097183	6.0242	0.047481	2.0035	0.2604	-0.056728	0.40733	0.65516	0.05159	0.33559	-0.031703	0.13659	0.8352	0.040123	1.3698	3.1914	-0.33595	0.90907
12.40981241	1.039	0.53358	0.14664	1.974	0.17888	0.22091	1.6854	0.21961	0.53519	5.016	0.024447	0.4908	0.69462	0.010213	0.0095217	0.93712	0.11935	0.00828	0.24368	0.012511	1.7346	0.24311	0.21165	-0.045113	0.23002	0.68318	0.058601	0.24063	0.96267	0.14873	0.16276	-0.095407	6.242	0.02321	2.0786	0.26985	-0.04251	0.32596	0.60476	0.074226	0.27911	0.0090252	0.13181	0.82881	0.064357	1.4458	3.1857	-0.28974	0.94469
12.48196248	1.0262	0.56278	0.10456	1.8988	0.16933	0.23826	1.6422	0.24024	0.62557	4.9988	0.012465	0.48499	0.66113	0.028019	-0.061828	0.92947	0.10764	0.024574	0.26578	0.032181	1.7991	0.22554	0.18259	-0.016385	0.23582	0.63805	0.070088	0.26496	0.9846	0.15516	0.17624	-0.10956	6.1615	0.013261	2.33	0.25204	-0.041038	0.24264	0.59118	0.053381	0.23952	0.038125	0.14617	0.8594	0.086814	1.5194	3.1635	-0.28061	0.94494
12.55411255	1.0394	1.0927	0.086765	1.822	0.18468	0.31503	1.6595	0.28377	0.63518	4.674	-0.00024569	0.43655	0.63819	0.04026	-0.01432	0.94036	0.085638	0.025504	0.24132	0.045346	1.6859	0.23196	0.1383	0.0086506	0.25151	0.57531	0.095793	0.27539	0.94227	0.12095	0.16676	-0.12165	5.982	0.015026	2.7123	0.2074	-0.046829	0.1909	0.56359	-0.0021803	0.23696	0.068091	0.15259	0.87876	0.13179	1.6142	3.1314	-0.19662	0.79988
12.62626263	1.0674	2.1666	0.079703	1.7013	0.19847	0.35825	1.6925	0.35406	0.60759	4.3525	0.026459	0.40596	0.5924	0.034351	0.079766	0.91256	0.088386	0.0036279	0.19395	0.03726	1.6001	0.20031	0.10545	0.015084	0.29518	0.56142	0.10989	0.2334	0.87801	0.12517	0.14459	-0.11501	5.6567	0.014442	2.9687	0.21116	-0.030613	0.22616	0.51683	-0.024115	0.22588	0.10262	0.16275	0.89739	0.16914	1.6892	3.002	-0.047205	0.70793
12.6984127	1.099	3.025	0.090024	1.5762	0.18648	0.36321	1.6758	0.3654	0.60148	4.3091	0.054865	0.45382	0.57589	0.03812	0.11579	0.81203	0.10348	-0.024534	0.17488	0.03423	1.565	0.17165	0.12756	0.01774	0.31876	0.53903	0.08269	0.17911	0.81915	0.18126	0.11775	-0.086167	5.2236	0.025625	2.8172	0.19832	-0.028687	0.2659	0.49418	0.01306	0.21812	0.13944	0.202	0.96556	0.16345	1.732	2.8184	-0.016366	0.792
12.77056277	1.0647	3.384	0.12957	1.4772	0.20535	0.34278	1.6101	0.34584	0.59655	4.1781	0.03894	0.54178	0.56907	0.060757	0.103	0.71858	0.1235	-0.037397	0.17356	0.050846	1.5491	0.18128	0.15343	-0.010211	0.33495	0.47703	0.083703	0.19003	0.72684	0.14152	0.082546	-0.094309	4.9216	0.03728	2.5596	0.16009	-0.047296	0.22559	0.48984	0.016126	0.21485	0.10554	0.20833	1.1276	0.13973	1.6953	2.793	-0.068639	0.91837
12.84271284	1.0529	3.4553	0.13218	1.4376	0.25377	0.32163	1.5522	0.3546	0.52654	3.6765	0.020006	0.61591	0.54285	0.079028	0.068548	0.68148	0.17608	-0.020065	0.16318	0.065227	1.493	0.21295	0.14601	-0.056798	0.34081	0.40675	0.10519	0.22306	0.64384	0.065392	0.096033	-0.096468	4.8602	0.033248	2.5389	0.1406	-0.065018	0.1653	0.45823	-0.019091	0.21303	0.068626	0.2032	1.3288	0.16387	1.586	2.8061	-0.038994	0.9154
12.91486291	1.1138	3.5463	0.12334	1.4249	0.26665	0.32706	1.4874	0.34028	0.4745	3.3326	0.01585	0.7328	0.50695	0.074827	0.058385	0.70572	0.23525	0.03543	0.13478	0.073726	1.3583	0.2279	0.10817	-0.046533	0.33273	0.35902	0.1071	0.18606	0.58327	0.086139	0.10905	-0.063599	4.7195	0.023377	2.579	0.12377	-0.074601	0.16784	0.38207	-0.033754	0.1926	0.1004	0.21915	1.4048	0.1937	1.5469	2.6993	0.058075	0.86657
12.98701299	1.1351	3.3838	0.10368	1.4165	0.23648	0.35927	1.3945	0.29211	0.57905	3.3283	-0.00083661	0.85338	0.47428	0.055063	0.060895	0.69346	0.24008	0.10162	0.1224	0.078363	1.2767	0.24599	0.13007	-0.0039891	0.34529	0.31135	0.10375	0.14209	0.56686	0.11435	0.10907	-0.043536	4.4854	0.0014341	2.4377	0.096931	-0.075571	0.1735	0.36829	-0.033792	0.16873	0.14331	0.22008	1.2999	0.19838	1.4667	2.5098	0.072928	0.92371
13.05916306	1.1189	2.9634	0.11005	1.389	0.24702	0.41663	1.2879	0.25936	0.77968	3.2378	0.01189	0.89403	0.44441	0.039809	0.068777	0.57442	0.20364	0.15075	0.11074	0.068457	1.2	0.2734	0.21844	0.034546	0.36419	0.28481	0.098695	0.13406	0.59751	0.082527	0.046738	-0.038435	4.2972	-0.024363	2.3176	0.088697	-0.087863	0.1381	0.37935	-0.044191	0.16759	0.14498	0.23059	1.2174	0.1782	1.2966	2.3851	-0.014157	1.05
13.13131313	1.0592	2.6362	0.11915	1.5016	0.25732	0.49313	1.1913	0.21592	0.92786	3.1439	0.027074	0.86751	0.38207	0.033525	0.073025	0.45411	0.17723	0.14463	0.077135	0.052429	1.1617	0.25064	0.26466	0.051469	0.36135	0.2588	0.13655	0.10568	0.58269	0.025061	-0.0083635	-0.016388	4.1442	-0.01702	2.2941	0.071641	-0.114	0.13617	0.31559	-0.051703	0.2075	0.13661	0.26068	1.189	0.14701	1.1847	2.2812	-0.051847	1.0953
13.2034632	1.0279	2.5858	0.10948	1.8306	0.21182	0.51586	1.1285	0.1788	1.0018	3.1958	0.016877	0.8114	0.32947	0.043915	0.10033	0.44214	0.16692	0.090413	0.042423	0.047373	1.0667	0.19974	0.23937	0.028666	0.35176	0.2056	0.18377	0.067476	0.56421	0.036567	-0.018204	0.0098888	3.9014	0.011269	2.2482	0.084952	-0.087919	0.17229	0.24389	0.01216	0.24111	0.13675	0.28695	1.1297	0.15511	1.1841	2.1836	0.075196	0.99944
13.27561328	1.0247	2.6065	0.10518	2.0963	0.1707	0.46542	1.087	0.20154	0.99916	3.1786	0.0036861	0.77431	0.30183	0.041199	0.11377	0.44542	0.11264	0.084805	0.042518	0.025291	0.93433	0.20516	0.21053	0.012978	0.33882	0.19936	0.19318	0.10766	0.58953	0.073775	-0.010989	0.023269	3.5741	0.038901	2.0789	0.084189	-0.057681	0.16301	0.23357	0.1224	0.23102	0.10818	0.31651	1.1598	0.16557	1.2369	2.0668	0.3283	0.8419
13.34776335	1.0268	2.559	0.063606	2.1792	0.14332	0.44	1.0443	0.23423	0.97826	2.9844	0.0033228	0.75416	0.26668	0.021829	0.12032	0.39664	0.071301	0.083286	0.073251	0.0098881	0.92739	0.2144	0.19862	0.04061	0.30292	0.23358	0.17437	0.15627	0.60576	0.082174	0.0083942	0.026786	3.2863	0.048766	1.9461	0.062259	-0.066967	0.093549	0.26712	0.17675	0.17731	0.072856	0.28787	1.195	0.18003	1.2284	2.1079	0.53016	0.72839
13.41991342	0.98948	2.5814	0.058112	2.126	0.14738	0.44888	1.0112	0.2358	0.96401	2.7525	0.0022794	0.66259	0.28146	0.030424	0.12293	0.36573	0.075291	0.060004	0.10451	0.0092899	0.97768	0.19332	0.19837	0.060998	0.27503	0.25819	0.13573	0.13744	0.57111	0.079625	0.038506	0.0081958	3.0433	0.024034	1.8986	0.045152	-0.098487	0.072269	0.31748	0.18197	0.13106	0.054985	0.25063	1.1251	0.23789	1.1521	2.1015	0.64341	0.60265
13.49206349	0.948	2.6026	0.08689	2.0269	0.18675	0.43193	0.96838	0.23938	0.9125	2.6045	-0.016517	0.54753	0.3012	0.049729	0.12361	0.34776	0.067139	0.047103	0.11023	-0.022362	1.0354	0.16558	0.1969	0.028463	0.24838	0.25387	0.094088	0.11126	0.55497	0.11209	0.024625	-0.040482	2.9531	0.0048101	1.8336	0.054954	-0.10795	0.11597	0.38843	0.15629	0.12842	0.066708	0.22972	1.0129	0.29983	1.1044	1.963	0.72556	0.49308
13.56421356	0.91958	2.5454	0.065012	1.9419	0.21858	0.40014	0.92563	0.23332	0.82953	2.416	-0.0013315	0.48913	0.283	0.047824	0.11916	0.31494	0.03419	0.023663	0.10468	-0.019482	1.0785	0.17891	0.20482	-0.0096256	0.21678	0.25711	0.052105	0.10197	0.5625	0.18752	-0.0016152	-0.068905	2.9587	0.0018345	1.6928	0.070551	-0.0898	0.13975	0.43208	0.12142	0.16228	0.098035	0.21265	0.92581	0.33175	0.99601	1.8004	0.78685	0.59802
13.63636364	0.89945	2.4174	0.066809	1.8476	0.2327	0.38341	0.86327	0.19821	0.76236	2.2991	0.048606	0.46908	0.25564	0.042298	0.10545	0.25546	0.036245	0.010557	0.066786	0.022322	1.063	0.20806	0.21597	0.013661	0.19613	0.27975	0.059494	0.11393	0.66128	0.19667	0.0023445	-0.05623	2.8355	-0.021103	1.5623	0.092719	-0.054886	0.10669	0.42552	0.10774	0.14653	0.10281	0.19449	0.88249	0.32732	0.83714	1.7771	0.79599	0.74163
13.70851371	0.8823	2.2373	0.085159	1.7414	0.20731	0.36611	0.79354	0.15169	0.73307	2.2939	0.054406	0.44932	0.24438	0.073692	0.095992	0.25791	0.056736	0.042406	0.043664	0.056552	1.0482	0.21991	0.21702	0.033812	0.22695	0.32365	0.10347	0.11196	0.7309	0.17142	0.024702	-0.043285	2.7177	-0.044741	1.487	0.10461	-0.045845	0.056068	0.39673	0.12237	0.11074	0.15734	0.16254	0.88208	0.37583	0.7752	1.7108	0.72505	0.73145
13.78066378	0.78481	2.1787	0.1181	1.7121	0.16503	0.35376	0.75095	0.12503	0.70895	2.2313	0.022129	0.43142	0.24698	0.12231	0.076046	0.27166	0.085547	0.042515	0.056891	0.027386	0.99278	0.24111	0.19364	0.013044	0.2823	0.32144	0.12803	0.12337	0.6564	0.19226	0.033788	-0.052339	2.639	-0.04082	1.3976	0.090893	-0.0579	0.072834	0.36295	0.16192	0.14533	0.23628	0.12867	0.82682	0.41603	0.78589	1.6353	0.69891	0.70907
13.85281385	0.68317	2.1244	0.12166	1.824	0.15955	0.33402	0.76084	0.13738	0.65633	2.0447	0.017547	0.51907	0.25219	0.14609	0.082239	0.26644	0.087528	0.0042411	0.032917	-0.0112	0.91483	0.26463	0.16098	0.018405	0.32255	0.3077	0.14348	0.13312	0.53721	0.23411	0.039161	-0.055065	2.4799	-0.022837	1.2792	0.091051	-0.068336	0.083366	0.35223	0.15902	0.19866	0.25129	0.10993	0.71431	0.34907	0.76947	1.5977	0.7314	0.67011
13.92496392	0.66866	2.047	0.057382	1.9073	0.20158	0.28914	0.8024	0.15946	0.59737	1.7921	0.038054	0.67316	0.26711	0.13984	0.088934	0.22162	0.071754	-0.0060574	-0.013072	0.0052807	0.84133	0.27514	0.13645	0.021369	0.35181	0.33067	0.15994	0.11413	0.42827	0.1969	0.05356	-0.028058	2.2055	-0.0014639	1.1798	0.10146	-0.083214	0.046402	0.30479	0.12041	0.21948	0.24259	0.088245	0.67774	0.32328	0.69975	1.4593	0.75904	0.63946
13.997114	0.67333	2.0473	0.0086408	1.8213	0.23354	0.25238	0.84457	0.16958	0.58648	1.7181	0.055583	0.77916	0.26788	0.1423	0.085275	0.15684	0.051977	-0.00088983	-0.044661	0.003675	0.77745	0.25649	0.17833	0.026789	0.35746	0.30338	0.12225	0.093368	0.49825	0.13643	0.039484	-0.014533	1.9598	0.0076107	1.126	0.08772	-0.097769	0.031143	0.23561	0.091423	0.22077	0.22635	0.073592	0.70257	0.42369	0.63997	1.2806	0.73387	0.54969
14.06926407	0.65166	2.0796	0.018638	1.697	0.25249	0.22328	0.8454	0.16708	0.5586	1.6456	0.057875	0.81577	0.24302	0.13687	0.0833	0.14033	0.026511	-0.0062872	-0.054779	-0.030388	0.73347	0.26087	0.22061	0.051501	0.30568	0.28053	0.10478	0.11829	0.72614	0.1535	0.023431	-0.039165	1.8539	0.011625	1.1139	0.1115	-0.094372	0.034533	0.21089	0.053311	0.17831	0.25669	0.083646	0.66858	0.45126	0.61211	1.1737	0.68562	0.48829
14.14141414	0.58935	2.0571	0.021911	1.6318	0.24913	0.19538	0.83942	0.14804	0.50294	1.5047	0.064149	0.84269	0.21654	0.1144	0.093335	0.17939	0.0070117	-0.030312	-0.01406	-0.039482	0.75162	0.28157	0.23326	0.066329	0.2643	0.33398	0.11055	0.14495	0.87457	0.25467	0.050689	-0.055256	1.7608	0.0043164	1.1026	0.26265	-0.10235	0.032023	0.21682	0.016321	0.13022	0.27737	0.088961	0.64515	0.42316	0.65219	1.1605	0.61984	0.52792
14.21356421	0.57275	1.914	0.013089	1.5452	0.21465	0.16543	0.85774	0.13882	0.44263	1.4544	0.097357	0.80726	0.19445	0.1131	0.11586	0.1996	0.014395	-0.056399	0.037574	-0.014365	0.93777	0.29615	0.23446	0.098304	0.2535	0.41941	0.070281	0.16145	0.91095	0.33284	0.07146	-0.036529	1.734	-0.02031	1.041	0.51341	-0.11025	0.023715	0.20662	-0.0039665	0.09735	0.23818	0.077127	0.65832	0.43233	0.66712	1.1508	0.52023	0.57962
14.28571429	0.54635	1.8005	0.0050506	1.3933	0.18992	0.16202	0.87321	0.13995	0.40748	1.4638	0.090633	0.73099	0.17495	0.1425	0.12042	0.21215	0.037759	-0.047464	0.029103	-0.0067252	1.2354	0.33349	0.25	0.064333	0.21322	0.4618	0.016637	0.17316	0.93682	0.30123	0.077339	-0.0061535	1.7768	-0.021676	1.0038	0.68423	-0.1203	0.07193	0.17076	-0.0065575	0.055095	0.24851	0.099485	0.66034	0.4386	0.65019	1.114	0.44371	0.59482
14.35786436	0.46845	1.8362	-0.020704	1.2714	0.22154	0.17184	0.88891	0.12514	0.41494	1.4061	0.044331	0.673	0.16809	0.18199	0.08836	0.19677	0.063044	-0.032158	0.036331	-0.024289	1.4162	0.35432	0.26978	-0.029208	0.18752	0.42272	-0.023128	0.15991	0.99349	0.22621	0.046932	-0.0049238	1.6942	-0.0081412	0.9618	0.82278	-0.1245	0.13168	0.23105	0.021237	0.050027	0.25015	0.13963	0.68132	0.36207	0.68934	1.1393	0.393	0.67054
14.43001443	0.47135	1.9664	-0.048112	1.2178	0.24915	0.17639	0.94993	0.12155	0.40762	1.2723	0.036441	0.60945	0.16305	0.19053	0.06774	0.17981	0.058834	-0.024082	0.041788	-0.031224	1.3797	0.32857	0.23777	-0.077686	0.18784	0.3727	-0.024084	0.16166	1.0048	0.21076	-0.0050618	-0.0036781	1.541	0.0055358	0.90985	1.0968	-0.10272	0.10111	0.42026	0.088901	0.087184	0.21061	0.1797	0.74752	0.30018	0.69929	1.1318	0.38522	0.72667
14.5021645	0.52937	1.9315	-0.063093	1.1745	0.22983	0.16298	0.98368	0.12073	0.36337	1.0893	0.06496	0.57368	0.14507	0.21999	0.068417	0.19483	0.064162	-0.036788	0.0061516	-0.034435	1.2234	0.2966	0.2204	-0.073935	0.21297	0.35133	-0.0011791	0.18232	0.94207	0.23481	0.010451	0.033015	1.503	-0.0011322	0.88031	1.4636	-0.084494	0.080248	0.53103	0.18276	0.12562	0.19239	0.18039	0.83971	0.32256	0.61552	1.0801	0.39563	0.56935
14.57431457	0.50992	1.746	-0.078581	1.1308	0.18272	0.15659	0.94043	0.089651	0.35922	0.97533	0.075195	0.55442	0.13388	0.29832	0.079379	0.20626	0.087049	-0.025981	-0.048228	-0.047446	1.1748	0.29776	0.25137	-0.02329	0.24155	0.33752	0.011165	0.19951	0.84215	0.239	0.052383	0.0073565	1.4954	-0.00084632	0.85064	1.6705	-0.078418	0.10639	0.52215	0.25281	0.13165	0.2173	0.15515	0.89375	0.36214	0.52935	1.021	0.36496	0.40729
14.64646465	0.44711	1.6205	-0.069098	1.0542	0.15612	0.14431	0.85953	0.071676	0.36252	0.90643	0.084545	0.52769	0.16839	0.30981	0.099196	0.19866	0.072437	-0.02379	-0.066465	-0.072066	1.2004	0.28069	0.25415	0.021701	0.26478	0.38312	0.015317	0.1883	0.79188	0.21063	0.073175	-0.035289	1.4358	-0.0088791	0.82994	1.6982	-0.076426	0.174	0.5072	0.27906	0.12312	0.19052	0.14462	0.81295	0.36213	0.48888	0.87964	0.35535	0.40463
14.71861472	0.41612	1.4882	-0.058577	1.0121	0.21303	0.13058	0.82801	0.10239	0.35226	0.84971	0.078736	0.46915	0.21482	0.27307	0.10319	0.18036	0.022328	-0.048071	-0.019576	-0.063049	1.1811	0.23773	0.2354	0.060468	0.24655	0.42803	0.0079282	0.16563	0.7994	0.19868	0.10068	-0.049906	1.3751	-0.028853	0.78719	1.7353	-0.078643	0.24546	0.53535	0.28573	0.11722	0.15713	0.11799	0.70252	0.31573	0.47109	0.77643	0.34209	0.50052
14.79076479	0.44029	1.4611	-0.060381	1.0043	0.26769	0.15185	0.88247	0.11795	0.37269	0.83782	0.095962	0.4305	0.21423	0.24875	0.086818	0.15763	-0.0032173	-0.028778	0.084821	-0.044421	1.196	0.19911	0.2243	0.082518	0.23052	0.44211	0.0085328	0.15787	0.77641	0.16357	0.093088	-0.067154	1.33	-0.02088	0.71113	1.7712	-0.07825	0.31266	0.53994	0.30958	0.076239	0.15087	0.13707	0.68461	0.27841	0.49721	0.8324	0.30855	0.51417
14.86291486	0.47423	1.4465	-0.067482	0.98105	0.27169	0.19455	0.94124	0.081425	0.40797	0.83588	0.11151	0.39852	0.17543	0.24688	0.061131	0.14918	0.025673	0.10606	0.30813	-0.046961	1.1798	0.17891	0.22177	0.12453	0.23432	0.45635	0.0084115	0.15524	0.67665	0.13522	0.04253	-0.043601	1.3278	0.007367	0.64529	1.737	-0.080023	0.45176	0.47786	0.31568	0.017893	0.15154	0.15815	0.6813	0.28825	0.57806	0.8775	0.22639	0.41598
14.93506494	0.46954	1.3552	-0.064179	0.98003	0.28219	0.2152	0.90964	0.039635	0.43429	0.82935	0.1108	0.35395	0.14733	0.23901	0.052752	0.14685	0.049039	0.25148	0.4834	-0.067945	1.1399	0.2117	0.24528	0.19254	0.2468	0.46177	0.014375	0.14854	0.65731	0.11431	0.026555	-0.040864	1.2643	0.023987	0.64463	1.6651	-0.082727	0.62166	0.40014	0.2769	0.020918	0.13847	0.1162	0.66709	0.30583	0.66142	0.78276	0.15546	0.36768
15.00721501	0.53439	1.1826	-0.066792	1.0272	0.35913	0.20133	0.8355	0.04901	0.44386	0.77205	0.11309	0.3274	0.15484	0.19423	0.053898	0.14181	0.050542	0.29051	0.50849	-0.090141	1.0464	0.26078	0.24082	0.26554	0.27927	0.4872	0.045652	0.16358	0.70748	0.090466	0.050635	-0.053088	1.096	0.030819	0.65328	1.6168	-0.080231	0.66588	0.37937	0.25172	0.051335	0.08667	0.090337	0.6767	0.34788	0.66216	0.70941	0.14263	0.38211
15.07936508	0.52594	1.13	-0.087375	1.0397	0.41269	0.16851	0.78919	0.072443	0.47261	0.70429	0.10769	0.3051	0.13214	0.16189	0.08667	0.14196	0.045741	0.25807	0.47184	-0.10605	0.91448	0.2442	0.19276	0.25327	0.30288	0.52388	0.086813	0.20243	0.73691	0.1042	0.082389	-0.062121	1.032	0.031197	0.61308	1.592	-0.077487	0.68794	0.37626	0.22743	0.044475	0.067377	0.059447	0.65684	0.48145	0.5648	0.61572	0.12373	0.34509
15.15151515	0.41054	1.0816	-0.10513	1.0371	0.40329	0.13399	0.71776	0.053731	0.50061	0.66672	0.081104	0.29792	0.068987	0.14575	0.11026	0.11611	0.057252	0.22058	0.44855	-0.11677	0.85016	0.25418	0.16558	0.17412	0.2843	0.51702	0.10325	0.25185	0.69825	0.13145	0.11756	-0.045687	1.1283	-0.0014034	0.54221	1.6325	-0.098678	0.76421	0.33425	0.21102	0.032955	0.042917	0.091403	0.57799	0.68189	0.51862	0.51543	0.10873	0.28758
15.22366522	0.32511	0.93379	-0.11117	1.0358	0.39441	0.085552	0.65615	0.020917	0.48021	0.62899	0.066343	0.27771	0.0352	0.13152	0.090505	0.10194	0.094408	0.19537	0.41247	-0.089756	0.80387	0.35785	0.18647	0.1282	0.21353	0.48045	0.097247	0.27021	0.69288	0.13858	0.16499	-0.0034577	1.2158	-0.0098168	0.50212	1.6466	-0.094996	0.85237	0.30961	0.19782	0.064993	0.025253	0.11737	0.49818	0.92662	0.67312	0.50415	0.11993	0.28972
15.2958153	0.29653	0.84641	-0.086777	1.0046	0.44921	0.029306	0.65103	0.026435	0.46202	0.60437	0.083951	0.26417	0.053778	0.12214	0.07136	0.10753	0.097294	0.21161	0.36802	-0.045584	0.76693	0.4205	0.17671	0.13903	0.1736	0.45864	0.088628	0.26463	0.70589	0.12679	0.19465	0.036981	1.2347	0.002564	0.48425	1.6644	-0.049572	0.9007	0.31971	0.19712	0.19777	0.039077	0.093647	0.48917	1.0915	0.86076	0.56997	0.12195	0.30832
15.36796537	0.29946	0.81883	-0.055854	0.92076	0.5304	-0.0048199	0.63668	0.039406	0.44171	0.6244	0.11812	0.26148	0.079476	0.1137	0.070958	0.1204	0.073846	0.24401	0.35489	-0.041507	0.70902	0.43347	0.15494	0.15174	0.18211	0.3918	0.084464	0.25884	0.71122	0.16708	0.17553	0.043297	1.3336	0.0041668	0.44952	1.6573	-0.034545	0.91476	0.32831	0.18868	0.351	0.058951	0.046551	0.50525	1.1482	0.86217	0.62195	0.074117	0.28658
15.44011544	0.27706	0.84598	-0.039106	0.826	0.57638	0.015712	0.56509	0.034708	0.41212	0.62917	0.1275	0.24038	0.064821	0.12295	0.081004	0.11624	0.071604	0.22352	0.33366	-0.03762	0.65043	0.45542	0.1858	0.11747	0.19924	0.32671	0.069487	0.25476	0.68468	0.27891	0.17034	0.036139	1.494	0.0086644	0.41698	1.6184	-0.057311	0.91385	0.31764	0.16732	0.43021	0.058914	0.0080847	0.5733	1.188	0.83797	0.59618	-0.010486	0.27222
15.51226551	0.28039	0.83269	-0.011219	0.74732	0.77112	0.063435	0.5175	0.011278	0.35678	0.54685	0.10312	0.22513	0.037567	0.13775	0.094631	0.098109	0.063665	0.18743	0.27002	-0.012562	0.62803	0.46677	0.19176	0.097668	0.19811	0.36589	0.063657	0.25233	0.65393	0.36469	0.18937	0.04718	1.5954	0.042281	0.39297	1.5963	-0.025077	0.91064	0.27899	0.15632	0.52982	0.055652	0.0093349	0.662	1.2265	0.9149	0.52416	-0.076498	0.22186
15.58441558	0.29008	0.82013	-0.0043548	0.7096	1.1615	0.06583	0.53741	-0.0057531	0.29622	0.45177	0.071504	0.23765	0.036153	0.12172	0.10175	0.10482	0.057837	0.16813	0.19587	0.0072164	0.59254	0.4171	0.14302	0.14004	0.16837	0.46993	0.11629	0.24188	0.69132	0.33709	0.21206	0.072029	1.6384	0.074379	0.36789	1.6678	0.076231	0.90702	0.23526	0.13089	0.63497	0.038156	0.030667	0.68771	1.1916	0.97398	0.48663	-0.096931	0.11285
15.65656566	0.23147	0.77122	0.0021661	0.74364	1.4329	0.056626	0.52865	0.021032	0.269	0.41386	0.080975	0.25796	0.029319	0.10531	0.097965	0.13057	0.066053	0.15215	0.11945	0.0064141	0.5546	0.36717	0.098011	0.14024	0.15816	0.4784	0.1686	0.23105	0.71879	0.27269	0.17378	0.096626	1.659	0.054058	0.34512	1.9216	0.20879	0.8941	0.22918	0.12458	0.62437	0.0099918	0.097026	0.63327	1.1194	0.98042	0.41157	-0.076448	0.020507
15.72871573	0.17236	0.74076	-0.0060009	0.81984	1.4787	0.055254	0.4905	0.048064	0.26103	0.41585	0.10141	0.24438	0.025064	0.1186	0.075258	0.13891	0.077653	0.10939	0.050789	0.011054	0.5303	0.37324	0.06762	0.088775	0.17466	0.39515	0.15229	0.2208	0.71378	0.27271	0.14079	0.11045	1.6158	0.048593	0.3256	2.2412	0.27937	0.90598	0.23958	0.11366	0.56784	-0.011463	0.18527	0.54943	1.0909	0.9255	0.34436	-0.046675	0.067313
15.8008658	0.20156	0.69426	-0.010419	0.88252	1.456	0.025787	0.46191	0.046637	0.21662	0.35608	0.097424	0.20558	0.023456	0.14457	0.068217	0.12417	0.099829	0.068667	0.030842	0.017746	0.54939	0.40604	0.074644	0.094095	0.17188	0.29633	0.09126	0.20677	0.82609	0.28378	0.11591	0.10376	1.5159	0.092129	0.31398	2.4509	0.32208	0.92805	0.19612	0.071627	0.58253	0.0046593	0.21139	0.51992	1.0856	0.88141	0.31673	-0.075911	0.18414
15.87301587	0.2275	0.61936	-0.017891	0.89696	1.4303	0.0038288	0.42542	0.024261	0.21349	0.41736	0.094558	0.16869	0.012251	0.14645	0.079371	0.11151	0.11254	0.085489	0.048611	0.042979	0.61435	0.37783	0.10075	0.17659	0.14023	0.28024	0.044493	0.19138	1.2388	0.31479	0.11009	0.10833	1.4818	0.097607	0.32434	2.6623	0.39145	0.93314	0.15492	0.04795	0.63096	0.013567	0.19876	0.53507	1.0543	0.91376	0.31166	-0.12234	0.19349
15.94516595	0.24116	0.58034	-0.019412	0.85962	1.4552	0.029765	0.39231	0.014269	0.28171	0.87464	0.10329	0.15621	0.0095282	0.11546	0.076654	0.1166	0.10472	0.13131	0.076348	0.054795	0.64429	0.27961	0.1159	0.1776	0.12508	0.33507	0.050141	0.19426	1.682	0.34158	0.14847	0.076369	1.5237	0.080237	0.34808	2.8751	0.43587	0.92209	0.16416	0.046795	0.66221	0.034326	0.19799	0.54451	0.96717	0.99951	0.28683	-0.096878	0.11862
16.01731602	0.22075	0.57363	0.0034843	0.79575	1.3766	0.04832	0.36756	0.037987	0.41613	1.5561	0.11847	0.15155	0.0074075	0.085497	0.070259	0.11482	0.10361	0.15679	0.096776	0.040824	0.61954	0.22472	0.08639	0.11077	0.13215	0.33008	0.10778	0.16209	1.8852	0.34031	0.1756	0.018647	1.5017	0.072275	0.32033	2.97	0.46927	0.84255	0.15125	0.048642	0.65695	0.081761	0.17208	0.51762	0.88787	1.1522	0.26718	-0.0061728	0.1016
16.08946609	0.18972	0.65678	0.002976	0.74694	1.2675	0.027787	0.38542	0.093865	0.58755	2.0229	0.15566	0.12834	0.026258	0.084379	0.068655	0.1025	0.089534	0.18199	0.09795	0.024161	0.71581	0.19913	0.031658	0.064923	0.14746	0.292	0.18077	0.14546	1.8905	0.32398	0.18506	0.011096	1.4061	0.069855	0.29375	3.168	0.50157	0.79102	0.1082	0.042293	0.66741	0.11484	0.14741	0.46055	0.87592	1.2666	0.3334	0.0085185	0.05065
16.16161616	0.21145	0.74845	-0.018851	0.73175	1.2465	0.0014035	0.41504	0.13017	0.8804	2.4247	0.18148	0.090411	0.037354	0.074615	0.075963	0.094249	0.087558	0.15852	0.11443	0.01161	1.0657	0.19757	0.0062518	0.047337	0.1692	0.27428	0.21532	0.1493	1.8855	0.31076	0.17129	0.032159	1.26	0.07838	0.27947	3.6068	0.53087	0.83166	0.11294	0.058754	0.72426	0.12371	0.11329	0.39064	0.881	1.241	0.36678	-0.020211	-0.023673
16.23376623	0.23555	0.75947	-0.011692	0.78119	1.2404	-0.025129	0.39634	0.11522	1.379	3.0843	0.16666	0.06096	0.026488	0.084145	0.077721	0.091073	0.13693	0.081823	0.14442	0.0045967	1.4902	0.20499	0.041005	0.040392	0.16809	0.28363	0.20875	0.12464	2.0026	0.31005	0.16029	0.032828	1.1714	0.065989	0.253	3.9412	0.52129	0.89181	0.13176	0.0819	0.70264	0.095017	0.11501	0.31683	0.91131	1.1766	0.25029	-0.025323	-0.11274
16.30591631	0.23769	0.76174	0.01842	0.85619	1.2192	-0.05014	0.36657	0.11156	1.6823	3.512	0.1388	0.03561	0.02364	0.14435	0.08561	0.10424	0.18575	0.043995	0.13624	0.0044899	1.6728	0.18613	0.085123	0.057513	0.11957	0.29756	0.19905	0.09202	1.8657	0.32424	0.16693	0.01476	1.166	0.041219	0.23437	3.8982	0.45598	0.88887	0.10518	0.053744	0.60941	0.054192	0.2228	0.29987	1.007	1.1408	0.12543	0.099958	-0.10957
16.37806638	0.25135	0.87435	0.029317	0.89997	1.1597	-0.021045	0.37974	0.12149	1.7894	3.7634	0.1418	0.015672	0.021287	0.37182	0.10084	0.11798	0.17989	0.059392	0.09216	-0.0015803	1.6848	0.13309	0.074267	0.10602	0.056041	0.31705	0.20958	0.11717	1.5492	0.33278	0.17313	0.020889	1.1224	0.036202	0.25312	3.646	0.4194	0.84776	0.072726	0.026299	0.56867	0.073895	0.3583	0.2974	1.1922	1.0545	0.11814	0.46325	-0.014444
16.45021645	0.27625	1.0424	0.032916	0.95212	1.1858	-0.0084106	0.39736	0.098656	1.8039	3.7604	0.16313	0.027661	0.0049096	0.80881	0.10891	0.11404	0.16047	0.079022	0.076719	-0.006887	1.726	0.089862	0.037917	0.12829	0.044457	0.35742	0.23097	0.14268	1.4952	0.33672	0.16866	0.058745	1.0625	0.038691	0.26338	3.4424	0.52738	0.8171	0.092445	0.034233	0.54491	0.11138	0.3825	0.29846	1.2982	0.96986	0.12636	1.0436	-0.010137
16.52236652	0.31198	1.0785	0.029931	0.95956	1.1287	0.0084866	0.38177	0.10636	1.9301	3.9217	0.1723	0.042074	-0.0061825	1.1706	0.086254	0.13035	0.15824	0.059222	0.11094	-0.012432	1.8312	0.06312	0.054351	0.097709	0.081391	0.34621	0.24695	0.14775	1.5732	0.30176	0.20077	0.072935	1.013	0.026243	0.23864	3.3562	0.78775	0.76547	0.14471	0.017421	0.52334	0.066372	0.32947	0.33796	1.2673	0.99237	0.16171	1.7643	-0.078787
16.59451659	0.3917	1.0286	0.020098	0.91774	1.0161	-0.012095	0.35415	0.14038	1.9881	3.868	0.1602	0.034058	0.005026	1.3344	0.064351	0.12436	0.15408	0.048501	0.1386	-0.015454	2.0099	0.011752	0.11817	0.10621	0.088849	0.30554	0.29773	0.17274	1.507	0.24663	0.24306	0.044917	0.94394	0.017332	0.21564	3.2541	1.0187	0.7439	0.17798	-0.022468	0.51141	-0.0091237	0.29541	0.35001	1.3145	0.99909	0.20684	2.5928	-0.13247
16.66666667	0.45079	0.93091	0.0062725	0.85923	0.93788	-0.054452	0.32301	0.13731	1.9455	3.4711	0.1508	0.057917	-0.0098907	1.328	0.065723	0.11521	0.1508	0.04996	0.13463	-0.014221	2.218	-0.01534	0.15239	0.15774	0.054294	0.27535	0.33095	0.19686	1.3609	0.18734	0.24542	0.021256	0.89023	0.026739	0.21912	3.1003	1.153	0.72997	0.16434	-0.037349	0.47525	-0.042199	0.25788	0.30049	1.4192	1.0459	0.22951	3.4324	-0.17817
16.73881674	0.42626	0.90895	0.0072934	0.8217	0.97214	-0.052538	0.29807	0.10698	1.9254	3.2685	0.13303	0.057763	-0.043671	1.2325	0.068981	0.1484	0.16038	0.085739	0.13903	-0.021725	2.4451	0.0046373	0.1446	0.18863	0.028931	0.20442	0.31363	0.21363	1.3522	0.16521	0.2134	0.022483	0.8842	0.0257	0.23654	2.9511	1.4148	0.6679	0.13727	-0.037586	0.48673	0.022159	0.24275	0.20383	1.3877	1.1135	0.24344	4.129	-0.21078
16.81096681	0.39766	0.92522	-0.0081013	0.79139	1.069	-0.03345	0.26493	0.081931	1.9143	3.2271	0.11219	0.036309	-0.059788	1.1357	0.057437	0.18808	0.17994	0.12796	0.13597	-0.025673	2.5531	-0.0041497	0.12722	0.31761	0.046442	0.13909	0.28112	0.20193	1.4061	0.17966	0.17747	0.021803	0.84634	0.026553	0.2401	2.9215	1.8156	0.6071	0.12576	-0.040935	0.48596	0.1376	0.23038	0.18474	1.2686	1.1929	0.23527	4.4454	-0.16016
16.88311688	0.40857	0.84227	-0.011596	0.74131	1.11	-0.044224	0.23077	0.081421	1.8351	3.0216	0.093916	0.030355	-0.042128	1.036	0.039252	0.18491	0.15666	0.12528	0.1179	-0.038265	2.5207	-0.025125	0.11328	0.54267	0.083752	0.10062	0.24807	0.18441	1.3498	0.16008	0.1959	0.032132	0.76184	0.031592	0.21058	2.7763	2.0213	0.60557	0.094932	-0.054313	0.44175	0.21486	0.18132	0.21967	1.1969	1.3028	0.23714	4.5852	-0.080026
16.95526696	0.49937	0.76681	0.012406	0.66673	1.1591	-0.063746	0.20915	0.059662	1.6303	2.6531	0.076196	0.041871	-0.019126	0.96446	0.034437	0.17346	0.13749	0.10938	0.088132	-0.054128	2.4657	-0.0043739	0.12932	0.61324	0.13022	0.1318	0.20977	0.19309	1.2606	0.14075	0.21607	0.048915	0.70435	0.029917	0.18051	2.6176	2.0211	0.6126	0.069199	-0.069463	0.44362	0.25612	0.16764	0.21201	1.1712	1.3224	0.32026	4.5805	-0.058678
17.02741703	0.59087	0.73865	0.021431	0.59921	1.265	-0.068522	0.17304	0.044587	1.517	2.3991	0.078518	0.048702	-0.024128	0.93979	0.052841	0.17122	0.16012	0.058241	0.047407	-0.060767	2.3467	0.019243	0.17914	0.60526	0.22011	0.18398	0.22165	0.18912	1.2329	0.14526	0.18707	0.058229	0.65844	0.014833	0.16657	2.5488	2.0663	0.561	0.075163	-0.093995	0.44101	0.30649	0.21636	0.21048	1.1198	1.2307	0.39037	4.5569	-0.14237
17.0995671	0.60986	0.69364	-0.012499	0.56671	1.2854	-0.056624	0.16074	0.043784	1.5498	2.3807	0.06607	0.043509	-0.0055379	0.88434	0.074334	0.19697	0.19122	0.039458	0.055026	-0.050592	2.1984	0.021083	0.1946	0.57019	0.30181	0.19886	0.31404	0.17227	1.2769	0.14733	0.17127	0.03429	0.63927	0.014047	0.14852	2.491	2.0776	0.47899	0.05124	-0.10738	0.39036	0.30778	0.25586	0.19135	1.0168	1.1373	0.32565	4.4388	-0.10896
17.17171717	0.55948	0.62887	-0.020113	0.55259	1.1754	-0.056089	0.15343	0.034283	1.5844	2.3396	0.089102	0.037098	0.061352	0.77957	0.079273	0.22897	0.19347	0.042299	0.083178	-0.048467	2.071	-0.0015804	0.16094	0.6139	0.32008	0.24899	0.44445	0.16711	1.2326	0.082799	0.17232	-0.0037884	0.6313	0.019563	0.11766	2.3356	2.0271	0.42093	0.028044	-0.099656	0.37932	0.2712	0.28996	0.16766	0.93883	1.1797	0.23046	4.2002	0.15472
17.24386724	0.52908	0.61252	0.012208	0.51206	1.1053	-0.068291	0.12999	0.006734	1.5384	2.2266	0.17892	0.069571	0.23957	0.73182	0.085381	0.2303	0.19142	0.040651	0.058546	-0.058399	2.0291	-0.020067	0.13815	0.63643	0.28481	0.29782	0.54219	0.16996	1.172	0.041288	0.17617	0.013384	0.59315	0.0060575	0.086029	2.1244	2.1651	0.37767	0.083126	-0.085656	0.36334	0.28292	0.32019	0.15341	0.93743	1.2295	0.19699	4.047	0.53249
17.31601732	0.52045	0.5792	0.015705	0.45705	1.0722	-0.055371	0.10827	-0.017206	1.4652	2.0754	0.27372	0.11939	0.5486	0.73557	0.08855	0.22082	0.32144	0.02263	0.041095	-0.063036	2.0324	-0.015441	0.16244	0.63161	0.24694	0.30292	0.56299	0.17152	1.1214	0.11584	0.14368	0.08117	0.56373	-0.019982	0.082181	2.0276	2.5681	0.3635	0.22042	-0.038385	0.34389	0.28376	0.34067	0.15198	0.91813	1.2128	0.20703	3.9456	0.71651
17.38816739	0.53449	0.52714	-0.020675	0.43021	0.98734	-0.020701	0.10976	-0.040053	1.4014	2.0162	0.36716	0.13754	0.81407	0.66281	0.057758	0.20079	0.58166	-0.010071	0.070343	-0.070001	1.9972	0.015662	0.19852	0.60744	0.22732	0.37034	0.55999	0.20065	1.109	0.21462	0.10987	0.11992	0.5252	-0.011225	0.11261	2.0361	3.0067	0.41842	0.32721	0.00011586	0.33006	0.20401	0.31314	0.20522	0.82881	1.2423	0.17515	3.8998	0.70227
17.46031746	0.53126	0.49668	-0.028555	0.42244	0.9429	0.009248	0.097861	-0.041769	1.3227	1.9396	0.42367	0.13537	1.0797	0.57602	0.051339	0.19822	0.80673	-0.008929	0.10375	-0.066115	1.9256	0.020632	0.19143	0.65214	0.19997	0.53646	0.55901	0.19747	1.1587	0.2219	0.16146	0.15493	0.4586	0.0080502	0.12159	2.0405	3.079	0.46987	0.36299	0.0073247	0.27918	0.13578	0.30046	0.21415	0.80111	1.2475	0.16206	4.0226	0.73179
17.53246753	0.46845	0.50774	0.010202	0.40544	0.9199	0.014284	0.094757	-0.028974	1.2111	1.7978	0.4303	0.14388	1.4345	0.55146	0.057688	0.1863	1.3746	0.0089143	0.11122	-0.044277	1.9329	0.025054	0.17147	0.67945	0.16532	0.59902	0.47959	0.16009	1.2235	0.13528	0.18231	0.19461	0.33929	0.029595	0.081651	2.0154	3.0007	0.48484	0.34124	0.017573	0.25868	0.18134	0.36886	0.1732	0.88244	1.1394	0.17918	4.0816	0.76636
17.6046176	0.38751	0.51098	0.049685	0.36705	0.91166	0.00081906	0.10007	-0.029463	1.0966	1.652	0.42585	0.15777	1.6876	0.51183	0.065503	0.18379	2.5403	0.01343	0.095108	-0.025211	1.9036	0.026437	0.18025	0.70818	0.14238	0.51866	0.35336	0.15648	1.2828	0.099409	0.23093	0.21852	0.29066	0.012665	0.050956	2.1079	3.0305	0.48828	0.33498	0.054692	0.28922	0.22738	0.38226	0.13772	0.98959	1.0967	0.17857	3.9728	0.74932
17.67676768	0.36377	0.45576	0.024108	0.36657	0.88098	-0.0021776	0.092213	-0.008382	1.0172	1.5232	0.38734	0.16058	1.986	0.51761	0.091916	0.18839	3.6639	-0.0073564	0.082895	-0.033217	1.8648	0.0033844	0.18511	0.68705	0.11366	0.47887	0.29198	0.17632	1.3464	0.12636	0.22953	0.21459	0.32386	-0.02652	0.060121	2.2041	3.0537	0.49743	0.38312	0.086782	0.31072	0.19698	0.26948	0.10301	1.0715	1.1708	0.15167	3.8854	0.75606
17.74891775	0.37099	0.36125	-0.00082651	0.39605	0.80684	-0.01267	0.10007	0.032034	0.93324	1.4324	0.34634	0.16938	2.512	0.51787	0.097011	0.15351	4.246	-0.033335	0.072609	-0.038898	1.8006	-0.019257	0.17048	0.58866	0.11833	0.55252	0.29488	0.17877	1.3241	0.11659	0.178	0.18239	0.34228	-0.037325	0.050338	2.1145	2.8387	0.47256	0.40965	0.039672	0.27938	0.16759	0.15273	0.072199	1.1233	1.268	0.13944	3.756	0.80862
17.82106782	0.36348	0.26737	0.0029135	0.43049	0.76428	-0.041403	0.1111	0.034925	0.88741	1.3676	0.34023	0.14965	2.7828	0.48723	0.073124	0.11113	4.3359	-0.030326	0.050291	-0.013928	1.6932	-0.039408	0.15491	0.54874	0.12467	0.6269	0.27201	0.15099	1.2223	0.10468	0.12913	0.1805	0.33957	-0.0088964	0.056243	1.9397	2.6489	0.45071	0.38621	-0.025038	0.2715	0.16192	0.13479	0.036972	1.2142	1.2995	0.18339	3.6269	0.78231
17.89321789	0.35293	0.24688	0.0098144	0.46349	0.75759	-0.084513	0.15458	0.0016735	0.89019	1.3399	0.31486	0.10215	2.9538	0.45991	0.062538	0.097577	4.2275	-0.01526	0.02673	0.11417	1.6227	-0.059079	0.13815	0.56688	0.059731	0.56348	0.2039	0.13045	1.191	0.10839	0.11926	0.17728	0.376	-0.020085	0.083512	1.8976	2.7356	0.47278	0.34955	-0.026025	0.2949	0.14082	0.2021	0.030357	1.23	1.2289	0.1841	3.509	0.65014
17.96536797	0.32462	0.23429	0.0072084	0.45045	0.71283	-0.090839	0.24073	0.005698	0.87266	1.3236	0.26466	0.084365	2.9257	0.43018	0.071533	0.094108	3.9721	-0.0078099	0.026558	0.29918	1.5609	-0.075462	0.10244	0.5826	0.012943	0.43979	0.13326	0.14336	1.1764	0.12745	0.115	0.15054	0.49375	-0.052409	0.087675	1.9502	2.916	0.45022	0.33614	-0.0033472	0.25325	0.12921	0.22478	0.052279	1.1578	1.1442	0.17914	3.372	0.66527
18.03751804	0.30512	0.25742	0.0017675	0.39898	0.66769	-0.080926	0.33318	0.034783	0.81015	1.2375	0.22953	0.11162	2.9114	0.37268	0.091764	0.067374	3.721	0.003084	0.043994	0.34784	1.5617	-0.086527	0.049593	0.5593	0.020048	0.42931	0.11921	0.14035	1.1126	0.14052	0.14172	0.13847	0.59365	-0.053324	0.085821	1.8582	2.9858	0.40993	0.32527	-0.01427	0.19197	0.089262	0.21161	0.088504	1.1611	1.0938	0.19175	3.3431	0.72818
18.10966811	0.30262	0.33516	0.0042933	0.35493	0.6063	-0.076796	0.37791	0.062695	0.7711	1.1106	0.24061	0.15592	3.0224	0.32448	0.10928	0.049927	3.6529	-0.0064321	0.061661	0.32421	1.5475	-0.076738	0.0059937	0.59383	0.018547	0.44823	0.11153	0.1206	1.0683	0.162	0.13566	0.12213	0.6511	-0.030513	0.070441	1.6985	2.977	0.39068	0.3391	-0.016532	0.17459	0.052028	0.19423	0.15185	1.2138	1.0454	0.15479	3.4424	0.6557
18.18181818	0.27997	0.43643	0.014205	0.2874	0.53948	-0.044782	0.37734	0.084926	0.76122	1.0042	0.24755	0.16967	3.1844	0.31589	0.11446	0.06449	3.4509	-0.045719	0.086601	0.34279	1.478	-0.033226	-0.022921	0.6271	0.036786	0.41389	0.094644	0.11106	1.0371	0.21101	0.13307	0.10946	0.67519	-0.0049119	0.030958	1.6915	3.051	0.3851	0.45131	0.040575	0.18813	0.047598	0.23919	0.19353	1.1694	0.99193	0.11824	3.6372	0.51258
18.25396825	0.25449	0.46179	0.035359	0.20663	0.58354	0.0060573	0.38183	0.089145	0.7185	0.92157	0.21116	0.1307	3.2652	0.30373	0.077511	0.082328	3.224	-0.0535	0.10038	0.35762	1.3925	0.013014	-0.031735	0.63976	0.0090886	0.31786	0.098202	0.11604	1.036	0.26508	0.15768	0.10365	0.63322	0.011994	0.0010426	1.7011	3.0463	0.38669	0.60856	0.10773	0.1582	0.035265	0.26097	0.21253	1.0644	0.97145	0.12534	4.0103	0.5034
18.32611833	0.26602	0.51226	0.05516	0.19593	0.65704	0.0094623	0.36023	0.083168	0.63771	0.81443	0.17579	0.085547	3.407	0.28651	0.043308	0.095669	3.0673	-0.035793	0.079168	0.32088	1.3554	0.0059041	-0.033563	0.62293	-0.0097397	0.27228	0.094228	0.12467	1.0436	0.29701	0.22988	0.072643	0.51365	0.024928	0.021283	1.6122	2.8908	0.35633	0.68822	0.14665	0.11042	0.052692	0.24801	0.201	0.9949	1.0612	0.17497	4.2846	0.6093
18.3982684	0.27522	0.66257	0.064698	0.21643	0.69013	-0.015534	0.32154	0.067119	0.59512	0.78046	0.19219	0.055945	3.4849	0.28417	0.062806	0.10404	2.9854	-0.02215	0.040848	0.27669	1.2948	0.0015014	-0.0565	0.5816	0.016891	0.25974	0.069928	0.11096	1.0663	0.2812	0.47071	0.053569	0.45989	0.028456	0.057505	1.4917	2.7598	0.33696	0.72809	0.1596	0.10331	0.11112	0.25689	0.18784	0.99986	1.1951	0.27655	4.3394	0.60575
18.47041847	0.26672	0.83365	0.06966	0.23352	0.64985	-0.023962	0.28347	0.041864	0.57981	0.81647	0.22939	0.049209	3.3934	0.30454	0.08699	0.13339	2.8984	-0.0093098	0.024484	0.23342	1.2644	-0.00095422	-0.08361	0.54677	0.0048771	0.19675	0.0092204	0.07176	1.1232	0.25898	0.82273	0.061875	0.47565	0.0053981	0.053184	1.4368	2.7566	0.35642	0.78731	0.18059	0.12547	0.16807	0.29874	0.21791	0.97334	1.3126	0.25538	4.4715	0.53949
18.54256854	0.2469	0.91149	0.10952	0.2093	0.55735	-0.0037369	0.25964	0.043141	0.56735	0.81139	0.22161	0.036204	3.2651	0.32912	0.068644	0.1381	2.8732	0.011999	0.034489	0.20583	1.2436	0.012895	-0.060187	0.58055	-0.023725	0.18395	-0.051678	0.060877	1.1435	0.25323	1.0159	0.070253	0.47725	9.13E-05	0.050451	1.4468	2.7268	0.30709	0.8135	0.20968	0.12193	0.15339	0.29354	0.21841	0.89222	1.473	0.1348	4.4495	0.55898
18.61471861	0.20418	0.89332	0.13989	0.19393	0.49777	0.019136	0.24864	0.06464	0.54185	0.77215	0.19143	0.042247	3.249	0.31197	0.053099	0.11562	2.8686	0.019362	0.052148	0.22015	1.2041	0.03409	-0.045033	0.61767	-0.027543	0.17657	-0.061495	0.079495	1.1548	0.27893	1.0985	0.098449	0.42113	0.031615	0.065848	1.4388	2.6904	0.25823	0.80605	0.25249	0.14307	0.10126	0.24898	0.16784	0.84663	1.5337	0.064389	4.1812	0.50256
18.68686869	0.1655	0.83399	0.12889	0.18153	0.44975	0.024231	0.24609	0.099582	0.50927	0.7869	0.16671	0.086605	3.1049	0.28179	0.060817	0.10676	3.1088	-0.0043999	0.044032	0.2162	1.1671	0.06952	-0.027818	0.62731	-0.02159	0.13477	-0.065068	0.11918	1.1427	0.29755	1.1997	0.10838	0.35688	0.090195	0.064653	1.335	2.7909	0.25693	0.81207	0.30789	0.22771	0.067119	0.2023	0.0711	0.84198	1.4823	0.037655	4.0391	0.34782
18.75901876	0.13166	0.69817	0.10673	0.15904	0.44767	0.025162	0.26027	0.14857	0.46803	0.76236	0.14994	0.10398	2.932	0.27603	0.082569	0.10549	3.5598	-0.029318	0.039825	0.15198	1.1361	0.11071	-0.0087703	0.65562	-0.047316	0.11409	-0.066122	0.14204	1.0956	0.30268	1.4396	0.089546	0.40795	0.12625	0.060533	1.1873	3.1136	0.26688	0.85806	0.36708	0.28781	0.051573	0.1945	0.011479	0.74582	1.4403	0.007794	3.9421	0.22079
18.83116883	0.074123	0.59437	0.094762	0.15149	0.51227	0.0076175	0.29479	0.18487	0.42285	0.66126	0.15852	0.094423	2.7394	0.25488	0.08747	0.095869	3.7715	-0.022345	0.045275	0.10577	1.0815	0.15188	-0.0046993	0.67684	-0.044397	0.1047	-0.10061	0.14339	1.0744	0.27497	1.7142	0.076281	0.50266	0.15192	0.080135	1.1297	3.3552	0.26168	0.85596	0.39562	0.30203	0.022408	0.16699	0.00058301	0.6074	1.4304	0.0012876	3.8718	0.17288
18.9033189	0.061092	0.61553	0.098438	0.1705	0.56695	0.0033388	0.33549	0.19599	0.40476	0.60294	0.1848	0.10412	2.6096	0.24602	0.071507	0.090459	3.8824	0.0077281	0.047374	0.10464	0.99453	0.21622	0.016097	0.66321	0.0074801	0.099038	-0.14102	0.15294	1.0152	0.23433	1.8084	0.069309	0.49305	0.16043	0.08284	1.1752	3.233	0.26417	0.74988	0.398	0.28715	-0.0036304	0.14787	0.023313	0.57098	1.3579	0.025178	3.8068	0.17839
18.97546898	0.071804	0.63791	0.12064	0.21682	0.54079	0.032992	0.36618	0.18966	0.47588	0.59143	0.19525	0.11189	2.4927	0.28566	0.066892	0.093746	3.8109	0.025003	0.043911	0.11054	0.96302	0.28589	0.039632	0.59585	0.030661	0.10013	-0.1252	0.17479	0.95242	0.20291	1.8317	0.054033	0.48816	0.15807	0.094497	1.2194	2.9941	0.28527	0.62649	0.39813	0.31326	0.017563	0.18359	0.074171	0.60284	1.2731	0.071278	3.6204	0.17957
19.04761905	0.060102	0.58903	0.13902	0.24892	0.47124	0.062868	0.40464	0.19433	0.5671	0.57216	0.17998	0.087111	2.3342	0.34106	0.068473	0.11167	3.685	0.064759	0.044845	0.095337	0.95256	0.31574	0.03481	0.49167	0.019172	0.15381	-0.068074	0.17305	0.92317	0.19025	1.8873	0.060946	0.50501	0.17919	0.11801	1.2488	3.0163	0.33377	0.64727	0.3797	0.34827	0.021149	0.23749	0.096799	0.5935	1.2571	0.12316	3.4983	0.22216
19.11976912	0.03634	0.51457	0.14155	0.27977	0.44308	0.070712	0.42344	0.2334	0.59995	0.50806	0.14419	0.064109	2.2483	0.37575	0.050394	0.11749	3.7801	0.097685	0.067782	0.070734	0.8783	0.32032	0.016499	0.41671	0.05206	0.2174	-0.043123	0.14175	0.89677	0.19903	1.9446	0.10908	0.46738	0.19109	0.10671	1.239	3.1074	0.3427	0.78971	0.33048	0.33509	-0.013743	0.24657	0.062294	0.52387	1.2916	0.13385	3.4559	0.31588
19.19191919	0.052464	0.46576	0.10739	0.28717	0.45555	0.086222	0.41264	0.25901	0.53456	0.44089	0.10657	0.038155	2.1796	0.40571	0.032715	0.095622	4.3371	0.14085	0.056946	0.071276	0.77662	0.35137	0.04772	0.39209	0.13112	0.25874	-0.056742	0.098878	0.83928	0.17592	1.9653	0.15423	0.37249	0.17712	0.086178	1.1635	3.1786	0.29973	0.95918	0.30694	0.29308	-0.0073689	0.20821	0.016304	0.49095	1.2597	0.15351	3.6322	0.38274
19.26406926	0.064077	0.45287	0.063543	0.30163	0.4179	0.069323	0.4159	0.25349	0.47343	0.39017	0.10904	0.013663	2.063	0.49486	0.019441	0.089067	4.9702	0.15938	0.013117	0.073307	0.71342	0.36002	0.086426	0.35475	0.17553	0.26226	-0.069295	0.084922	0.7373	0.17013	1.9907	0.20323	0.33014	0.16117	0.081288	1.0903	3.3296	0.26473	1.1324	0.3205	0.21743	0.036252	0.16659	0.02773	0.47815	1.2201	0.055888	3.9886	0.33455
19.33621934	0.084744	0.45888	0.085288	0.3218	0.36707	0.031042	0.39851	0.22511	0.47421	0.33031	0.12211	0.01435	1.8972	0.55901	0.023458	0.069008	5.2421	0.1191	0.0042963	0.07407	0.68169	0.33945	0.086824	0.338	0.19025	0.20342	-0.095464	0.09145	0.72324	0.1888	1.9605	0.23036	0.39529	0.13679	0.077637	1.0108	3.5972	0.2642	1.248	0.33914	0.16549	0.062979	0.12882	0.071197	0.42049	1.1236	-0.094249	4.0882	0.28194
19.40836941	0.18124	0.42147	0.1636	0.37638	0.31937	0.016125	0.3547	0.19868	0.4683	0.29032	0.13431	0.04162	1.8269	0.55863	0.019152	0.042074	5.2248	0.13217	0.029159	0.061365	0.65195	0.32939	0.056283	0.33531	0.17594	0.14992	-0.099073	0.10039	0.71103	0.13938	1.922	0.22039	0.44209	0.12791	0.075793	0.92836	3.803	0.29469	1.3391	0.38591	0.13037	0.092541	0.10452	0.070989	0.36481	1.0064	-0.10364	3.9126	0.29294
19.48051948	0.28518	0.35875	0.21668	0.49922	0.29169	0.029068	0.31241	0.17063	0.42658	0.27101	0.14807	0.071573	1.8018	0.52643	-0.0033914	0.036738	5.1397	0.18636	0.022837	0.071773	0.61687	0.3993	0.042515	0.34782	0.15022	0.13163	-0.082628	0.11758	0.6658	0.10741	1.8865	0.18969	0.41241	0.14249	0.15714	0.93951	3.721	0.32172	1.3612	0.42724	0.11752	0.13862	0.12389	0.047711	0.38005	1.0097	-0.0017948	3.9463	0.27054
19.55266955	0.35557	0.29012	0.18378	0.70266	0.30261	0.026483	0.28837	0.1621	0.39255	0.2651	0.15494	0.072118	1.6716	0.52307	-0.010884	0.046669	5.1959	0.19694	-0.019787	0.070795	0.60572	0.46096	0.026873	0.32349	0.16089	0.078981	-0.092312	0.14731	0.63854	0.084084	1.8461	0.2051	0.37851	0.13811	0.29987	0.89944	3.5611	0.33955	1.2809	0.40756	0.18414	0.19016	0.15879	0.0054679	0.3915	1.0312	-0.010009	4.051	0.16448
19.62481962	0.39683	0.25164	0.12252	0.86481	0.29217	-0.0091913	0.2615	0.15625	0.38335	0.25419	0.13329	0.055635	1.5133	0.62417	0.037826	0.044656	5.2078	0.1851	-0.014824	0.050773	0.57618	0.4612	0.027319	0.28973	0.16339	0.035179	-0.085098	0.14829	0.64517	0.054842	1.8299	0.23109	0.53047	0.10115	0.3629	0.7867	3.5314	0.36218	1.1941	0.37509	0.23556	0.2735	0.15843	-0.027208	0.34959	1.0232	-0.083711	3.9893	0.080987
19.6969697	0.55841	0.25784	0.076723	0.94037	0.26636	-0.028843	0.23947	0.14372	0.39105	0.22357	0.11211	0.04822	1.482	0.76711	0.073302	0.032275	5.2397	0.15276	-0.0030078	0.033471	0.57007	0.43463	0.044931	0.29417	0.16004	0.042658	-0.045257	0.12449	0.6912	0.055806	1.8539	0.25268	0.88649	0.078382	0.3601	0.73194	3.6027	0.35446	1.1663	0.38531	0.2073	0.31894	0.13418	-0.035292	0.34101	0.95611	-0.080116	3.8424	0.074154
19.76911977	0.83311	0.26592	0.069566	0.92425	0.25357	-0.033323	0.2231	0.14513	0.40342	0.21045	0.10737	0.041086	1.4109	0.84212	0.067311	0.043421	5.4062	0.15808	-0.0073343	0.037208	0.5831	0.4359	0.069203	0.3116	0.15269	0.074303	0.0010222	0.11835	0.6783	0.087462	1.7952	0.2451	1.3091	0.088404	0.37003	0.74313	3.4615	0.27892	1.1	0.37553	0.19697	0.3148	0.083483	-0.042971	0.3499	0.85373	-0.071151	3.7739	0.1054
19.84126984	1.0967	0.22054	0.11462	0.90389	0.2476	-0.045228	0.17721	0.14034	0.40641	0.21752	0.091304	0.030885	1.2741	0.86989	0.064234	0.07041	5.4335	0.1471	-0.032205	0.050219	0.59169	0.41398	0.066786	0.31381	0.15441	0.14375	0.051697	0.113	0.62405	0.10522	1.6436	0.20175	1.573	0.11443	0.39424	0.72789	3.2042	0.24309	0.9892	0.33258	0.2806	0.28792	0.077369	-0.021691	0.31186	0.7806	-0.051645	3.7205	0.15917
19.91341991	1.3008	0.16336	0.17176	0.93145	0.23449	-0.069128	0.15081	0.13696	0.39968	0.20703	0.09075	0.03114	1.1831	0.88294	0.069131	0.070649	5.3667	0.11634	-0.026765	0.064122	0.58721	0.33484	0.039835	0.32303	0.14342	0.28791	0.092761	0.11503	0.59609	0.10811	1.4766	0.14178	1.6148	0.1359	0.38945	0.65982	3.0409	0.2666	0.9352	0.25626	0.37173	0.23837	0.21924	8.10E-05	0.27594	0.81882	-0.059817	3.6012	0.26989
19.98556999	1.4267	0.12971	0.19365	0.94506	0.23424	-0.058552	0.16401	0.13064	0.38073	0.16059	0.09575	0.034443	1.1557	0.88649	0.082983	0.051708	5.1413	0.14103	0.011311	0.087921	0.6094	0.26166	0.029927	0.34242	0.13696	0.34631	0.084311	0.13157	0.62555	0.11441	1.4468	0.090335	1.6599	0.12388	0.35562	0.61518	2.9143	0.26741	0.94585	0.21003	0.43165	0.18669	0.38179	-0.024901	0.26712	0.84243	-0.080523	3.4456	0.33482
20.05772006	1.3683	0.12477	0.17858	0.90738	0.26519	-0.017859	0.17455	0.13332	0.39123	0.16608	0.096433	0.038282	1.1	0.85559	0.088337	0.064704	5.1416	0.22284	0.047496	0.10115	0.60327	0.21491	0.036153	0.30431	0.18376	0.32905	0.055504	0.13345	0.62518	0.1362	1.4131	0.06893	1.7017	0.093974	0.32904	0.5825	2.7406	0.24227	0.89632	0.21214	0.52119	0.17745	0.4942	-0.041827	0.23671	0.79959	-0.027372	3.3247	0.30399
20.12987013	1.2398	0.14108	0.13956	0.83628	0.24932	-0.022199	0.16625	0.14543	0.38707	0.20059	0.10092	0.044504	1.0608	0.80712	0.11359	0.080767	5.2535	0.2787	0.081742	0.11366	0.54632	0.18835	0.031649	0.2543	0.22043	0.31234	0.02676	0.14332	0.59213	0.15016	1.3661	0.10455	1.6343	0.09106	0.32474	0.5298	2.5877	0.22064	0.82269	0.21386	0.54923	0.1995	0.62385	-0.051832	0.1739	0.84376	0.061872	3.2535	0.25098
20.2020202	1.1477	0.14271	0.11802	0.80811	0.20728	-0.042989	0.17552	0.15103	0.31358	0.18163	0.1138	0.042652	1.0108	0.75426	0.13761	0.088538	5.1047	0.25937	0.14031	0.14762	0.45833	0.1916	0.019593	0.23143	0.23659	0.28652	0.023599	0.18564	0.57177	0.15417	1.3286	0.12871	1.5385	0.11213	0.3299	0.4603	2.5577	0.24501	0.81121	0.21726	0.53339	0.15445	0.75455	-0.076135	0.080048	0.92205	0.08106	3.0608	0.29214
20.27417027	1.2046	0.1526	0.12245	0.79164	0.20841	-0.051835	0.19742	0.13651	0.23786	0.14727	0.12466	0.043379	0.93675	0.67353	0.14324	0.083967	4.9498	0.20416	0.23763	0.17824	0.42132	0.18596	0.0069197	0.23664	0.23269	0.27599	0.043375	0.19948	0.52708	0.13418	1.2481	0.14376	1.4503	0.10859	0.31626	0.43429	2.5299	0.26643	0.76026	0.22234	0.49089	0.083716	0.86183	-0.081584	0.046381	0.95381	0.021619	2.8464	0.34607
20.34632035	1.3072	0.17113	0.10956	0.77143	0.20739	-0.097345	0.18375	0.092494	0.23081	0.15904	0.10726	0.062634	0.88431	0.61341	0.12406	0.082303	4.8308	0.18365	0.31775	0.20152	0.43591	0.1705	-0.00010933	0.2621	0.20244	0.26911	0.051758	0.15933	0.49453	0.1223	1.2034	0.16637	1.3813	0.093751	0.29112	0.44836	2.3768	0.22955	0.67489	0.23331	0.43076	0.061125	1.0295	-0.071701	0.073178	0.89523	-0.015835	2.8124	0.39309
20.41847042	1.2873	0.17096	0.085537	0.77736	0.19441	-0.13184	0.13386	0.058768	0.22893	0.17984	0.074443	0.074428	0.8755	0.61563	0.10131	0.079985	4.7939	0.17826	0.33119	0.24075	0.39517	0.19489	0.018358	0.29296	0.18561	0.24161	0.049644	0.14852	0.49549	0.17202	1.1603	0.16116	1.3889	0.088745	0.26812	0.46292	2.2069	0.20139	0.61044	0.21496	0.42162	0.070358	1.1062	-0.042071	0.084759	0.8223	0.01241	2.8709	0.48514
20.49062049	1.2184	0.13822	0.066081	0.80187	0.22566	-0.10899	0.10999	0.0484	0.21701	0.1626	0.076356	0.047402	0.81195	0.60303	0.12389	0.094246	4.6059	0.15448	0.31157	0.3096	0.35104	0.23627	0.013178	0.35293	0.18966	0.21246	0.099884	0.18974	0.46086	0.22405	1.1119	0.11102	1.4554	0.088136	0.26705	0.40378	2.1043	0.19774	0.60348	0.14528	0.40847	0.087964	0.99041	0.00054789	0.085758	0.77602	0.021856	3.1052	0.51541
20.56277056	1.1614	0.086606	0.17668	0.79132	0.23342	-0.060339	0.12499	0.056575	0.21742	0.13865	0.088585	0.011192	0.76382	0.54416	0.15209	0.13814	4.3145	0.14897	0.29447	0.35129	0.34496	0.26747	-0.025289	0.37593	0.19531	0.20998	0.13717	0.22686	0.37809	0.19376	1.1057	0.015891	1.4961	0.055592	0.26857	0.37691	2.0151	0.16435	0.60382	0.1079	0.38825	0.1072	0.87473	0.010495	0.12056	0.72364	0.042577	3.5692	0.42471
20.63492063	1.0081	0.081336	0.45245	0.65944	0.19048	-0.018333	0.14309	0.063989	0.23138	0.11255	0.09605	0.0043276	0.7471	0.50523	0.14762	0.17913	4.2846	0.17302	0.28854	0.34706	0.34209	0.28374	-0.033347	0.35804	0.23181	0.19625	0.13028	0.22824	0.37904	0.14417	1.1267	-0.044802	1.4253	0.04254	0.25054	0.40655	1.8764	0.11367	0.58305	0.1231	0.41881	0.10356	0.83558	-0.0090799	0.27306	0.68	0.029968	3.9756	0.34481
20.70707071	0.88726	0.083644	0.66637	0.53931	0.16671	-0.00060058	0.16111	0.07549	0.22101	0.072952	0.094299	0.041741	0.81085	0.50125	0.13498	0.18798	4.2579	0.17001	0.27244	0.34176	0.32715	0.22644	-0.01198	0.41626	0.26179	0.20705	0.13857	0.19485	0.41374	0.12613	1.0813	-0.08218	1.2934	0.030518	0.20714	0.42435	1.7301	0.10903	0.54945	0.11261	0.5642	0.097458	0.79637	-0.034733	0.48248	0.66786	-0.040776	4.1036	0.38251
20.77922078	0.86762	0.061662	0.72086	0.56757	0.15719	-0.01636	0.20975	0.087674	0.19579	0.04749	0.08886	0.088663	1.064	0.45576	0.12982	0.18311	4.096	0.1407	0.24555	0.33986	0.30884	0.16722	0.032924	0.54375	0.23256	0.21061	0.18237	0.16697	0.39211	0.12509	1.0094	-0.016631	1.1649	0.0091149	0.18912	0.44429	1.7088	0.12204	0.57872	0.10805	0.68328	0.12747	0.85475	-0.047315	0.59631	0.64227	-0.078227	3.9829	0.44281
20.85137085	0.83984	0.04706	0.69036	0.61234	0.18837	-0.041754	0.29014	0.15221	0.15006	0.035417	0.087696	0.090519	1.4004	0.39022	0.13979	0.19362	3.8782	0.1169	0.19349	0.33438	0.30846	0.15721	0.06043	0.68358	0.2045	0.18826	0.21568	0.13082	0.38358	0.12994	0.96012	0.032244	1.1249	-0.0099331	0.16525	0.48376	1.6813	0.067584	0.62089	0.12628	0.68452	0.16152	0.98976	-0.045445	0.73105	0.59426	-0.03185	3.8749	0.45506
20.92352092	0.9247	0.084648	0.69611	0.58458	0.28272	-0.057842	0.33669	0.42349	0.10414	0.021933	0.076586	0.063199	1.7806	0.38576	0.12269	0.20768	3.7295	0.10407	0.15263	0.34537	0.32484	0.1337	0.071236	0.8052	0.24596	0.21916	0.21241	0.10798	0.47	0.13387	0.94706	0.0023873	1.1229	-0.0094979	0.10736	0.5406	1.5503	0.032309	0.56475	0.1193	0.68064	0.17346	1.062	-0.00093428	0.82549	0.52803	-0.026506	4.0952	0.42204
20.995671	0.80607	0.12494	0.8032	0.5389	0.32909	-0.042304	0.37931	0.91836	0.081493	-0.0046642	0.043136	0.035245	2.1272	0.38926	0.11554	0.20083	3.5912	0.11127	0.16986	0.38795	0.35168	0.11027	0.08446	0.94302	0.31114	0.22171	0.18114	0.11078	0.56015	0.14709	0.94554	-0.024562	1.084	0.008351	0.12055	0.5245	1.379	0.037628	0.49063	0.051011	0.71041	0.18323	1.1432	0.10822	0.85781	0.45613	-0.057495	4.3086	0.46836
21.06782107	0.76169	0.14754	0.89614	0.48463	0.30966	0.0022469	0.46971	1.446	0.066698	-0.015511	0.024849	-0.0028213	2.3179	0.34138	0.14121	0.17086	3.4305	0.095027	0.19275	0.41143	0.35445	0.092273	0.1173	1.0992	0.32112	0.17215	0.15838	0.11479	0.53884	0.14603	0.89444	-0.0035806	1.0829	0.03611	0.15552	0.48308	1.3606	0.05792	0.477	-0.016429	0.71633	0.19062	1.1939	0.26426	0.98414	0.45291	-0.040394	4.1909	0.49702
21.13997114	0.90619	0.15609	0.85342	0.46227	0.28409	0.012321	0.542	1.8681	0.060381	0.0099721	0.042719	-0.013943	2.2817	0.28402	0.16279	0.17288	3.348	0.062659	0.18116	0.41513	0.34712	0.079208	0.12437	1.2533	0.27811	0.12007	0.13454	0.13058	0.46207	0.13835	0.82754	0.037313	1.0897	0.057651	0.091045	0.49489	1.3613	0.082029	0.49842	-0.010061	0.68958	0.20189	1.0814	0.4157	1.1357	0.44824	0.042893	4.0775	0.38709
21.21212121	0.96145	0.098881	0.76218	0.47031	0.24015	-0.012571	0.57433	2.1075	0.064438	0.04005	0.041596	-0.026707	2.2123	0.27899	0.14506	0.17149	3.2644	0.063382	0.15791	0.37155	0.34884	0.082794	0.091715	1.3826	0.26834	0.093925	0.092223	0.11605	0.44262	0.13593	0.83118	0.04721	1.0517	0.06477	-0.00064728	0.59234	1.3094	0.10916	0.43989	0.023434	0.64776	0.20562	0.97197	0.47752	1.1902	0.3837	0.12674	4.0101	0.24303
21.28427128	1.1328	0.031477	0.68202	0.49686	0.21791	-0.022981	0.59142	2.0698	0.078808	0.073308	-0.0015671	-0.061597	2.2798	0.41092	0.12341	0.17968	3.1471	0.10226	0.13231	0.25519	0.3503	0.096093	0.067379	1.464	0.29078	0.077612	0.098199	0.078336	0.51739	0.12814	0.86984	0.052326	0.98452	0.062792	-0.009698	0.71751	1.2488	0.098466	0.37173	0.018953	0.69428	0.20332	1.0421	0.49082	1.3056	0.35028	0.19333	3.8342	0.24717
21.35642136	1.2364	0.028998	0.60067	0.49321	0.19123	-0.030928	0.58951	1.8932	0.12372	0.15917	-0.028352	-0.045152	2.39	0.64454	0.13232	0.20996	2.952	0.14412	0.13635	0.186	0.35744	0.12611	0.066696	1.5116	0.27853	0.030014	0.1337	0.062503	0.56153	0.11425	0.8902	0.071857	0.93172	0.063095	0.039395	0.77302	1.1891	0.066632	0.3823	-0.024772	0.85302	0.19457	1.148	0.48396	1.5068	0.38069	0.21267	3.678	0.34124
21.42857143	1.1372	0.074177	0.58385	0.46964	0.14418	-0.02758	0.50061	1.7142	0.16211	0.24734	-0.026604	-0.011688	2.364	0.7382	0.13849	0.24674	2.7637	0.12813	0.15753	0.19827	0.31952	0.16097	0.090167	1.5283	0.25505	0.018816	0.16446	0.092751	0.49563	0.096355	0.87909	0.099915	0.95817	0.049658	0.058855	0.77854	1.1765	0.056882	0.40679	-0.054597	1.0387	0.18684	1.2954	0.4361	1.6239	0.3623	0.20882	3.5508	0.34392
21.5007215	1.086	0.10397	0.64492	0.4858	0.10585	-0.03215	0.37131	1.6	0.187	0.28457	-0.020835	-0.010308	2.031	0.73452	0.13875	0.27305	2.7174	0.11665	0.16707	0.18854	0.25453	0.19957	0.12137	1.5342	0.2747	0.035426	0.19912	0.13903	0.41373	0.10423	0.85227	0.11558	0.9733	0.046362	0.027649	0.76435	1.1549	0.037435	0.33461	-0.047531	1.1469	0.14839	1.6536	0.38882	1.6381	0.26369	0.22651	3.5341	0.30211
21.57287157	1.0581	0.12032	0.74581	0.4556	0.10437	-0.042032	0.30501	1.5362	0.19459	0.27285	0.0017253	-0.018357	1.7622	0.7214	0.15289	0.26162	2.6685	0.13052	0.17162	0.17902	0.22927	0.23078	0.11342	1.489	0.32868	0.029804	0.19373	0.15309	0.3711	0.10499	0.83899	0.11925	0.96522	0.046937	0.017276	0.74041	1.0541	0.038122	0.2837	-0.050457	1.1728	0.093272	2.0287	0.42399	1.6014	0.20184	0.22498	3.5618	0.32262
21.64502165	1.0313	0.14689	0.80805	0.39545	0.12345	-0.063113	0.31264	1.3982	0.20136	0.23869	0.01935	-0.027141	1.7295	0.66426	0.1515	0.22012	2.5138	0.14375	0.1456	0.21282	0.24891	0.19006	0.076362	1.5103	0.36386	0.038859	0.15558	0.13795	0.36716	0.091899	0.80744	0.1112	0.98814	0.057526	0.031583	0.75439	0.9925	0.072687	0.30298	-0.073088	1.2099	0.078912	2.2082	0.49068	1.5371	0.20004	0.19523	3.4077	0.37615
21.71717172	1.0443	0.20441	0.7817	0.34382	0.11167	-0.074724	0.30533	1.1855	0.19994	0.18445	0.012168	-0.018292	1.7616	0.61085	0.14518	0.18003	2.4419	0.13138	0.10156	0.24156	0.25434	0.11779	0.012728	1.4883	0.35552	0.019765	0.14351	0.13526	0.3492	0.13119	0.70675	0.10253	1.0241	0.034194	0.022902	0.9141	1.0229	0.062414	0.29455	-0.058015	1.1841	0.099051	2.244	0.56517	1.4862	0.19452	0.20166	3.4103	0.29072
21.78932179	1.1298	0.21891	0.69393	0.33585	0.067712	-0.062523	0.31265	1.0676	0.16421	0.15101	-0.0098396	0.010276	1.7101	0.58281	0.16494	0.14241	2.3531	0.12952	0.094534	0.23354	0.21245	0.0044424	-0.11284	1.4313	0.34684	-0.019227	0.15141	0.15102	0.33333	0.19006	0.66864	0.11257	0.99339	-0.0035577	-0.0049673	1.187	1.0314	0.049157	0.2544	-0.048586	1.0875	0.11225	2.2095	0.62124	1.4246	0.18256	0.21462	3.567	0.17755
21.86147186	1.2485	0.16529	0.58024	0.31317	0.054482	-0.037501	0.35923	1.0356	0.12536	0.14113	-0.008981	0.070026	1.5002	0.52268	0.17248	0.13046	2.2254	0.16608	0.12264	0.2622	0.19088	-0.10323	-0.1991	1.3773	0.33419	-0.031789	0.10316	0.15669	0.34246	0.20346	0.69934	0.15827	0.90411	0.0024089	-0.0032294	1.4208	1.0073	0.032914	0.27193	-0.052884	1.101	0.12258	2.2288	0.62809	1.3898	0.25842	0.196	3.5115	0.1691
21.93362193	1.2583	0.12596	0.54975	0.27191	0.085571	-0.014152	0.38062	0.94292	0.11758	0.15091	0.011703	0.14853	1.336	0.48724	0.15181	0.13327	2.1889	0.17774	0.13717	0.40108	0.2187	-0.088087	-0.15831	1.3381	0.32343	-0.014631	0.056645	0.13907	0.32952	0.18497	0.71861	0.19684	0.91598	0.029123	0.027843	1.6455	0.99638	0.016876	0.30996	-0.0414	1.1565	0.12879	2.3175	0.56553	1.4491	0.43105	0.16493	3.3556	0.19082
22.00577201	1.245	0.10868	0.52437	0.2428	0.12795	-0.012277	0.36154	0.79109	0.10934	0.19853	0.021546	0.22062	1.2982	0.49277	0.12592	0.14061	2.3152	0.11461	0.095712	0.53533	0.3017	0.008991	-0.092907	1.35	0.28335	0.0002597	0.033839	0.12853	0.31419	0.16889	0.6475	0.1957	0.92461	0.029168	0.048867	1.9463	0.9712	0.01283	0.32195	-0.012618	1.1207	0.078856	2.3766	0.49531	1.4264	0.56809	0.086829	3.3564	0.16927
22.07792208	1.2452	0.12353	0.4838	0.20816	0.10412	-0.041221	0.35957	0.70275	0.094838	0.21235	0.049116	0.2567	1.2331	0.47007	0.11795	0.14772	2.7264	0.087181	0.093402	0.5654	0.6022	0.086735	-0.038482	1.372	0.22779	-0.031004	0.035891	0.12846	0.30048	0.14095	0.55542	0.18763	0.8698	0.0084056	0.033335	2.2831	0.87664	0.020899	0.30495	-0.020094	1.0554	0.025059	2.2172	0.4408	1.3496	0.81902	0.013793	3.4889	0.15623
22.15007215	1.2337	0.13526	0.46533	0.17078	0.076778	-0.067948	0.36139	0.63359	0.085477	0.16962	0.050657	0.23837	1.1995	0.40869	0.10999	0.11488	3.2658	0.12447	0.19317	0.53395	1.125	0.12061	-0.023687	1.3965	0.21085	-0.058047	0.069258	0.10256	0.30058	0.10655	0.52497	0.1719	0.76	-0.0032684	0.025533	2.4075	0.76537	0.038907	0.26087	-0.04629	1.0097	-0.0033114	2.0489	0.37973	1.3597	1.3797	0.039871	3.4852	0.15711
22.22222222	1.2037	0.1002	0.44464	0.15907	0.058495	-0.067844	0.35916	0.53069	0.061215	0.11217	0.024931	0.21283	1.3865	0.35458	0.095512	0.072776	3.4249	0.18387	0.29359	0.50912	1.4794	0.15416	-0.0065267	1.4538	0.1958	-0.049791	0.09746	0.080059	0.29095	0.064735	0.52674	0.15884	0.6596	-0.010002	0.021639	2.3351	0.71904	0.032848	0.22904	-0.064276	0.91789	-0.020163	1.997	0.37097	1.3273	1.9502	0.072948	3.3679	0.091694
22.29437229	1.0609	0.056982	0.42858	0.15618	0.049847	-0.082463	0.38093	0.4551	0.055977	0.095381	0.01339	0.19026	1.6263	0.35441	0.10916	0.071734	3.3107	0.20487	0.31478	0.53773	1.6326	0.19023	0.00045962	1.5267	0.19378	-0.037624	0.11521	0.058282	0.25329	0.069696	0.49455	0.1513	0.64183	-0.026846	-0.00043097	2.3455	0.72928	0.03555	0.18881	-0.064678	0.77574	0.019465	1.8569	0.35463	1.1837	2.177	0.089041	3.2794	0.021732
22.36652237	0.95639	0.036214	0.37473	0.15075	0.072633	-0.086104	0.43646	0.44394	0.049146	0.10173	0.053332	0.17101	1.5726	0.33914	0.13268	0.076221	3.2058	0.2097	0.34593	0.58489	1.6829	0.26118	0.0047995	1.5708	0.21376	-0.029409	0.12309	0.064886	0.22027	0.1173	0.45713	0.16203	0.64177	-0.037089	-0.033387	2.4714	0.71178	0.064491	0.12038	-0.065345	0.72566	0.035123	1.7038	0.30396	1.0943	2.0658	0.17123	3.2006	-0.017279
22.43867244	0.99441	0.022946	0.30773	0.12906	0.1152	-0.07625	0.44622	0.41033	0.042535	0.086934	0.093114	0.166	1.4457	0.31636	0.14628	0.059633	3.1436	0.21069	0.40667	0.56076	1.6787	0.34358	0.019443	1.5419	0.19907	-0.020494	0.091112	0.10682	0.17943	0.1279	0.44262	0.16369	0.60252	-0.025141	-0.039417	2.5233	0.63647	0.077918	0.095581	-0.11082	0.7961	-0.0018281	1.6172	0.22853	1.1227	1.9156	0.30836	3.0318	0.054884
22.51082251	1.1518	0.0073569	0.24848	0.12911	0.1308	-0.070294	0.39711	0.33232	0.033274	0.062948	0.09043	0.16509	1.3565	0.30225	0.13903	0.047218	3.0555	0.21644	0.50288	0.52311	1.6241	0.38181	0.014957	1.503	0.15239	-0.02258	0.030202	0.12424	0.16026	0.11297	0.4421	0.1604	0.60034	-0.004146	-0.023337	2.4615	0.62297	0.066999	0.15252	-0.13967	0.82224	-0.017414	1.665	0.1779	1.1379	1.8577	0.40581	2.8197	0.092117
22.58297258	1.4669	0.0075076	0.21543	0.14465	0.10861	-0.074742	0.36392	0.26041	0.013818	0.053016	0.072512	0.16182	1.316	0.27562	0.11004	0.037525	2.9905	0.20556	0.58361	0.46904	1.5306	0.37797	-0.013782	1.4856	0.09975	-0.030228	-0.00014897	0.11054	0.18176	0.096703	0.41655	0.15008	0.66425	-0.0058451	-0.019819	2.3999	0.67068	0.092163	0.20023	-0.11992	0.74797	-0.0046609	1.7545	0.18271	1.0633	1.8497	0.42041	2.7427	-0.063841
22.65512266	1.9177	-0.0094694	0.1971	0.16371	0.090384	-0.091292	0.34675	0.23391	0.018921	0.063039	0.065746	0.1653	1.2827	0.26834	0.10564	0.0097189	2.8947	0.15783	0.60239	0.42525	1.4017	0.38865	-0.042384	1.4157	0.063506	-0.027006	0.014857	0.082818	0.20197	0.082948	0.38403	0.13695	0.70836	-0.020737	-0.030341	2.3354	0.67901	0.11318	0.16656	-0.11062	0.71134	-0.0046686	1.8377	0.18788	0.96022	1.8626	0.39843	2.7197	-0.18441
22.72727273	2.2191	-0.016185	0.17492	0.16151	0.091452	-0.071284	0.35887	0.23801	0.041359	0.071915	0.067564	0.21399	1.223	0.27785	0.15063	-0.0097888	2.6789	0.1374	0.65079	0.38593	1.3372	0.40108	-0.046528	1.2658	0.072406	0.011961	0.03007	0.078139	0.17654	0.061837	0.35752	0.16031	0.70057	-0.017384	-0.028621	2.2697	0.62394	0.088514	0.13732	-0.12145	0.74502	0.0025775	1.9733	0.17951	1.0666	1.7966	0.41795	2.7488	-0.11527
22.7994228	2.226	-0.0083192	0.15086	0.1483	0.038142	-0.045754	0.39489	0.21643	0.054925	0.085443	0.060934	0.23711	1.0663	0.26448	0.17777	-0.02019	2.572	0.14579	0.68034	0.34388	1.5467	0.40574	-0.01588	1.178	0.12244	0.089186	0.037059	0.083749	0.1397	0.030288	0.36105	0.18786	0.69267	-0.007243	-0.0085384	2.2086	0.58612	0.071408	0.15654	-0.12156	0.70463	0.048662	2.112	0.1705	1.3486	1.7852	0.44852	2.7739	-0.090077
22.87157287	2.1027	-0.028321	0.11755	0.13024	0.0078364	-0.040163	0.45217	0.18226	0.048178	0.11538	0.030052	0.19893	0.92369	0.22137	0.17192	-0.016391	2.5049	0.15576	0.67815	0.31424	1.9747	0.34859	-0.0026788	1.0688	0.12179	0.13853	0.050936	0.094547	0.1165	0.016342	0.3578	0.14234	0.70037	-0.020026	-0.024872	2.1586	0.57606	0.072392	0.16529	-0.10175	0.62254	0.12428	2.1934	0.14956	1.4738	1.8511	0.39743	2.6994	-0.16298
22.94372294	2.0472	-0.06654	0.12768	0.1138	-0.00013056	-0.033456	0.48969	0.17391	0.044284	0.11593	-0.0010256	0.14878	0.84906	0.21445	0.15218	-0.0084568	2.3052	0.14463	0.62149	0.30809	2.1539	0.31194	-0.02073	0.93547	0.10775	0.15242	0.038965	0.11816	0.11218	0.030067	0.34143	0.096373	0.67963	-0.039201	-0.071565	2.0992	0.57016	0.059174	0.139	-0.083646	0.59914	0.21901	2.2286	0.13721	1.4866	1.9421	0.40303	2.6156	-0.14424
23.01587302	2.0574	-0.063779	0.1387	0.14585	-0.037578	-0.033018	0.49752	0.18271	0.044151	0.093242	0.0046628	0.11691	0.86393	0.20673	0.13287	-0.011416	2.121	0.15044	0.53932	0.25617	2.1056	0.33697	-0.058603	0.85582	0.14776	0.1818	0.058578	0.1341	0.10241	0.036485	0.31103	0.10849	0.61389	-0.048672	-0.061279	1.9597	0.60477	0.035613	0.12809	-0.087888	0.62475	0.28539	2.2177	0.12778	1.6112	1.9153	0.44867	2.553	-0.043841
23.08802309	1.9829	-0.03734	0.086793	0.1862	-0.067715	-0.031458	0.45868	0.18799	0.031201	0.075306	0.015793	0.12708	0.8882	0.17187	0.12603	-0.00056685	2.0248	0.17349	0.48233	0.17739	2.1473	0.43375	-0.042056	0.79483	0.18488	0.22286	0.081308	0.11996	0.085339	0.020201	0.29442	0.10774	0.54131	-0.039183	-0.015553	1.8141	0.71508	0.050339	0.13666	-0.11387	0.63447	0.40988	2.1865	0.13299	1.7035	1.7903	0.40833	2.5008	0.04016
23.16017316	1.7344	-0.056269	0.031012	0.20788	-0.043214	-0.024443	0.44368	0.1808	0.0063609	0.082551	0.00044119	0.14688	0.85758	0.17504	0.10731	0.045019	1.9963	0.15062	0.40828	0.14676	2.2661	0.49642	-0.052335	0.78072	0.18171	0.2235	0.097579	0.13613	0.098257	-0.0063848	0.31554	0.068548	0.49603	-0.030867	-0.0085164	1.759	0.84423	0.061019	0.11753	-0.12873	0.55808	0.6531	2.1203	0.19419	1.6329	1.6005	0.33605	2.4177	0.10997
23.23232323	1.5186	-0.079426	0.055936	0.19086	0.018445	-0.014045	0.64104	0.17973	0.019863	0.081417	-0.01319	0.13809	0.84098	0.16822	0.082184	0.073016	1.9758	0.12613	0.33669	0.14034	2.2777	0.58086	-0.05059	0.73147	0.18836	0.19975	0.12452	0.1698	0.095719	-0.03049	0.34166	0.041321	0.46721	-0.024056	-0.031952	1.6168	0.86064	0.010458	0.081551	-0.10694	0.42371	0.89604	2.1329	0.22782	1.5663	1.468	0.37888	2.3183	0.13152
23.3044733	1.4903	-0.034243	0.10024	0.16557	0.034545	-0.01086	1.1129	0.1888	0.037801	0.075065	-0.0066497	0.12971	0.7898	0.16286	0.070803	0.071385	1.9558	0.097263	0.31808	0.11233	2.2026	0.63094	-0.015454	0.65964	0.21858	0.18381	0.12074	0.18716	0.10168	-0.020107	0.33021	0.03795	0.44143	0.00037925	-0.030627	1.448	0.78858	-0.014024	0.086278	-0.10904	0.35385	1.0087	2.1957	0.22572	1.721	1.448	0.50634	2.2071	0.051877
23.37662338	1.5615	0.041439	0.12206	0.21072	0.017206	-0.0072475	1.6217	0.20526	0.0045586	0.050389	-0.0098572	0.090014	0.70424	0.14833	0.098259	0.064516	1.9077	0.081826	0.35343	0.092862	2.1785	0.67298	0.035554	0.63359	0.23091	0.20874	0.077079	0.24612	0.13164	0.014503	0.29583	0.048616	0.43891	0.014404	-0.011876	1.3617	0.7976	0.012152	0.11321	-0.14557	0.33372	1.0599	2.2967	0.23526	2.0313	1.4126	0.64674	2.0333	-0.12988
23.44877345	1.5012	0.061728	0.077534	0.27855	0.022575	-0.012544	1.8845	0.22207	-0.023947	0.049807	-0.0079617	0.038806	0.63743	0.14049	0.10781	0.052766	1.8858	0.073513	0.3952	0.08933	2.2476	0.68816	0.084318	0.59619	0.21532	0.2916	0.057494	0.33026	0.14985	0.019024	0.25391	0.064192	0.43179	0.0069706	0.0070963	1.3761	0.82293	0.044159	0.13781	-0.13574	0.3006	1.1043	2.3429	0.24429	2.2243	1.3035	0.72844	1.8482	-0.2487
23.52092352	1.3946	0.037786	0.058511	0.27709	0.022052	-0.0012583	2.0009	0.21406	-0.0019632	0.23884	0.023863	0.02462	0.61235	0.14705	0.076817	0.044603	1.8908	0.080258	0.52313	0.063153	2.1437	0.62481	0.065259	0.46548	0.18189	0.34714	0.074083	0.38686	0.15683	0.0065343	0.21666	0.065601	0.3828	-0.017117	0.0063033	1.3917	0.77308	0.067743	0.14383	-0.11126	0.32377	1.0404	2.2161	0.24924	2.3028	1.2864	0.79171	1.7608	-0.22565
23.59307359	1.3471	0.012729	0.038881	0.20354	0.031104	0.030379	2.0681	0.20361	0.04534	0.7334	0.040458	0.029876	0.6063	0.13862	0.064008	0.037886	1.8346	0.08509	0.66793	0.041404	1.8896	0.61625	0.046007	0.38281	0.16469	0.31168	0.063613	0.39963	0.13959	-0.0047494	0.19431	0.092313	0.27274	-0.014271	-0.0027702	1.3228	0.70024	0.12363	0.10301	-0.12579	0.38138	0.95437	2.1319	0.23608	2.5016	1.5021	0.90847	1.7198	-0.16427
23.66522367	1.2978	0.023663	0.071634	0.16309	0.046632	0.043966	2.0339	0.2094	0.11026	1.5767	0.024315	0.025948	0.55369	0.12565	0.08231	0.017473	1.7528	0.095205	0.71155	0.051474	1.7191	0.61891	0.029128	0.37526	0.17958	0.24628	0.040073	0.43698	0.11685	-0.006007	0.1867	0.12477	0.23725	0.0088793	-0.0047131	1.2417	0.68228	0.21532	0.069411	-0.13713	0.39565	0.96613	2.2151	0.2133	2.7022	1.6974	1.0551	1.7268	-0.13429
23.73737374	1.2955	0.047107	0.071989	0.14083	0.031952	0.021752	1.9869	0.20798	0.14734	2.4294	0.0053994	0.03092	0.46674	0.14573	0.1038	0.0099993	1.6718	0.089416	0.72185	0.02513	1.7021	0.58933	0.027905	0.48705	0.204	0.18513	0.046858	0.56532	0.14582	0.0024253	0.17389	0.12145	0.28536	0.01954	0.00044299	1.1921	0.68084	0.27605	0.057831	-0.12156	0.36258	0.9757	2.3003	0.20749	2.6964	1.6799	1.0678	1.8023	-0.093604
23.80952381	1.4117	0.036177	0.065225	0.10237	0.0075636	0.00097944	1.9579	0.20467	0.16074	2.9933	0.020027	0.034838	0.4102	0.16991	0.12133	0.02394	1.5827	0.068359	0.69646	0.0377	1.5961	0.55626	0.050115	0.55036	0.19537	0.15923	0.055888	0.73874	0.21495	0.0064186	0.15716	0.12514	0.28869	0.014705	0.0027557	1.1233	0.60259	0.30647	0.023058	-0.13657	0.31605	0.8991	2.4707	0.23826	2.6046	1.5942	1.0288	1.8562	-0.077123
23.88167388	1.4655	0.031133	0.032057	0.11055	0.013528	-0.0027145	1.9093	0.22618	0.16849	3.1743	0.046548	0.022701	0.43134	0.15922	0.10267	0.034814	1.5228	0.064882	0.60026	0.047279	1.5137	0.49661	0.081185	0.51546	0.17172	0.17044	0.022353	0.85595	0.2667	0.010082	0.15541	0.12496	0.2508	-0.011442	-0.0014842	1.0949	0.5473	0.32157	0.038659	-0.16915	0.27095	0.819	2.6666	0.23899	2.627	1.6981	1.0477	1.7366	-0.11375
23.95382395	1.4349	0.025377	-0.10578	0.13728	0.043697	0.0060416	1.8139	0.22831	0.16487	3.0912	0.02687	0.010097	0.43427	0.14803	0.067053	0.024477	1.4923	0.05565	0.53541	0.026352	1.4257	0.41048	0.11961	0.45848	0.20374	0.1668	0.0012996	0.90472	0.27062	0.022285	0.12983	0.10684	0.21755	-0.041594	-0.013326	1.1864	0.52301	0.31469	0.096008	-0.19041	0.24545	0.76808	2.7518	0.22966	2.5973	2.0015	1.1015	1.6205	-0.15618
24.02597403	1.4325	-0.0086012	-0.21748	0.15788	0.047888	0.0011687	1.6809	0.18566	0.11791	2.9631	-0.00033519	0.0029747	0.38131	0.14266	0.051962	0.014009	1.5809	0.062113	0.53753	-0.023698	1.4078	0.35541	0.094506	0.46012	0.22185	0.12276	0.035611	0.97554	0.27571	-0.0078104	0.14613	0.11564	0.19091	-0.029987	-0.032526	1.3221	0.51776	0.2988	0.11163	-0.19005	0.2374	0.76751	2.6821	0.22213	2.488	2.1813	1.111	1.5971	-0.14753
24.0981241	1.512	-0.034734	-0.20275	0.16737	0.045519	-0.02477	1.5423	0.11386	0.056425	2.7213	0.0035824	-0.0021951	0.37446	0.11026	0.071337	-0.011997	1.6494	0.05618	0.54948	-0.032848	1.5207	0.32962	0.050465	0.45014	0.2263	0.10575	0.11754	1.0337	0.3334	-0.051944	0.20514	0.12155	0.18395	-0.011429	-0.037855	1.3843	0.49576	0.30594	0.082429	-0.18072	0.20929	0.80445	2.5424	0.20481	2.4502	2.3297	1.0964	1.5776	-0.12371
24.17027417	1.6567	-0.031546	-0.10755	0.17185	0.053439	-0.0079838	1.3941	0.055917	0.061086	2.5083	0.0084072	0.0032561	0.3828	0.08371	0.10547	-0.035754	1.6448	0.044361	0.53397	-0.013135	1.4627	0.27895	0.028476	0.40755	0.25866	0.11473	0.17529	0.98215	0.40399	-0.039591	0.21747	0.077573	0.16162	0.001951	-0.015548	1.2968	0.47153	0.29952	0.049516	-0.16388	0.18498	0.838	2.493	0.19636	2.538	2.7564	1.1424	1.5666	-0.13985
24.24242424	1.6139	-0.054992	-0.083036	0.18579	0.034207	0.018004	1.2767	0.053833	0.13303	2.6308	-0.0020686	-0.0039422	0.3436	0.10246	0.13823	-0.03704	1.6749	0.052476	0.48667	-0.0047899	1.535	0.22158	0.030429	0.38514	0.29159	0.082017	0.15035	0.89003	0.41465	-0.0039001	0.19577	0.034282	0.12922	0.018927	0.0076489	1.1481	0.49081	0.28916	0.023478	-0.15206	0.20243	0.81772	2.4914	0.16512	2.511	3.1891	1.2069	1.4803	-0.063775
24.31457431	1.5884	-0.069429	-0.19124	0.17145	0.016524	-0.0001152	1.2542	0.056448	0.22396	2.9008	-0.0034302	-0.024365	0.32243	0.13475	0.15636	-0.042461	1.8843	0.040074	0.40596	-0.019362	1.3496	0.15944	-0.0031458	0.3782	0.30072	0.061107	0.096786	0.96192	0.38689	0.03247	0.17807	0.052739	0.072614	0.042012	0.012565	1.1254	0.49567	0.2579	0.0093967	-0.15463	0.26972	0.71996	2.3802	0.13197	2.2652	3.37	1.1408	1.3563	0.048497
24.38672439	1.6976	-0.044865	-0.29541	0.14887	0.039554	0.028739	1.2227	0.055552	0.3168	3.1963	-0.0043518	-0.028164	0.31617	0.16512	0.1432	-0.045389	2.1968	0.033539	0.37729	-0.038881	1.29	0.12716	-0.051586	0.32166	0.33516	0.070237	0.07094	1.126	0.3876	0.031544	0.1703	0.054205	0.026266	0.025374	0.029557	1.1756	0.45289	0.21616	0.040727	-0.11359	0.42041	0.62615	2.2355	0.12251	2.1181	3.4428	1.0751	1.265	0.14032
24.45887446	1.7976	-0.026723	-0.36709	0.15059	0.051251	0.079196	1.1124	0.083399	0.38727	3.2978	-0.01605	-0.010855	0.29062	0.19575	0.13018	-0.041095	2.4186	0.033067	0.33438	-0.037861	1.3766	0.12437	-0.077786	0.26957	0.34378	0.041307	0.05106	1.1549	0.34497	-0.011727	0.14442	0.018559	0.05057	-0.026487	0.083599	1.1538	0.4346	0.17863	0.12608	-0.02323	0.5243	0.6086	2.3349	0.11836	2.2233	3.5077	1.1272	1.1658	0.12099
24.53102453	1.6466	-0.034346	-0.35815	0.15919	0.046604	0.10126	1.0988	0.14526	0.42284	3.1655	-0.014884	0.0074593	0.28358	0.22232	0.13187	-0.015027	2.5054	0.028753	0.27796	-0.048068	1.3937	0.13504	-0.069891	0.2454	0.32348	0.0042039	0.036253	1.1277	0.29684	-0.025645	0.12973	0.0081654	0.085448	-0.045396	0.15151	1.0206	0.45293	0.15549	0.20341	0.030384	0.51509	0.63504	2.6115	0.097688	2.3403	3.514	1.1297	1.1299	0.048784
24.6031746	1.4391	-0.053989	-0.35175	0.12803	0.042257	0.10992	1.3934	0.22531	0.43287	2.9076	0.0057088	0.024291	0.28262	0.23065	0.13847	0.0079821	2.4445	0.0117	0.23034	-0.063976	1.424	0.13141	-0.057876	0.21373	0.30924	-0.02476	0.038982	1.1636	0.30178	-0.011806	0.12183	0.008358	0.081884	-0.028698	0.1875	0.92074	0.45121	0.15427	0.2465	0.033483	0.48522	0.60032	2.8499	0.078163	2.3536	3.4176	1.0276	1.0839	0.046822
24.67532468	1.5328	-0.080689	-0.34931	0.10177	0.041836	0.11888	1.8123	0.30216	0.45081	2.7641	0.0098364	0.015406	0.29033	0.20239	0.13787	0.0027413	2.3308	0.0066616	0.18124	-0.054967	1.4503	0.12727	-0.058357	0.16549	0.31794	-0.031743	0.030183	1.1767	0.29533	0.012124	0.08899	0.027648	0.066902	-0.020491	0.208	0.93048	0.43493	0.13734	0.23809	0.011248	0.47194	0.53116	2.9102	0.060304	2.3541	3.3376	0.95364	0.98952	0.13421
24.74747475	1.5406	-0.093888	-0.34313	0.085589	0.027974	0.13795	2.021	0.48963	0.43941	2.618	0.0050776	-0.00010434	0.27673	0.17134	0.13014	-0.015794	2.2126	0.018604	0.16973	-0.025462	1.4841	0.1557	-0.025323	0.11663	0.29411	-0.0082421	0.0088761	1.1242	0.28558	0.037258	0.075703	0.02803	0.043667	-0.012497	0.2411	0.92069	0.39778	0.11813	0.24822	-0.011669	0.4993	0.49549	2.7412	0.042407	2.5757	3.2402	0.89043	0.91735	0.13508
24.81962482	1.5018	-0.084435	-0.30344	0.08288	0.02594	0.11739	2.0329	0.95721	0.41096	2.5678	0.0060105	-0.011986	0.30154	0.16821	0.13044	-0.040162	2.0863	0.012507	0.15987	-0.024924	1.346	0.17897	0.0053086	0.10206	0.23198	0.0018854	-0.012701	1.0236	0.25627	0.049365	0.089819	0.036068	0.0052339	-0.0051606	0.24326	0.85867	0.37455	0.12588	0.3165	-0.015115	0.51693	0.55823	2.5626	0.061592	2.8554	3.0968	0.82045	0.93064	-0.012122
24.89177489	1.4083	-0.085432	-0.27839	0.12556	0.053942	0.1281	2.0727	1.492	0.34849	2.3511	-0.0010796	-0.0057269	0.36457	0.18858	0.12131	-0.053822	1.9374	0.0077814	0.14269	-0.055207	1.2603	0.18042	0.0072047	0.10621	0.18174	0.0003345	-0.036593	0.96651	0.24303	0.043788	0.10368	0.077711	-0.0053167	0.0027967	0.20338	0.78118	0.3636	0.15111	0.44425	-0.038612	0.51431	0.70123	2.6464	0.085331	2.8855	2.9986	0.74553	0.97943	-0.13565
24.96392496	1.2956	-0.099976	-0.22161	0.1975	0.063422	0.17097	2.0604	1.7279	0.3513	2.2884	-0.017332	-0.0013517	0.39628	0.18609	0.1203	-0.038542	1.8554	-0.00316	0.13222	-0.072762	1.276	0.16817	0.039044	0.078293	0.17858	0.025289	-0.037371	0.9761	0.26997	0.038887	0.1696	0.10811	0.017969	0.0041664	0.19391	0.77852	0.34089	0.14327	0.62245	-0.041972	0.56675	0.82195	2.8632	0.092014	2.8689	3.0025	0.85305	0.90413	-0.15339
25.03607504	1.1266	-0.095633	-0.13176	0.23674	0.069109	0.17616	1.896	1.7424	0.33971	2.2054	-0.011502	0.018346	0.34911	0.15701	0.11626	-0.0080542	1.7691	-0.0026785	0.13324	-0.047305	1.2848	0.16602	0.072331	0.04769	0.19606	0.024681	-0.016807	1.0027	0.31126	0.014132	0.28167	0.10868	0.024201	-0.0059936	0.21351	0.75234	0.29487	0.11795	0.72259	-0.0098508	0.60795	0.86629	2.9322	0.076583	3.0069	2.9476	1.027	0.76967	-0.20089
25.10822511	0.96895	-0.09735	-0.10691	0.25291	0.074637	0.16386	1.7446	1.7109	0.31247	2.0441	0.02679	0.020559	0.32572	0.10709	0.09379	-0.001368	1.6543	0.016179	0.13774	-0.0037058	1.2938	0.16702	0.086573	0.055117	0.2218	0.0054373	0.0026634	0.98887	0.32004	-0.0063566	0.35403	0.077924	0.011183	-0.0024389	0.24003	0.65825	0.26131	0.099761	0.71423	0.018592	0.5997	0.84176	2.9173	0.038972	3.3016	2.8775	1.1098	0.71817	-0.25177
25.18037518	1.0002	-0.10766	-0.058976	0.2429	0.073127	0.14129	1.7402	1.6947	0.30995	1.8738	0.053562	-0.0086094	0.32892	0.071088	0.08723	-0.022756	1.5459	0.027686	0.12912	0.013193	1.2154	0.1514	0.11384	0.050367	0.21463	-0.028084	0.0066423	0.9316	0.31741	-0.01205	0.38773	0.046902	-0.0057921	-0.012324	0.26673	0.58842	0.2801	0.098748	0.70719	0.011382	0.57714	0.78397	3.1349	0.012774	3.4934	2.9104	1.3906	0.82958	-0.21316
25.25252525	1.0187	-0.10277	-0.010295	0.20805	0.045849	0.11445	1.6954	1.6293	0.31422	1.737	0.055872	-0.03069	0.30075	0.084131	0.080656	-0.053777	1.5029	0.014054	0.13504	0.047585	1.0877	0.11793	0.11794	0.05467	0.17209	-0.03294	-0.00028158	0.78192	0.3368	-0.021857	0.37747	0.068713	-0.00041699	-0.046662	0.30037	0.59765	0.31181	0.089775	0.69209	-0.015508	0.53613	0.75889	3.5376	-0.029825	3.4337	2.8712	1.9734	1.0402	-0.19066
25.32467532	1.0312	-0.091287	-0.049271	0.16815	-0.00104	0.12656	1.6601	1.4475	0.32974	1.7837	0.068203	-0.0084781	0.29393	0.13833	0.068083	-0.055065	1.5297	0.070732	0.14955	0.0517	0.99077	0.067459	0.084796	0.060564	0.14482	0.0014601	-0.012539	0.64723	0.3093	-0.045274	0.3667	0.1026	0.055288	-0.052598	0.30632	0.59336	0.34857	0.077847	0.68831	-0.036706	0.51311	0.74278	3.5533	-0.052027	3.3126	2.6805	2.4341	1.254	-0.17966
25.3968254	1.0763	-0.094651	-0.061892	0.1383	-0.014522	0.14712	1.7555	1.3082	0.32566	1.7245	0.070989	0.022145	0.29262	0.18939	0.071719	-0.024498	1.5536	0.27891	0.18775	0.040125	0.96644	0.02053	0.062102	0.1033	0.11495	-0.0022771	-0.048069	0.61984	0.27284	-0.059408	0.39788	0.08868	0.053727	-0.03669	0.27964	0.61664	0.44767	0.083801	0.6834	-0.068182	0.54175	0.72432	3.4099	-0.040873	3.3603	2.5788	2.6094	1.4014	-0.16437
25.46897547	1.0815	-0.114	-0.04928	0.14191	0.022597	0.12667	1.9256	1.252	0.30271	1.514	0.074992	0.026971	0.31608	0.19284	0.081904	-0.00017145	1.5813	0.49968	0.21169	0.057963	0.93361	0.016962	0.068077	0.15003	0.12008	-0.068954	-0.07689	0.59785	0.26897	-0.057179	0.39217	0.087178	-0.0071148	-0.042893	0.25266	0.8484	0.5779	0.064902	0.69344	-0.094056	0.51885	0.67077	3.4435	0.077665	3.4092	2.5386	2.6726	1.4416	-0.14153
25.54112554	1.0223	-0.11846	-0.072095	0.16415	0.087814	0.087935	2.0344	1.178	0.26522	1.3499	0.098982	0.018305	0.31627	0.16024	0.078222	0.026712	1.5677	0.6055	0.20179	0.036666	0.83743	0.029941	0.10926	0.18736	0.1582	-0.13152	-0.064229	0.58265	0.2698	-0.035052	0.35167	0.12708	-0.0075528	-0.043984	0.21236	1.28	0.71013	0.035025	0.66971	-0.096032	0.41716	0.64074	3.5051	0.32955	3.3788	2.3522	2.6473	1.427	-0.13127
25.61327561	0.96984	-0.081535	-0.080321	0.12376	0.097225	0.074538	1.9561	1.0374	0.24267	1.3086	0.12263	0.014487	0.25249	0.13753	0.068634	0.039728	1.4944	0.62145	0.17995	0.032059	0.74754	0.0042791	0.12735	0.22582	0.19839	-0.16384	-0.06208	0.57799	0.25327	-0.0056674	0.32595	0.11793	0.025378	-0.02755	0.18077	1.6237	0.84472	0.016221	0.60058	-0.076145	0.35299	0.59124	3.4325	0.54146	3.4144	2.0773	2.55	1.3409	-0.17994
25.68542569	1.0725	-0.024475	-0.10067	0.04681	0.053459	0.10221	1.7872	0.90458	0.2296	1.1833	0.12928	0.042313	0.19277	0.12567	0.068993	0.032816	1.4324	0.58582	0.16828	0.082078	0.68565	-0.022842	0.1155	0.31118	0.18847	-0.17807	-0.073789	0.52904	0.25646	-0.0079224	0.31561	0.063622	0.01921	0.0056645	0.17605	1.7662	0.97504	0.021125	0.52282	-0.059393	0.34383	0.5442	3.3519	0.60196	3.4028	1.9328	2.3992	1.2255	-0.25411
25.75757576	1.1907	-0.0026477	-0.12859	-0.00060862	0.045557	0.13312	1.7115	0.87369	0.21744	1.0358	0.10531	0.057886	0.18497	0.13961	0.089062	0.016359	1.3958	0.52313	0.18467	0.12267	0.64282	-0.015312	0.1071	0.43812	0.13895	-0.16842	-0.071138	0.50997	0.26292	-0.0031438	0.30115	0.052311	0.023962	0.012112	0.19851	1.8264	1.142	0.035308	0.54336	-0.072614	0.32428	0.57814	3.5121	0.61985	3.3317	1.9706	2.356	1.2767	-0.2271
25.82972583	1.2352	-0.018212	-0.11666	-0.0078465	0.0829	0.14814	1.6371	0.84041	0.18509	0.92639	0.057644	0.04006	0.19398	0.15522	0.10485	0.0022215	1.3297	0.44924	0.19994	0.17275	0.66593	0.0019365	0.086954	0.57028	0.11204	-0.15795	-0.052824	0.55722	0.24888	-0.0055074	0.27243	0.080942	0.037012	-0.017457	0.20018	1.8611	1.3636	0.024074	0.61619	-0.033487	0.31984	0.60234	3.7772	0.58105	3.2575	2.112	2.7086	1.3145	-0.16441
25.9018759	1.2546	-0.018298	-0.10316	0.0053185	0.10808	0.20511	1.5332	0.74781	0.1786	0.91967	0.027671	-0.005117	0.22205	0.16009	0.085934	-0.015285	1.2341	0.42502	0.22501	0.17435	0.69993	-0.0054455	0.048194	0.64294	0.12985	-0.16877	-0.05199	0.55245	0.24631	-0.045007	0.23651	0.11863	0.042855	-0.028108	0.1649	1.8301	1.5089	0.01155	0.66777	0.080554	0.35631	0.56727	3.8064	0.44213	3.2425	2.2689	3.0888	1.1832	-0.14198
25.97402597	1.2396	-0.02977	-0.09704	0.04337	0.090006	0.28076	1.4225	0.67074	0.16822	0.94201	0.027633	-0.049342	0.28093	0.16702	0.063714	-0.034236	1.1727	0.55018	0.27696	0.14523	0.73262	-0.028851	0.045839	0.73061	0.13619	-0.18122	-0.052155	0.56958	0.26741	-0.086574	0.25413	0.15651	0.11592	-0.00014366	0.15275	1.71	1.558	0.01501	0.74607	0.10588	0.39534	0.54485	3.5879	0.31805	3.2299	2.3098	3.1172	1.0841	-0.13724
26.04617605	1.1844	-0.040154	-0.098607	0.046444	0.093963	0.30278	1.3617	0.63991	0.11776	0.84946	0.02938	-0.069313	0.31106	0.16837	0.059398	-0.038473	1.2582	1.1269	0.38096	0.091769	0.71924	-0.05008	0.072028	0.77639	0.11107	-0.18195	-0.053937	0.57591	0.225	-0.094663	0.2609	0.16321	0.21508	-0.0076024	0.1431	1.636	1.684	-0.019	0.82286	0.088221	0.40369	0.62729	3.4934	0.3073	3.0864	2.2233	3.1209	1.0829	-0.11791
26.11832612	1.0866	-0.014738	-0.054298	0.014139	0.10789	0.30309	1.3361	0.5796	0.093866	0.74937	-0.014169	-0.072675	0.30293	0.16105	0.043011	-0.023304	1.4064	2.1182	0.51117	0.068182	0.65158	-0.064925	0.08908	0.78148	0.066369	-0.21082	-0.043904	0.508	0.1676	-0.1039	0.25132	0.15502	0.28362	-0.0622	0.13741	1.6527	1.8654	-0.06359	0.87953	0.10207	0.36991	0.80175	3.5439	0.37768	2.8299	2.211	3.5489	1.0592	-0.13302
26.19047619	1.1016	0.014967	-0.0081329	0.024824	0.088416	0.30672	1.289	0.49993	0.11884	0.75809	-0.045885	-0.077795	0.27911	0.14676	0.047574	-0.019529	1.4269	2.7487	0.55246	0.08622	0.52686	-0.067353	0.078628	0.78545	0.061863	-0.27967	-0.023815	0.4835	0.13966	-0.068197	0.24653	0.13816	0.36877	-0.061591	0.1466	1.6379	2.0174	-0.055968	0.88122	0.11544	0.37589	0.9346	3.3521	0.37008	2.5569	2.2948	4.2933	0.94882	-0.16324
26.26262626	1.3012	0.0022368	-0.014603	0.053183	0.053783	0.2857	1.2049	0.42702	0.12655	0.73251	-0.038615	-0.070067	0.27271	0.15094	0.068892	-0.040684	1.3662	2.8874	0.52194	0.082456	0.45571	-0.065101	0.066149	0.81606	0.09073	-0.25348	0.0015108	0.45735	0.1464	-0.028816	0.24498	0.14516	0.46184	-0.017703	0.17659	1.5248	2.0758	-0.02456	0.84548	0.11756	0.37308	1.0318	3.2158	0.30562	2.4606	2.263	4.7938	0.86858	-0.20604
26.33477633	1.4254	-0.019804	-0.028199	0.055433	0.058914	0.29217	1.1362	0.3628	0.11343	0.651	-0.022821	-0.040477	0.24818	0.15109	0.065267	-0.069384	1.2404	2.9173	0.47906	0.066042	0.46335	-0.043725	0.041814	0.86171	0.075605	-0.18591	0.034185	0.37031	0.17212	-0.030207	0.25188	0.16497	0.45627	-0.013421	0.22094	1.4318	2.1674	-0.03596	0.81438	0.12277	0.30644	1.1144	3.2792	0.30991	2.4588	2.1508	5.0181	0.90362	-0.18007
26.40692641	1.3059	-0.028119	-0.038014	0.024587	0.083219	0.3044	1.1194	0.31259	0.10467	0.61193	-0.017739	-0.038531	0.21778	0.14761	0.048803	-0.061087	1.0879	2.8761	0.43916	0.039124	0.5193	-0.012094	0.022626	0.81604	0.049027	-0.19713	-0.01155	0.32341	0.15093	-0.015461	0.20952	0.16552	0.40485	-0.013114	0.25191	1.4034	2.3002	-0.045145	0.7459	0.13341	0.25372	1.0627	3.2375	0.38941	2.3508	2.2251	5.0542	0.90439	-0.15402
26.47907648	1.2484	-0.01702	-0.029909	0.031427	0.069143	0.26237	1.1046	0.28952	0.089904	0.59029	-0.011895	-0.050902	0.20908	0.16504	0.051455	-0.037109	1.0202	2.7918	0.4241	0.016575	0.54963	0.0072509	0.034917	0.73658	0.058924	-0.22545	-0.025096	0.3836	0.11469	0.024384	0.14659	0.17452	0.37353	0.0026602	0.27238	1.3619	2.3454	-0.028306	0.62197	0.16574	0.22687	0.92528	3.0347	0.4883	2.2707	2.232	5.0387	0.79077	-0.16877
26.55122655	1.2449	0.0012431	0.007359	0.059244	0.066	0.21652	1.1143	0.28453	0.076207	0.55693	-0.016472	-0.066223	0.16744	0.18949	0.042168	-0.027013	1.0231	2.6899	0.46414	0.016978	0.53013	0.055981	0.06053	0.71159	0.064086	-0.24361	0.01258	0.37766	0.13462	0.036076	0.1444	0.17911	0.33805	0.022722	0.31375	1.217	2.5589	-0.011588	0.55966	0.18035	0.19907	0.89804	2.8898	0.55051	2.3994	1.9799	5.1313	0.7642	-0.18974
26.62337662	1.1752	-0.012607	0.033587	0.049364	0.090508	0.23013	1.1366	0.26874	0.063269	0.49711	-0.030322	-0.061723	0.13842	0.17767	0.03739	-0.0081187	1.029	2.4083	0.43985	0.02327	0.51078	0.11991	0.080549	0.6756	0.070074	-0.25909	0.054412	0.32732	0.21042	-0.010846	0.16923	0.13805	0.3722	0.029998	0.35425	1.0729	3.0986	-0.011602	0.61215	0.16291	0.19752	1.0398	2.8324	0.56492	2.5135	1.8365	5.2484	0.86975	-0.23635
26.6955267	1.0675	-0.032075	-0.00064758	0.018617	0.088169	0.25268	1.0675	0.23012	0.080705	0.45093	-0.045522	-0.040114	0.14912	0.13667	0.038424	-0.00021732	0.9889	2.2274	0.37626	0.030665	0.49242	0.15858	0.087038	0.59974	0.086243	-0.25786	0.076515	0.25006	0.27795	-0.010711	0.15524	0.11013	0.56512	0.015649	0.33786	1.0599	3.6031	-0.011015	0.66745	0.15035	0.23606	1.1778	2.768	0.56458	2.4457	1.7534	5.2554	0.88531	-0.31253
26.76767677	1.0233	-0.018449	-0.035506	0.0049787	0.077909	0.25932	0.94284	0.20098	0.096112	0.38668	-0.041235	-0.02665	0.16479	0.12269	0.042048	-0.0039122	0.85126	2.2093	0.39857	0.044043	0.4529	0.16201	0.073598	0.56153	0.1098	-0.23892	0.096904	0.21515	0.27011	0.018877	0.12754	0.12111	0.85081	0.0032385	0.30833	1.0916	3.6714	-0.01811	0.62107	0.15262	0.28802	1.2301	2.6007	0.51577	2.3938	1.5874	5.2577	0.84591	-0.34794
26.83982684	0.97495	-0.011878	-0.051227	0.013022	0.10735	0.29271	0.88994	0.22775	0.096832	0.35506	-0.027652	-0.020949	0.15839	0.13762	0.06261	-0.0097674	0.73136	2.1178	0.4639	0.050866	0.3893	0.12669	0.030551	0.53665	0.1601	-0.22011	0.15438	0.28076	0.24646	0.015077	0.12488	0.12492	1.0201	0.00033747	0.28665	0.98985	3.5656	-0.011188	0.59366	0.11486	0.3158	1.2931	2.4244	0.45903	2.4517	1.498	5.2009	0.99703	-0.30897
26.91197691	0.90617	0.019901	-0.04525	0.03352	0.12632	0.39332	0.84463	0.22421	0.098853	0.3436	-0.032926	-0.018812	0.1479	0.14697	0.078512	-0.023351	0.68857	2.0189	0.49437	0.036413	0.36663	0.085573	0.0062644	0.57408	0.23398	-0.20522	0.18315	0.33739	0.25367	-0.0079735	0.13643	0.094012	1.0543	-0.022494	0.2808	0.86719	3.5675	0.0094428	0.70587	0.087241	0.25008	1.3165	2.3504	0.48099	2.3577	1.4699	5.2429	1.2253	-0.26082
26.98412698	0.87289	0.061335	-0.025061	0.047464	0.097008	0.50044	0.78012	0.1925	0.090259	0.35925	-0.065897	-0.048287	0.14717	0.1337	0.074381	-0.027777	0.68091	1.9031	0.53117	0.030808	0.3849	0.060124	0.0082829	0.62159	0.24663	-0.19515	0.18231	0.34758	0.22775	-0.0024966	0.1105	0.063507	1.0459	-0.04141	0.33197	0.8543	3.5	0.016331	0.79599	0.087401	0.17055	1.2514	2.3786	0.53281	2.0874	1.6034	5.2309	1.298	-0.16579
27.05627706	0.87854	0.017207	-0.0188	0.043698	0.075527	0.58658	0.75779	0.19587	0.050345	0.36547	-0.083305	-0.080333	0.12806	0.11241	0.082279	-0.031547	0.66521	1.7167	0.544	0.035489	0.40629	0.095434	0.05115	0.58125	0.20371	-0.21383	0.16258	0.19829	0.17278	0.024986	0.065025	0.081461	1.137	-0.057511	0.47851	0.88179	3.132	-0.0057565	0.83764	0.041723	0.16216	1.1421	2.3733	0.50122	1.8886	1.8955	5.1587	1.2602	-0.057948
27.12842713	0.89149	-0.026668	-0.014707	0.023891	0.087225	0.58858	0.76487	0.21423	0.057903	0.3617	-0.068364	-0.080386	0.11014	0.11136	0.0951	-0.028515	0.59853	1.5412	0.5574	0.035331	0.4044	0.11892	0.10801	0.49424	0.20201	-0.22328	0.15217	0.10665	0.13113	0.027288	0.059099	0.10526	1.2988	-0.053204	0.60279	0.8288	2.795	-0.027867	0.94826	0.015129	0.25294	1.0453	2.3426	0.4173	1.8693	2.1256	5.2436	1.2316	-0.051782
27.2005772	0.82359	-0.027193	0.022206	0.006994	0.11634	0.53508	0.80063	0.20074	0.059418	0.35779	-0.048995	-0.069929	0.10782	0.10553	0.06967	-0.0043704	0.50798	1.4696	0.58198	0.028614	0.37189	0.095534	0.10191	0.48538	0.20893	-0.20667	0.16194	0.1872	0.14499	-0.0084285	0.080502	0.098957	1.362	-0.022122	0.66847	0.76024	2.8866	-0.0090371	1.2154	0.033663	0.38417	1.0413	2.3164	0.34478	1.9238	2.2716	5.6363	1.2028	-0.099299
27.27272727	0.68064	-0.022973	0.014023	0.027375	0.14203	0.53676	0.89336	0.17756	0.030647	0.31319	-0.037357	-0.053329	0.10621	0.092491	0.035688	0.0045713	0.44858	1.4534	0.53594	0.019929	0.31505	0.086932	0.057481	0.48889	0.22445	-0.18443	0.17065	0.2142	0.12515	-0.010003	0.097593	0.06029	1.318	-0.0014712	0.66406	0.76626	3.0371	0.0044055	1.496	0.034975	0.53109	1.0648	2.2631	0.29449	1.7902	2.2778	5.9656	1.187	-0.13425
27.34487734	0.57391	-0.037745	-0.0054783	0.039552	0.15462	0.5579	1.0008	0.1711	0.038526	0.25187	-0.036167	-0.036841	0.080646	0.071198	0.041361	-0.0011068	0.41793	1.4062	0.4703	0.018102	0.27819	0.10613	0.0071794	0.46934	0.27671	-0.18788	0.18141	0.26383	0.10049	0.0074267	0.094516	0.046528	1.2671	-0.0043371	0.60487	0.75402	2.9641	-0.036589	1.6158	0.031602	0.74383	0.96708	2.1152	0.34044	1.6114	2.2111	5.7479	1.1598	-0.094078
27.41702742	0.5902	-0.047624	0.00061226	0.01146	0.12341	0.66482	1.0661	0.14243	0.058069	0.22264	-0.025748	-0.029473	0.057266	0.062683	0.044158	-0.0001953	0.39282	1.326	0.44447	0.048527	0.27647	0.12841	-0.041435	0.4649	0.33864	-0.20019	0.19467	0.27983	0.08787	0.010094	0.086708	0.068727	1.2556	-0.024347	0.56701	0.71944	2.8693	-0.087932	1.7077	0.061066	0.91533	0.86061	1.9942	0.35533	1.6036	2.1243	5.2123	1.0952	-0.0012491
27.48917749	0.62068	-0.025497	0.0089994	-0.0086015	0.10659	1.2523	1.0402	0.10548	0.046802	0.22178	-0.016735	-0.018669	0.045113	0.070601	0.035746	-0.0032933	0.39386	1.2221	0.47472	0.07505	0.3231	0.14714	-0.050783	0.47827	0.368	-0.19021	0.20479	0.30341	0.079693	0.013088	0.098944	0.080023	1.2374	-0.026931	0.55068	0.74503	2.8698	-0.080134	1.8222	0.13752	0.91364	0.89431	1.9517	0.33263	1.6131	2.0894	5.1599	1.0452	-0.015711
27.56132756	0.57076	-0.012816	-0.00089967	0.0046359	0.099136	2.376	0.97662	0.062144	0.036308	0.22372	-0.036801	-0.0056168	0.054247	0.070348	0.02187	-0.008169	0.37305	1.1926	0.56974	0.072831	0.37681	0.11888	-0.031946	0.51436	0.39792	-0.19298	0.19678	0.27972	0.11489	0.011222	0.12353	0.081307	1.2106	-0.025665	0.4865	0.88879	2.7501	-0.060159	1.7585	0.22539	0.83092	0.93348	1.7979	0.33948	1.4747	2.1445	5.4008	1.0264	-0.10821
27.63347763	0.48887	0.0072897	-0.029103	0.0044202	0.084653	3.3566	0.92151	0.027567	0.038176	0.2425	-0.03077	0.020185	0.080345	0.059399	0.011323	-0.024695	0.32214	1.1995	0.63677	0.057519	0.37305	0.10474	-0.0055258	0.51818	0.44347	-0.20332	0.17478	0.25838	0.1506	-0.026815	0.12729	0.11906	1.1739	-0.058474	0.39725	1.1032	2.5069	-0.092681	1.5983	0.25103	0.80119	0.8579	1.6144	0.31843	1.3377	2.1019	5.3164	1.0258	-0.177
27.70562771	0.47805	0.017273	-0.041118	-0.016105	0.074427	3.7527	0.87701	0.036082	0.029412	0.24052	-0.008244	0.044737	0.11742	0.036119	0.016843	-0.013132	0.29968	1.1983	0.64641	0.030144	0.33988	0.13149	0.02443	0.49578	0.44259	-0.20378	0.12705	0.23034	0.13146	-0.013203	0.11184	0.1812	1.148	-0.068808	0.3651	1.2622	2.2915	-0.092706	1.5479	0.23874	0.80361	0.75213	1.647	0.28002	1.3855	2.1169	4.9721	1.0231	-0.17034
27.77777778	0.49229	0.056339	-0.016527	-0.013806	0.077635	3.7701	0.84317	0.092821	0.021977	0.21395	-0.001534	0.059862	0.15904	0.026686	0.048324	0.018903	0.27333	1.1934	0.67418	0.02516	0.2894	0.20966	0.042626	0.45436	0.40438	-0.20377	0.082648	0.24588	0.098865	-0.010869	0.11105	0.16862	1.0681	-0.047629	0.37274	1.3367	2.2381	-0.044902	1.6238	0.21083	0.77675	0.74234	1.7656	0.26491	1.4686	2.1458	4.8713	0.93935	-0.11074
27.84992785	0.47448	0.070188	0.0043947	-0.0014827	0.093677	3.6475	0.81203	0.13296	0.049392	0.21172	-0.015926	0.046545	0.17035	0.032098	0.079224	0.013476	0.23125	1.2241	0.78624	0.032644	0.2913	0.30975	0.055112	0.43741	0.40892	-0.23485	0.058481	0.30956	0.12854	-0.024903	0.11574	0.12059	0.96051	-0.041591	0.33791	1.3504	2.181	-0.039277	1.6285	0.2058	0.73729	0.75805	1.7354	0.265	1.467	1.9888	4.787	0.81569	-0.11502
27.92207792	0.42395	0.065242	0.045115	0.018648	0.087012	3.4988	0.77575	0.14493	0.068472	0.19582	-0.045372	0.023339	0.17309	0.021693	0.062956	-0.0099106	0.17932	1.2025	0.89722	0.021437	0.29072	0.40455	0.10188	0.46491	0.41252	-0.26052	0.065815	0.36651	0.1466	-0.013329	0.12552	0.11277	0.94278	-0.059774	0.29938	1.3259	2.0689	-0.066058	1.5367	0.25463	0.72452	0.69311	1.571	0.22936	1.3761	1.7922	4.6042	0.83192	-0.071314
27.99422799	0.38501	0.063725	0.054786	0.060041	0.057436	3.3639	0.73808	0.13535	0.055785	0.16307	-0.048639	0.012726	0.14591	0.019177	0.036072	-0.015831	0.18268	1.1185	0.89188	0.011649	0.25059	0.47149	0.1073	0.48289	0.33628	-0.2624	0.087547	0.42666	0.12404	-0.0038619	0.099642	0.14306	1.0525	-0.070858	0.29274	1.2544	2.0425	-0.042838	1.4422	0.41176	0.68408	0.57306	1.4224	0.18214	1.2766	1.7057	4.4867	0.91151	0.013473
28.06637807	0.33549	0.049006	0.054918	0.069747	0.013906	3.2	0.69126	0.085994	0.066559	0.18245	-0.028481	-0.0046239	0.086807	0.039175	0.032715	-0.0067497	0.2484	1.0678	0.81302	0.016751	0.20717	0.4958	0.064302	0.49473	0.24854	-0.27269	0.10026	0.52824	0.080381	0.0082303	0.078857	0.15043	1.2063	-0.070117	0.29748	1.2185	2.1103	-0.011223	1.4596	0.56172	0.60964	0.52129	1.4297	0.16926	1.1738	1.7639	4.4433	0.83988	0.016125
28.13852814	0.26671	0.072844	0.057447	0.050158	-0.0048122	3.0136	0.61254	0.045205	0.051609	0.19595	-0.024051	-0.016611	0.073218	0.051934	0.033468	0.0014396	0.30008	1.0239	0.71787	0.016514	0.20502	0.51467	0.020534	0.53666	0.24689	-0.28146	0.11947	0.63838	0.041248	0.043129	0.11388	0.11191	1.2344	-0.078759	0.26393	1.1885	2.0719	-0.026111	1.5355	0.61634	0.53059	0.56833	1.4616	0.22257	1.0026	1.8508	4.3558	0.744	-0.042102
28.21067821	0.23298	0.059119	0.066558	0.026341	-0.0090122	2.7688	0.57134	0.055126	0.00053585	0.16263	-0.0075314	9.79E-05	0.072057	0.0344	0.040043	-3.71E-07	0.28107	0.94819	0.64307	0.037548	0.21115	0.54059	-0.019009	0.55437	0.23354	-0.2745	0.10614	0.70519	0.039332	0.049412	0.13932	0.08405	1.2077	-0.073521	0.23872	1.1427	1.9149	-0.07269	1.7148	0.66317	0.49822	0.6395	1.3495	0.26248	0.91277	1.8737	4.167	0.77396	-0.036178
28.28282828	0.20583	0.050286	0.09486	0.02036	0.010247	2.5054	0.57304	0.076346	-0.0165	0.12716	0.012688	0.025879	0.049202	0.010301	0.057996	0.0251	0.26121	0.89404	0.60606	0.057959	0.227	0.58072	-0.02254	0.53014	0.20762	-0.24331	0.099126	0.6996	0.068475	0.040768	0.10657	0.053284	1.1264	-0.047712	0.22631	1.136	1.7909	-0.11719	1.9419	0.67307	0.51701	0.61699	1.2389	0.25962	0.97292	1.7859	3.9388	0.76002	-0.062515
28.35497835	0.19415	0.026882	0.14378	0.017672	0.021611	2.3214	0.56948	0.096591	-0.0054934	0.11893	0.005469	-0.0071746	0.039411	0.010813	0.087912	0.057825	0.24574	0.89079	0.58651	0.031241	0.18786	0.59511	-0.009007	0.41674	0.15922	-0.23498	0.11826	0.69642	0.048274	0.015489	0.087305	0.018288	1.0464	-0.047414	0.17664	1.1811	1.777	-0.11575	2.0718	0.64353	0.51833	0.61909	1.2773	0.28934	0.9602	1.6736	3.8119	0.63045	-0.16702
28.42712843	0.13597	0.035617	0.16294	0.016891	0.015925	2.3785	0.54078	0.11778	0.012442	0.108	-0.0084077	-0.047699	0.061028	0.015677	0.09775	0.065732	0.20133	0.90992	0.5658	-0.006608	0.12239	0.56001	-0.0087201	0.36185	0.13337	-0.24948	0.14816	0.69043	0.019318	-0.0094045	0.077179	0.042583	0.92436	-0.064914	0.1325	1.2582	1.7264	-0.086665	2.1909	0.60616	0.50085	0.68559	1.2649	0.33324	0.84696	1.556	3.7112	0.52885	-0.27701
28.4992785	0.09113	0.05533	0.15847	0.025932	-0.0040939	2.3835	0.5255	0.12868	0.029406	0.11191	-0.0052879	-0.043722	0.06697	0.026196	0.10764	0.062365	0.18007	0.90366	0.53504	-0.0088889	0.12023	0.52876	0.010248	0.37798	0.13184	-0.2453	0.14486	0.63459	0.028235	-1.68E-07	0.079917	0.0311	0.7652	-0.061246	0.13459	1.2652	1.6075	-0.10444	2.4517	0.55129	0.47077	0.74235	1.2227	0.34996	0.76955	1.5395	3.4912	0.53268	-0.29698
28.57142857	0.069861	0.022939	0.14222	0.071927	-0.0062137	2.1652	0.54789	0.13791	0.031668	0.13303	-0.004854	-0.025	0.046986	0.037209	0.11759	0.034565	0.17401	0.85915	0.46456	0.023789	0.14753	0.54262	0.066327	0.37688	0.10514	-0.22615	0.13145	0.58246	0.055752	0.01393	0.11392	0.012887	0.73321	-0.041386	0.15978	1.2479	1.5043	-0.096931	2.697	0.53648	0.46796	0.80277	1.255	0.31172	0.82565	1.6102	3.392	0.52239	-0.19593
28.64357864	0.069911	0.0041183	0.13246	0.098467	0.0081064	1.8577	0.55792	0.14748	0.031097	0.15584	-0.014949	-0.021001	0.039962	0.044475	0.11799	0.0074254	0.17448	0.82179	0.42257	0.042183	0.16413	0.56781	0.078316	0.30415	0.087489	-0.22573	0.13336	0.59883	0.049224	0.049886	0.13804	0.039331	0.80847	0.011014	0.15133	1.3645	1.4132	-0.077409	2.7891	0.55759	0.47898	0.86219	1.3378	0.25662	0.85155	1.6849	3.4842	0.42911	-0.1071
28.71572872	0.066346	-0.016088	0.12207	0.11089	0.029937	1.5327	0.54526	0.15421	0.051487	0.15777	-0.022739	-0.032387	0.052056	0.046495	0.11004	-0.0051346	0.15595	0.75662	0.4516	0.033476	0.18313	0.55545	0.038487	0.23364	0.069635	-0.248	0.1672	0.63688	0.033852	0.092536	0.12039	0.082604	0.81517	0.076094	0.12245	1.7139	1.3607	-0.056475	2.7549	0.60283	0.46105	0.90783	1.3238	0.25435	0.79128	1.7044	3.5793	0.38128	-0.095703
28.78787879	0.024031	-0.043744	0.12659	0.087225	0.054749	1.4536	0.53033	0.13083	0.075632	0.1583	-0.028279	-0.030891	0.057997	0.041218	0.065278	-0.006988	0.136	0.68378	0.51529	0.022037	0.17381	0.55707	0.028218	0.22292	0.057037	-0.27693	0.21026	0.62581	0.031343	0.11972	0.12638	0.11531	0.80052	0.10198	0.11171	2.0145	1.2922	-0.026444	2.7066	0.61914	0.39032	0.92669	1.1888	0.27533	0.72891	1.7235	3.645	0.44688	-0.10926
28.86002886	-0.0061617	-0.056012	0.14181	0.065647	0.071094	1.4547	0.47901	0.083053	0.074298	0.14564	-0.034851	0.012646	0.043057	0.035504	0.043124	0.0010385	0.13189	0.65466	0.5695	0.040691	0.13442	0.55684	0.02268	0.23086	0.031525	-0.27399	0.20178	0.6194	0.0095297	0.14039	0.14896	0.12151	0.84193	0.10921	0.11719	2.1399	1.265	-0.015286	2.6714	0.60211	0.34505	0.92373	1.0917	0.2651	0.72419	1.7035	3.6383	0.54751	-0.13051
28.93217893	0.034737	-0.023068	0.11042	0.081669	0.10877	1.4831	0.42779	0.067893	0.046689	0.12304	-0.028636	0.048412	0.0098787	0.052909	0.059553	-0.00061898	0.10488	0.61205	0.6079	0.14567	0.089723	0.53911	-0.013249	0.20827	0.026203	-0.26846	0.16453	0.59927	-0.01033	0.17651	0.14492	0.12117	0.84776	0.099636	0.11193	2.1529	1.2699	0.0010149	2.5699	0.57571	0.35393	1.0053	1.0634	0.31019	0.71807	1.7438	3.5544	0.55561	-0.17186
29.004329	0.084775	0.009031	0.12035	0.091264	0.11699	1.4174	0.41262	0.053957	0.020406	0.10401	-0.0027271	0.047437	0.0023433	0.07657	0.074725	-0.022301	0.066989	0.58157	0.66313	0.39523	0.064377	0.5501	-0.025256	0.18104	0.043772	-0.26394	0.17004	0.57857	-0.0040126	0.2225	0.11645	0.13702	0.78323	0.085235	0.098255	2.1207	1.2306	0.00062812	2.3663	0.52646	0.32796	1.1052	1.1195	0.39948	0.65476	1.8087	3.3558	0.56837	-0.21312
29.07647908	0.11497	0.014022	0.13208	0.074637	0.091778	1.3537	0.41118	0.034944	0.004798	0.077944	0.028006	0.031559	0.031056	0.078835	0.10047	-0.033533	0.052597	0.55125	0.68324	0.61966	0.065209	0.60645	0.0080656	0.17359	0.057818	-0.25939	0.20198	0.54347	0.016143	0.25758	0.077504	0.18596	0.76898	0.059378	0.10479	2.0705	1.1773	-0.012815	2.205	0.49632	0.29945	1.083	1.2064	0.46598	0.55014	1.7636	3.198	0.62499	-0.26604
29.14862915	0.1507	0.0058322	0.13129	0.073968	0.082767	1.3273	0.37021	0.06484	-0.00052948	0.05782	0.027236	0.019204	0.037502	0.064864	0.099492	-0.0031924	0.039677	0.48668	0.62604	0.79286	0.060124	0.63103	0.0051191	0.19576	0.073089	-0.25601	0.24183	0.5187	0.053785	0.27315	0.056655	0.2018	0.83264	0.046243	0.11807	2.0075	1.1693	-0.015955	2.1324	0.47227	0.28415	1.0292	1.1719	0.47016	0.49733	1.7462	3.1959	0.60051	-0.26283
29.22077922	0.17212	0.062218	0.13509	0.070263	0.075396	1.3735	0.3296	0.086364	0.0050491	0.071757	-0.0064214	0.01017	0.017264	0.05987	0.063562	0.0080664	0.049654	0.42465	0.56768	1.0969	0.035654	0.58095	-0.040114	0.24408	0.12469	-0.27023	0.27906	0.50025	0.056158	0.29429	0.052309	0.18323	0.92576	0.050987	0.10648	1.9124	1.2213	0.014061	2.0966	0.4064	0.2924	1.0142	1.0528	0.47253	0.48733	1.7494	3.2546	0.56605	-0.24757
29.29292929	0.22517	0.15294	0.19453	0.036369	0.083004	1.5446	0.28692	0.054796	0.0048988	0.063903	-0.025414	0.032275	0.010438	0.065022	0.048106	-0.014649	0.070239	0.38065	0.52473	1.4261	0.021647	0.52892	-0.061605	0.29503	0.16741	-0.27314	0.30488	0.49788	0.044233	0.32366	0.039265	0.14475	0.97691	0.086285	0.091938	1.7916	1.2522	0.039447	2.03	0.38257	0.30214	0.98863	0.94577	0.48111	0.44491	1.6534	3.1767	0.54749	-0.24467
29.36507937	0.24452	0.17487	0.20892	0.020827	0.090739	1.6781	0.24935	0.025476	0.0029119	0.04166	-0.026146	0.041291	0.064729	0.072944	0.066965	-0.041732	0.045668	0.36511	0.46098	1.5814	0.035776	0.57183	-0.045632	0.37824	0.14041	-0.2412	0.34409	0.50123	0.046077	0.32438	0.023926	0.13585	0.93123	0.11483	0.1561	1.7513	1.198	0.054663	1.845	0.3912	0.28584	0.94147	0.86311	0.41943	0.46982	1.5703	3.0495	0.56049	-0.2561
29.43722944	0.2356	0.20607	0.21674	0.044878	0.09311	1.7352	0.2267	0.012025	0.0036002	0.052856	-0.051121	0.0075775	0.14335	0.070304	0.098856	-0.048262	0.047905	0.37239	0.39829	1.5817	0.057088	0.6185	-0.03655	0.5022	0.10001	-0.18214	0.43802	0.46546	0.0721	0.28212	0.023772	0.14568	0.85777	0.10622	0.39965	1.7768	1.1758	0.084203	1.6336	0.35768	0.23569	0.84316	0.87103	0.3874	0.62195	1.5036	3.0997	0.5269	-0.2201
29.50937951	0.21053	0.3304	0.24185	0.077901	0.095661	1.6845	0.19874	-0.007525	0.0096622	0.057133	-0.079425	-0.024094	0.19577	0.061358	0.12723	-0.043473	0.079914	0.33043	0.36	1.5858	0.087571	0.61458	-0.026775	0.60763	0.081964	-0.14168	0.51175	0.40479	0.12249	0.21922	0.033069	0.12643	0.76682	0.084128	0.68599	1.7601	1.2	0.10657	1.6319	0.29667	0.18675	0.76688	0.9352	0.38295	0.79337	1.4121	3.0498	0.41769	-0.11705
29.58152958	0.18723	0.46838	0.22406	0.070162	0.065921	1.5795	0.17612	-0.0020284	-0.0069133	0.031389	-0.059721	-0.01037	0.2402	0.059721	0.13372	-0.027353	0.067056	0.27995	0.29709	1.5656	0.17084	0.61299	0.0054928	0.65827	0.069849	-0.12125	0.59496	0.37022	0.13411	0.22686	0.04037	0.12908	0.66208	0.072116	0.83196	1.6532	1.1329	0.079983	1.6568	0.28713	0.14525	0.76671	1.0331	0.33879	0.91315	1.3158	2.8153	0.37193	-0.063603
29.65367965	0.29246	0.55129	0.18156	0.033231	0.032247	1.5066	0.16421	0.0080187	-0.035447	0.023581	-0.039965	-0.0041853	0.23765	0.062446	0.13754	-0.020745	0.021222	0.24012	0.23489	1.5342	0.23647	0.61527	0.023034	0.74787	0.076102	-0.098637	0.7204	0.34135	0.16513	0.26013	0.043822	0.16995	0.60856	0.03677	0.86335	1.5566	1.0745	0.055812	1.597	0.29356	0.15919	0.77322	1.0317	0.29185	1.0867	1.2646	2.5147	0.34135	-0.015416
29.72582973	0.45902	0.54718	0.14624	-0.008136	0.042489	1.4253	0.15373	0.010123	-0.039688	0.024642	-0.03013	-0.036012	0.21679	0.059935	0.13267	-0.02963	0.013043	0.21665	0.20085	1.4886	0.23549	0.58652	-0.0043414	0.82571	0.10406	-0.070985	0.8733	0.30754	0.22829	0.27019	0.05636	0.19124	0.63006	9.89E-06	0.86738	1.4907	1.0499	0.081223	1.5544	0.22532	0.19795	0.74266	0.92526	0.26824	1.2693	1.2935	2.3131	0.29568	0.040909
29.7979798	0.52648	0.55668	0.14345	-0.017712	0.062029	1.3026	0.14636	0.016044	-0.03083	0.026923	-0.035726	-0.064847	0.19538	0.049471	0.10718	-0.027242	0.0012093	0.2402	0.19511	1.4186	0.20336	0.54675	-0.030826	0.84063	0.11303	-0.03538	0.99406	0.28279	0.26554	0.25513	0.055232	0.16221	0.62649	-0.016695	0.80293	1.4443	1.03	0.10152	1.5678	0.16641	0.20348	0.74696	0.91768	0.22906	1.349	1.5544	2.2517	0.29732	0.096865
29.87012987	0.50188	0.57425	0.16023	-0.0069267	0.052187	1.186	0.14236	0.021194	-0.0090169	0.014905	-0.027423	-0.057412	0.17716	0.056313	0.094588	-0.012825	-0.017267	0.27797	0.18374	1.29	0.17099	0.55775	-0.043346	0.88332	0.086903	0.033796	1.0569	0.2652	0.26485	0.19539	0.060475	0.14745	0.55216	-0.0040486	0.71858	1.3191	0.98812	0.11567	1.5656	0.21249	0.18184	0.74833	0.95139	0.21723	1.3641	2.0186	2.185	0.32196	0.2155
29.94227994	0.51518	0.5083	0.18579	-0.0092708	0.041052	1.0683	0.14784	0.022236	0.02284	0.023366	-0.0037975	-0.051872	0.1511	0.076046	0.11091	-0.00098623	-0.025651	0.29357	0.17309	1.1834	0.15237	0.65045	-0.008933	0.82881	0.056929	0.089309	1.0711	0.27228	0.2325	0.15676	0.057072	0.15445	0.48194	0.00069411	0.65949	1.2172	0.95133	0.087615	1.4471	0.32644	0.14756	0.68841	0.85816	0.32278	1.4316	2.4273	2.0723	0.32181	0.39954
30.01443001	0.59788	0.44477	0.1835	-0.013055	0.04227	1.0426	0.17736	0.058586	0.034739	0.068004	-0.016766	-0.055249	0.11568	0.064805	0.13933	0.0020677	-0.021936	0.2834	0.14646	1.0936	0.1418	0.73154	0.020386	0.76125	0.062059	0.12314	1.0611	0.2733	0.27047	0.13111	0.035832	0.13557	0.45146	0.0019488	0.63575	1.2016	0.90643	0.048294	1.3719	0.37491	0.1073	0.63266	0.68721	0.46291	1.5136	2.6266	1.9985	0.29365	0.53188
30.08658009	0.64768	0.41398	0.14599	-0.023173	0.10124	1.0676	0.18455	0.088091	0.032352	0.093409	-0.036918	-0.036121	0.11536	0.043948	0.1411	-0.007571	-0.0076575	0.26333	0.11627	0.88252	0.12633	0.80004	0.020534	0.72476	0.10716	0.13148	1.0091	0.27149	0.30818	0.11289	0.042709	0.13376	0.39179	0.0053732	0.65699	1.1492	0.89079	0.030357	1.3721	0.34309	0.12322	0.58593	0.62469	0.55782	1.5223	2.4985	1.9366	0.31753	0.56804
30.15873016	0.64728	0.40835	0.13496	-0.027985	0.14545	1.0923	0.18009	0.067021	0.033511	0.1085	0.0059795	-0.02027	0.13876	0.034663	0.11486	-0.015978	-0.0041762	0.24997	0.081875	0.73218	0.10857	0.87445	-0.0095882	0.76513	0.14739	0.13579	0.93646	0.27757	0.30601	0.093697	0.078736	0.15635	0.29026	-0.0039552	0.65068	1.0609	0.9242	0.0073032	1.3709	0.33178	0.19463	0.59174	0.65488	0.60852	1.5387	2.1599	1.8636	0.37057	0.6082
30.23088023	0.80921	0.40599	0.14083	-0.013457	0.15903	1.0868	0.17094	0.052403	0.034243	0.11253	0.080128	-0.0014515	0.15162	0.013975	0.10735	-0.026456	-0.01998	0.23498	0.051418	0.68324	0.11267	0.91939	-0.02939	0.83374	0.13512	0.18647	0.87653	0.28241	0.29763	0.086617	0.08766	0.16367	0.27004	-0.021562	0.6208	1.0179	0.94058	-0.026509	1.4202	0.39016	0.20836	0.63327	0.71374	0.61534	1.5129	1.8735	1.8559	0.36224	0.72961
30.3030303	1.1002	0.45011	0.14409	0.034282	0.19747	1.0736	0.14841	0.044596	0.034122	0.10679	0.10433	0.024002	0.13715	0.017984	0.12204	-0.012048	-0.0099516	0.20745	0.037643	0.62781	0.13029	0.92472	-0.028855	0.93091	0.12664	0.22348	0.82579	0.28604	0.28438	0.092031	0.026343	0.17211	0.31051	-0.029397	0.59567	0.9547	0.94434	-0.037246	1.5526	0.41416	0.14893	0.64168	0.76291	0.59799	1.4233	1.9043	1.8183	0.34541	0.88142
30.37518038	1.2137	0.48653	0.12331	0.056824	0.21734	1.0723	0.14201	0.046089	0.014684	0.10819	0.092332	0.04222	0.13535	0.021742	0.12434	-0.010777	0.01224	0.20817	0.019377	0.57603	0.17018	0.9694	-0.021081	0.94944	0.13578	0.24077	0.8304	0.27937	0.30988	0.098248	-0.016592	0.17792	0.35719	-0.016471	0.55668	0.91241	0.93306	-0.018007	1.7428	0.35014	0.1026	0.65671	0.67922	0.60417	1.364	2.0648	1.6842	0.34651	1.0451
30.44733045	1.2035	0.48972	0.095923	0.057347	0.19231	1.0527	0.15174	0.062768	0.0052871	0.10536	0.096695	0.025994	0.13736	-0.0025134	0.11742	-0.04064	0.026086	0.23487	-0.001548	0.54356	0.19998	1.0244	-0.034251	0.8573	0.13282	0.26057	0.84074	0.23758	0.31292	0.080371	-0.015961	0.16612	0.34254	-0.024194	0.53056	0.91431	0.93839	-0.0071264	1.8933	0.29038	0.071717	0.68186	0.60095	0.60651	1.3437	2.1227	1.6014	0.32056	1.3223
30.51948052	1.0911	0.497	0.096799	0.077333	0.14277	1.0267	0.16639	0.068171	0.0037068	0.05731	0.12703	0.013418	0.13852	0.012244	0.13016	-0.045832	0.035065	0.24266	-0.0076876	0.48123	0.19056	1.0322	-0.043962	0.77386	0.10967	0.31982	0.85894	0.21196	0.26396	0.066374	-0.0022741	0.1482	0.28555	-0.038254	0.49115	0.88856	0.93256	-0.017359	1.9643	0.2739	0.06929	0.67926	0.59202	0.57088	1.2391	2.0832	1.5962	0.24479	1.6539
30.59163059	1.0809	0.47715	0.13035	0.052782	0.11518	1.0026	0.15258	0.048409	-0.0048941	0.026487	0.18425	0.021848	0.10653	0.017348	0.1344	-0.035544	0.04726	0.20325	-0.0078622	0.4071	0.15543	1.0065	0.017632	0.70331	0.11238	0.36733	0.844	0.21748	0.23819	0.086304	0.0078907	0.12775	0.23611	-0.024273	0.48281	0.80499	0.90479	-0.038418	1.9839	0.28443	0.11118	0.653	0.56093	0.55525	1.1291	1.8968	1.5787	0.16023	1.9542
30.66378066	1.0314	0.40236	0.18045	0.048056	0.12822	0.94098	0.12013	0.029573	-0.027219	0.048255	0.21196	0.01031	0.075375	0.029245	0.12537	-0.04409	0.03768	0.16262	-0.039055	0.50831	0.14328	0.97575	0.12081	0.6634	0.15128	0.35185	0.76151	0.20666	0.2503	0.093053	-0.010062	0.11174	0.18573	-0.0040464	0.49155	0.72469	0.88262	-0.0552	2.0211	0.27512	0.15627	0.61545	0.49313	0.56125	1.1495	1.6997	1.4706	0.1755	2.4344
30.73593074	0.93802	0.33032	0.2139	0.081531	0.13641	0.83067	0.077936	0.028035	-0.044756	0.047047	0.20523	-0.013621	0.074395	0.030945	0.10647	-0.067636	0.0064033	0.1517	-0.067206	0.61667	0.13901	0.94671	0.17645	0.62379	0.20094	0.44387	0.71636	0.17203	0.29752	0.060845	-0.013378	0.09571	0.15007	0.0093307	0.45627	0.68929	0.85729	-0.063178	2.0075	0.24153	0.20678	0.55842	0.50415	0.55291	1.1889	1.6192	1.2976	0.20129	3.2417
30.80808081	0.88356	0.29525	0.23596	0.072643	0.11203	0.77108	0.04423	0.041082	-0.026966	0.034995	0.21374	-0.031586	0.063481	0.033629	0.069852	-0.074345	-0.021822	0.1374	-0.066964	0.65356	0.13927	0.90635	0.14998	0.59822	0.25733	0.55876	0.71246	0.14191	0.32988	0.053258	-0.014914	0.076597	0.1328	0.0017867	0.39119	0.66401	0.83969	-0.083579	1.7852	0.23386	0.23712	0.496	0.53749	0.52577	1.1218	1.5612	1.1863	0.14589	3.9737
30.88023088	0.83686	0.21683	0.24744	0.048995	0.077767	0.75909	0.048578	0.060159	-0.032515	0.029782	0.24327	-0.014035	0.045605	0.046904	0.064295	-0.050207	-0.020294	0.12898	-0.04007	0.70685	0.16443	0.86141	0.098818	0.53809	0.29166	0.50289	0.65846	0.14605	0.26868	0.083411	-0.00619	0.069747	0.11508	-0.0058548	0.38479	0.64032	0.86341	-0.073534	1.5795	0.2601	0.29245	0.47311	0.60854	0.52061	1.029	1.699	1.2213	0.087557	4.1356
30.95238095	0.84546	0.16377	0.23782	0.044955	0.082133	0.68598	0.071191	0.060226	-0.050745	0.02112	0.28093	0.047316	0.024504	0.067245	0.080533	-0.027029	0.018929	0.12843	0.018868	0.76578	0.19251	0.7433	0.073282	0.46362	0.26117	0.39877	0.63206	0.15425	0.1898	0.14412	0.021199	0.066935	0.12715	0.0020915	0.39123	0.60696	0.9711	-0.025618	1.5064	0.30369	0.38801	0.48895	0.72785	0.53887	1.0155	1.9432	1.2252	0.10495	4.1472
31.02453102	0.82816	0.14099	0.20852	0.061649	0.12625	0.61799	0.07412	0.039321	-0.05129	0.014059	0.28472	0.087329	0.017058	0.063161	0.069484	-0.021416	0.022479	0.2018	0.059694	0.78455	0.23706	0.61917	0.058331	0.42818	0.23531	0.4565	0.66228	0.1532	0.18458	0.18639	0.024329	0.079418	0.15625	0.0010353	0.3828	0.56462	1.1831	0.0082295	1.4878	0.34611	0.44451	0.53859	0.78896	0.51932	1.0473	2.0515	1.1624	0.13785	4.5039
31.0966811	0.73337	0.1798	0.22791	0.10212	0.13254	0.59367	0.069693	0.088911	-0.049654	0.017069	0.24168	0.088192	0.015667	0.038389	0.02521	-0.027706	0.023098	0.44947	0.063028	0.7624	0.30436	0.59301	0.034169	0.42044	0.2937	0.65852	0.66997	0.16222	0.21211	0.21171	0.0038095	0.07472	0.18047	-0.0079472	0.37551	0.52535	1.3784	-0.014442	1.4504	0.3878	0.47528	0.54477	0.72687	0.43077	0.99422	2.0582	1.1001	0.094836	4.7848
31.16883117	0.68947	0.21493	0.27465	0.099383	0.10993	0.60139	0.07463	0.16431	-0.068507	0.0060468	0.19598	0.07914	0.031325	0.026147	0.0019983	-0.029614	0.0045361	0.73123	0.08987	0.73629	0.30072	0.55774	0.0089293	0.39354	0.42876	0.8955	0.62902	0.15162	0.17238	0.2221	-0.012546	0.073291	0.19544	-0.0035654	0.35592	0.49748	1.4662	-0.043347	1.3886	0.41284	0.48137	0.47562	0.67081	0.34499	0.87296	2.079	1.0538	0.022863	5.0838
31.24098124	0.72814	0.1878	0.27784	0.043992	0.074292	0.6751	0.07018	0.20494	-0.070896	-0.029096	0.15946	0.052896	0.05937	0.026639	0.022711	-0.038377	-0.010981	0.86425	0.13013	0.71778	0.23829	0.56359	0.020164	0.34331	0.54991	1.1783	0.60711	0.13088	0.10665	0.2259	-0.021668	0.096034	0.13528	0.012967	0.32222	0.4699	1.6333	-0.025772	1.4109	0.39809	0.51566	0.42209	0.66079	0.30114	0.83964	2.0479	0.95811	0.052248	6.1227
31.31313131	0.7779	0.14407	0.23312	-0.027579	0.070028	0.75251	0.04728	0.22418	-0.061955	-0.025786	0.13494	0.035685	0.059824	0.058739	0.014303	-0.028194	0.0072738	0.86574	0.17786	0.68183	0.21672	0.60146	0.033124	0.32594	0.59662	1.4919	0.59392	0.12009	0.069156	0.21114	0.003678	0.093587	0.093975	0.011893	0.2962	0.48103	1.9883	-0.027077	1.3936	0.42788	0.52445	0.40322	0.70904	0.26364	0.83073	1.9861	0.8218	0.12076	7.0193
31.38528139	0.86908	0.12835	0.18999	-0.068368	0.10735	0.81159	0.034892	0.25876	-0.066197	0.0071919	0.1227	0.04313	0.022393	0.10414	0.0017451	0.0009929	0.036031	0.7976	0.24506	0.64085	0.24961	0.61285	0.054438	0.29066	0.6209	1.679	0.54189	0.10906	0.099167	0.18866	0.021822	0.04785	0.14961	0.0010854	0.26614	0.5212	2.3105	-0.038154	1.2972	0.50703	0.4806	0.34151	0.77556	0.38716	0.7482	1.9109	0.79499	0.094795	7.2263
31.45743146	0.99414	0.12477	0.14912	-0.058963	0.12461	0.88772	0.052156	0.27785	-0.085063	0.0056628	0.10838	0.032668	0.001955	0.11523	0.033688	0.0038851	0.051768	0.71613	0.31803	0.60347	0.26054	0.56736	0.04516	0.25859	0.6504	1.676	0.47667	0.092119	0.095072	0.22982	0.015033	0.026386	0.19482	0.0010344	0.24334	0.51766	2.4169	-0.048947	1.283	0.52873	0.45065	0.29726	0.7592	0.63188	0.68251	1.8517	0.89149	0.062366	7.097
31.52958153	1.0461	0.071898	0.14977	-0.047357	0.071582	0.90381	0.074812	0.26559	-0.10201	-0.0087396	0.092295	0.025701	0.025841	0.10078	0.056944	0.0033078	0.068656	0.7151	0.3639	0.59209	0.29464	0.4976	0.0071588	0.20403	0.61077	1.6875	0.47671	0.093982	0.083523	0.31605	0.0071501	0.020061	0.11646	0.017354	0.24811	0.46713	2.5054	-0.044293	1.3466	0.50217	0.45373	0.35226	0.701	0.73376	0.70539	1.8334	0.95045	0.11293	7.3121
31.6017316	1.0304	0.048115	0.20716	-0.048693	0.027218	0.87907	0.057824	0.23119	-0.085978	-0.021269	0.080256	0.039736	0.03582	0.066446	0.05365	0.042075	0.075791	0.72107	0.33549	0.60146	0.3193	0.46215	0.015379	0.16291	0.53086	1.7708	0.50415	0.10611	0.089422	0.389	-0.011676	0.022584	0.023175	0.018788	0.24339	0.46547	2.6003	-0.012818	1.3414	0.47606	0.46876	0.45247	0.75117	0.76245	0.77986	1.995	0.92572	0.28149	7.7962
31.67388167	1.0747	0.094504	0.26092	-0.054668	0.0090357	0.85902	0.031619	0.22039	-0.046783	-0.025365	0.071897	0.039541	0.038136	0.033647	0.026535	0.056076	0.096858	0.688	0.30898	0.62098	0.25464	0.42002	0.060166	0.14057	0.50103	1.7745	0.48871	0.10762	0.061074	0.42725	-0.015424	0.036808	-0.019813	0.014751	0.19194	0.48358	2.5947	-0.0093272	1.2406	0.42957	0.50312	0.54018	0.83919	0.81972	0.89112	2.1858	0.92894	0.46647	7.9304
31.74603175	1.2115	0.13522	0.26768	-0.0092468	0.0082925	0.86615	0.049133	0.1887	-0.040737	-0.041718	0.067272	0.0311	0.050091	0.018421	0.0016377	0.037791	0.11509	0.63427	0.30052	0.58861	0.20069	0.38719	0.090886	0.15766	0.48903	1.7117	0.44432	0.094798	0.044069	0.44175	-0.0052165	0.0598	-0.017847	0.0062374	0.15439	0.51898	2.5071	-0.036751	1.1374	0.36378	0.53109	0.57436	0.79597	0.89221	1.0738	2.3112	0.87073	0.59438	7.8839
31.81818182	1.3064	0.097919	0.28086	0.048566	0.016996	0.85532	0.049896	0.12795	-0.061007	-0.05791	0.070999	0.057171	0.074147	0.026622	0.016443	0.044636	0.128	0.60361	0.33108	0.59183	0.18363	0.37733	0.10212	0.17269	0.45435	1.6306	0.39593	0.09126	0.021285	0.4181	-0.020535	0.049799	0.029282	0.0076448	0.14884	0.5772	2.4973	-0.070733	1.1298	0.31459	0.49262	0.5887	0.74963	0.99458	1.1883	2.3249	0.79128	0.67818	8.2
31.89033189	1.2793	0.067147	0.31424	0.062049	0.019624	0.81274	0.035756	0.08423	-0.061292	-0.043699	0.056392	0.11232	0.076335	0.037542	0.011503	0.046111	0.11751	0.60568	0.39863	0.64963	0.16189	0.38261	0.1027	0.13928	0.41796	1.54	0.35207	0.11102	-0.012332	0.3776	-0.039594	0.042343	0.072963	0.0008643	0.1571	0.65078	2.5948	-0.094046	1.1155	0.29587	0.41925	0.56897	0.74614	1.0183	1.2109	2.2388	0.71988	0.64384	8.3572
31.96248196	1.1725	0.10491	0.32288	0.070515	0.015667	0.75118	0.017918	0.047633	-0.033338	-0.030899	0.023674	0.16411	0.043649	0.044034	-0.010387	0.040514	0.11377	0.58723	0.46525	0.67422	0.16235	0.38391	0.11092	0.10279	0.3593	1.4316	0.26917	0.11557	-0.035942	0.31274	-0.0041502	0.034278	0.087467	-0.0065543	0.14191	0.684	2.5568	-0.10803	1.0659	0.29762	0.35603	0.5461	0.71528	1.036	1.1855	2.0764	0.66412	0.57734	7.8307
32.03463203	1.1201	0.17645	0.35958	0.054685	0.024825	0.71881	0.019994	0.044498	-0.020298	-0.027631	0.0095796	0.195	0.028179	0.045784	-0.0030255	0.030224	0.11802	0.55965	0.48392	0.6614	0.18181	0.37811	0.096457	0.096472	0.34164	1.3978	0.1969	0.10829	-0.052087	0.27739	0.0123	0.04432	0.057425	-0.0012243	0.10056	0.65317	2.3268	-0.081589	1.0024	0.28649	0.3194	0.54677	0.69463	1.088	1.1526	1.9441	0.73381	0.56873	7.4422
32.10678211	1.1971	0.19063	0.40631	0.00846	0.041938	0.6801	0.021811	0.047782	-0.042783	-0.029777	0.037814	0.22722	0.037078	0.03638	0.013463	0.023698	0.14381	0.52258	0.44777	0.62311	0.17114	0.41253	0.087761	0.066165	0.3689	1.4479	0.19797	0.14674	-0.084404	0.34743	-0.0048841	0.054434	0.054842	-0.012964	0.071161	0.62495	2.1963	-0.056667	1.0301	0.26785	0.32875	0.56195	0.75226	1.1863	1.1507	1.8206	0.73681	0.57061	7.6219
32.17893218	1.3021	0.16663	0.42735	0.00918	0.070149	0.58816	0.016827	0.048527	-0.056589	-0.024277	0.051026	0.22643	0.034632	0.032682	-0.0088266	0.015156	0.20535	0.47396	0.4082	0.57975	0.14975	0.42954	0.1011	0.030386	0.34467	1.4027	0.23903	0.18453	-0.12604	0.40986	0.0041374	0.077216	0.03722	-0.02776	0.062802	0.61373	2.2959	-0.065952	1.0066	0.25856	0.30761	0.57294	0.77693	1.2092	1.1254	1.7121	0.63399	0.49778	7.8002
32.25108225	1.3151	0.14648	0.4196	0.017256	0.10709	0.53593	-0.0022057	0.048362	-0.044017	-0.0044454	0.030168	0.19917	0.0022247	0.028228	-0.028682	-0.0023305	0.23343	0.46253	0.39379	0.51589	0.21097	0.40055	0.091999	0.020953	0.32568	1.3002	0.28578	0.19928	-0.12684	0.4039	0.036943	0.075234	0.0073452	-0.047409	0.066572	0.58774	2.2479	-0.10443	0.93669	0.24514	0.23217	0.563	0.77131	1.1767	1.0544	1.7847	0.66769	0.42227	7.3385
32.32323232	1.2453	0.13195	0.3873	0.0095947	0.15071	0.51995	-0.013023	0.049111	-0.041479	0.017159	0.027257	0.16894	0.0075749	0.023065	-0.014412	-0.015349	0.25332	0.48817	0.38784	0.48762	0.3862	0.39423	0.056513	0.04459	0.3123	1.2798	0.3523	0.19401	-0.072237	0.405	0.046238	0.068188	0.015105	-0.053181	0.047571	0.53746	2.0646	-0.1172	0.90966	0.21261	0.1926	0.50918	0.89589	1.1606	1.0713	1.9587	0.74996	0.4368	7.0831
32.3953824	1.1583	0.094214	0.33897	0.023142	0.1847	0.50249	-0.0096171	0.050136	-0.054826	0.012217	0.062663	0.16265	0.053206	0.033497	0.0092192	-0.010248	0.26973	0.50259	0.34481	0.4953	0.7126	0.44244	0.0655	0.069731	0.27873	1.1713	0.3638	0.16011	-0.021639	0.42097	0.0074574	0.069949	0.089548	-0.037155	0.022266	0.48106	2.0165	-0.10907	0.8881	0.15304	0.23397	0.44156	1.0451	1.075	1.173	1.9278	0.71112	0.48911	7.269
32.46753247	1.112	0.068423	0.28246	0.019257	0.19787	0.47227	-0.018652	0.048327	-0.047313	0.0057343	0.10246	0.17039	0.091865	0.037708	0.008346	0.0017306	0.24234	0.49294	0.33581	0.47205	1.1711	0.47111	0.069185	0.1013	0.27488	1.0315	0.32631	0.15405	0.04251	0.40598	-0.046044	0.069105	0.26531	-0.043799	0.031626	0.45484	2.0517	-0.13221	0.83984	0.12586	0.24991	0.38966	1.0645	0.9827	1.1284	1.8172	0.64768	0.45394	7.1606
32.53968254	1.1447	0.066355	0.23952	-0.0068152	0.17605	0.46971	-0.025255	0.024925	-0.031082	0.011227	0.10234	0.14153	0.044351	0.037684	0.0099312	-0.021893	0.19551	0.45993	0.33247	0.45536	1.437	0.47063	0.047217	0.1576	0.26274	1.0424	0.30332	0.18432	0.15216	0.38016	-0.027519	0.092213	0.47118	-0.062278	0.061386	0.47028	1.9777	-0.12461	0.76327	0.17017	0.24156	0.36989	0.96458	0.96971	0.97658	1.8547	0.67203	0.37762	6.8683
32.61183261	1.2749	0.048595	0.31546	-0.036156	0.15688	0.45634	-0.016541	0.0098171	-0.043647	0.0017141	0.06698	0.10064	-0.048302	0.029086	0.014105	-0.036412	0.1408	0.43041	0.31776	0.53673	1.429	0.49425	0.044963	0.22754	0.25036	1.0864	0.27723	0.17834	0.27321	0.38727	0.044731	0.10166	0.6385	-0.039303	0.077401	0.5022	1.8425	-0.10354	0.72592	0.18651	0.27527	0.33386	0.91994	0.9174	1.0602	1.8839	0.65024	0.33797	6.9976
32.68398268	1.3206	0.042427	0.39499	-0.051135	0.16411	0.47437	-0.0011801	0.012892	-0.067867	-0.012068	0.056675	0.057845	-0.062028	0.035872	0.00025538	-0.034802	0.1102	0.40517	0.28705	0.63086	1.3729	0.49914	0.039027	0.26021	0.23773	1.0026	0.20989	0.12966	0.31343	0.40359	0.067566	0.099613	0.81861	-0.011396	0.058088	0.54015	1.7697	-0.084837	0.75242	0.14994	0.2763	0.36021	0.9791	0.82851	1.2514	1.6745	0.59424	0.29793	7.2771
32.75613276	1.2949	0.017017	0.3474	-0.043677	0.13617	0.47676	0.019115	0.033468	-0.094049	-0.018221	0.082133	0.051096	-0.029041	0.054279	-0.0079845	-0.022022	0.097407	0.35818	0.22997	0.64706	1.3706	0.44625	0.010841	0.2762	0.24626	0.85381	0.13917	0.12887	0.26996	0.37889	0.064304	0.1254	0.98365	-0.023414	0.030262	0.61287	1.712	-0.055657	0.7398	0.12462	0.20503	0.41396	1.0109	0.76101	1.2698	1.4238	0.53135	0.2291	7.071
32.82828283	1.2627	-0.02613	0.30164	-0.035998	0.11779	0.45676	0.034118	0.05613	-0.1037	0.0066227	0.092254	0.084568	-0.005904	0.055616	-0.012007	-0.0051716	0.079409	0.32237	0.17213	0.59133	1.3954	0.35509	-0.044733	0.31544	0.2516	0.77054	0.1266	0.13012	0.2646	0.35426	0.071502	0.15065	1.0214	-0.034068	0.019085	0.68026	1.6045	-0.018835	0.6824	0.12002	0.15353	0.42374	0.96684	0.74029	1.2283	1.3785	0.56722	0.22705	6.74
32.9004329	1.1736	-0.066124	0.33686	-0.034171	0.14169	0.48782	0.046819	0.074925	-0.0785	0.039003	0.086948	0.1198	0.0031411	0.036983	-0.02343	-0.012396	0.08617	0.30708	0.15451	0.50954	1.3857	0.29083	-0.060766	0.39158	0.22131	0.76757	0.13527	0.11805	0.2922	0.32842	0.067227	0.14454	1.0472	-0.027134	0.016515	0.67152	1.4891	0.033071	0.63892	0.092953	0.18406	0.412	0.94191	0.7253	1.2987	1.3784	0.59405	0.28916	6.6828
32.97258297	1.0472	-0.079373	0.34134	-0.026503	0.15859	0.50246	0.044586	0.081266	-0.044385	0.012451	0.06392	0.13269	-0.028298	0.041088	-0.041443	-0.024256	0.089012	0.29537	0.17058	0.43967	1.318	0.25298	-0.035647	0.44797	0.20266	0.78987	0.11849	0.11212	0.24452	0.31691	0.05751	0.1339	1.1914	-0.015059	0.026784	0.66476	1.4144	0.075779	0.68842	0.043375	0.23674	0.38959	0.99367	0.71155	1.3081	1.3076	0.51972	0.30834	6.6607
33.04473304	0.92047	-0.053025	0.27614	-0.049457	0.16649	0.48016	0.022056	0.048116	-0.027094	-0.013442	0.048362	0.097841	-0.060881	0.14517	-0.0079462	-0.01455	0.10955	0.23055	0.1577	0.41941	1.2266	0.24333	-0.017649	0.47211	0.2068	0.78686	0.10547	0.093337	0.15123	0.28274	0.038398	0.19975	1.3888	-0.021267	0.028698	0.65255	1.3574	0.06722	0.78524	0.017676	0.22863	0.37717	1.13	0.72693	1.1893	1.2737	0.40424	0.28817	6.1636
33.11688312	0.8849	-0.01978	0.24295	-0.074048	0.16185	0.4894	0.0023762	0.03664	-0.0074021	0.0022959	0.051489	0.059014	-0.034611	0.33787	0.041377	-0.016624	0.12078	0.15169	0.16677	0.37732	1.1367	0.24058	-0.005117	0.40168	0.22938	0.72419	0.096062	0.10668	0.15534	0.23817	0.038637	0.52699	1.6431	-0.031642	0.012924	0.64078	1.3089	0.044781	0.78605	0.046184	0.1999	0.35302	1.2419	0.68362	1.0998	1.2164	0.30568	0.27468	5.7894
33.18903319	0.95767	0.028044	0.29777	-0.088878	0.16472	0.4838	-0.0098113	0.044808	0.028808	0.019833	0.082414	0.04	0.010308	0.45708	0.042742	-0.031038	0.11453	0.082056	0.19716	0.34189	1.1236	0.21637	-0.0012513	0.33005	0.23641	0.73443	0.10668	0.11853	0.21623	0.2282	0.015596	1.2226	1.9277	-0.016264	0.027729	0.58252	1.2718	0.026095	0.80944	0.055065	0.23264	0.29688	1.2797	0.57535	1.1121	1.1447	0.29491	0.28792	5.9004
33.26118326	1.0595	0.077761	0.37722	-0.082991	0.16895	0.40855	-0.024355	0.029256	0.069738	0.040432	0.089134	0.0422	0.02519	0.47076	0.047264	-0.043395	0.10922	0.12724	0.21056	0.31152	1.1105	0.20161	9.47E-05	0.33701	0.21351	0.85375	0.14269	0.13621	0.24192	0.20459	-0.018022	1.91	2.1665	0.024016	0.045325	0.53783	1.2264	0.02597	0.89869	0.031244	0.33266	0.25295	1.3082	0.54601	1.0861	1.0936	0.33374	0.31355	6.0649
33.33333333	1.1855	0.012649	0.41108	-0.068625	0.18097	0.30335	-0.024734	0.035545	0.1136	0.048154	0.058317	0.05595	0.0014878	0.50423	0.086721	-0.037841	0.1068	0.15628	0.30495	0.27087	1.069	0.21336	0.034109	0.38652	0.21564	0.93136	0.16351	0.17165	0.27341	0.17286	-0.04608	2.2313	2.2724	0.1104	0.030513	0.53938	1.2125	0.069705	0.94428	0.0056447	0.3854	0.24656	1.3334	0.52488	0.99912	1.1295	0.37424	0.30564	5.7512
33.40548341	1.4617	-0.040891	0.37149	-0.067054	0.18923	0.23305	-0.024748	0.055692	0.14501	0.0395	0.028002	0.027067	-0.010221	0.63044	0.099506	-0.023072	0.09252	0.1787	0.50714	0.24351	0.98336	0.18296	0.071576	0.39331	0.20607	0.9127	0.13962	0.23444	0.3149	0.1424	-0.029169	2.3365	2.2303	0.22851	0.0058082	0.59519	1.1408	0.077338	0.88922	-0.027698	0.43651	0.23809	1.3071	0.50571	0.92777	1.3479	0.32669	0.35326	5.2427
33.47763348	1.7437	-0.046363	0.32915	-0.051784	0.19341	0.21315	-0.032399	0.074063	0.18821	0.060637	0.015948	-0.0097505	-0.014037	0.80037	0.10719	-0.044918	0.070537	0.20816	0.62333	0.19407	0.9119	0.15638	0.066755	0.39262	0.16002	0.93788	0.10573	0.28002	0.32602	0.12385	0.001761	2.3744	2.1743	0.28896	0.00027047	0.68398	1.0358	0.02739	0.84744	-0.039977	0.49721	0.2086	1.2978	0.51236	0.92597	1.5721	0.26946	0.58469	5.249
33.54978355	1.9254	-0.02682	0.33016	-0.059999	0.19962	0.23217	-0.038892	0.053	0.23684	0.10767	0.02267	-0.0052171	-0.01711	0.90706	0.10688	-0.068977	0.081176	0.23341	0.69232	0.14643	0.87931	0.16658	0.028666	0.41312	0.14468	1.0192	0.089184	0.31755	0.27191	0.12117	0.011193	2.2779	2.1993	0.3885	-0.0044542	0.70497	1.1163	0.020898	0.86324	-0.00025275	0.47865	0.1931	1.2941	0.46674	0.92302	1.563	0.27768	0.85646	5.3354
33.62193362	2.0126	-0.017653	0.31527	-0.084989	0.20718	0.27341	-0.04323	0.046336	0.25357	0.15238	0.017651	0.0099108	-0.0030462	0.97733	0.092596	-0.05277	0.12778	0.25792	0.84088	0.17068	0.83386	0.16234	0.02006	0.46317	0.17054	0.9869	0.075881	0.36811	0.2636	0.13179	0.013343	2.1826	2.3331	0.57616	-0.0087	0.69529	1.3718	0.068507	0.86403	0.057204	0.42062	0.17493	1.2855	0.40351	0.82332	1.513	0.28657	0.95358	5.3068
33.69408369	2.0194	-0.037849	0.33074	-0.097598	0.17868	0.28786	-0.059797	0.062424	0.229	0.15392	0.018535	0.027608	0.017433	1.0962	0.09539	-0.04078	0.16999	0.23451	1.0825	0.22698	0.80987	0.14677	0.063054	0.54437	0.20658	0.82493	0.076313	0.40008	0.30847	0.12305	0.047189	2.1712	2.3324	0.70294	-0.0094268	0.75616	1.5117	0.12884	0.82167	0.15201	0.40163	0.12643	1.3138	0.39428	0.7238	1.4762	0.20053	0.97855	5.5059
33.76623377	2.0758	-0.061902	0.39666	-0.12357	0.12491	0.24027	-0.075	0.054493	0.2116	0.14528	0.027408	0.062017	0.018688	1.3284	0.1085	-0.0569	0.17328	0.21108	1.4027	0.23507	0.77712	0.091874	0.09548	0.58769	0.25638	0.68856	0.082737	0.40304	0.33023	0.12727	0.072517	2.1644	2.2404	0.79278	0.0052173	0.83942	1.5062	0.20185	0.80494	0.26603	0.44537	0.090501	1.3414	0.42472	0.75243	1.3566	0.16516	1.0677	5.8577
33.83838384	2.1227	-0.07759	0.44264	-0.14054	0.070409	0.17844	-0.070315	0.047561	0.20965	0.14175	0.013242	0.077252	0.025257	1.5526	0.12885	-0.054462	0.18003	0.25897	1.8451	0.20401	0.79006	0.040112	0.11656	0.57532	0.35539	0.68564	0.077877	0.38785	0.32565	0.13508	0.081966	2.1038	2.2733	0.93024	0.025096	0.85427	1.5581	0.3508	0.78543	0.35457	0.45796	0.12122	1.3126	0.37901	0.77585	1.1546	0.23099	1.1755	5.9481
33.91053391	1.9706	-0.047953	0.46717	-0.11031	0.031412	0.17739	-0.067943	0.050857	0.1883	0.1091	-0.010301	0.047406	0.05368	1.6587	0.13573	-0.03225	0.16498	0.3321	2.2834	0.19257	0.8	0.023507	0.1466	0.55694	0.44737	0.70414	0.063534	0.34061	0.32655	0.13975	0.096682	2.0612	2.3547	1.1938	0.026194	0.86345	1.6375	0.56752	0.70791	0.38328	0.39861	0.14242	1.3471	0.29166	0.73315	1.0777	0.24686	1.2818	5.4797
33.98268398	1.7815	-0.053295	0.51033	0.047644	0.025042	0.17286	-0.054633	0.043602	0.15027	0.052697	-0.017932	0.020906	0.11849	1.7445	0.13205	-0.0039942	0.13433	0.39558	2.4779	0.21364	0.77	0.022645	0.26917	0.5471	0.51414	0.64779	0.067469	0.31198	0.32086	0.13232	0.082935	2.0312	2.4672	1.5335	-0.0091574	1.0485	1.6024	0.68336	0.608	0.40741	0.37892	0.13726	1.3799	0.31349	0.75027	1.0909	0.22236	1.4307	5.2553
34.05483405	1.6675	-0.037183	0.5713	0.51999	0.0064602	0.16808	-0.030862	0.045911	0.11837	0.037086	0.0011075	0.025874	0.16014	1.9392	0.12219	0.013549	0.14928	0.45435	2.5217	0.21248	0.72572	0.0039319	0.45981	0.55578	0.58981	0.62341	0.12229	0.35539	0.32253	0.1015	0.052255	2.0398	2.7152	1.7209	-0.036753	1.3302	1.4722	0.68341	0.55385	0.4061	0.48214	0.12949	1.3152	0.38594	0.83331	1.0786	0.22802	1.5426	5.4061
34.12698413	1.602	-0.00378	0.65094	1.1817	-0.0032775	0.15697	-0.01082	0.082165	0.13714	0.065684	0.021118	0.0058923	0.16603	2.1002	0.10402	0.0018524	0.29558	0.50565	2.5418	0.19458	0.70733	-0.018331	0.54248	0.58765	0.64113	0.60567	0.1906	0.3877	0.2961	0.13108	0.043268	1.9697	2.9799	1.7554	-0.028967	1.4628	1.3407	0.66319	0.57538	0.38735	0.62546	0.11256	1.1994	0.33972	0.85705	1.0573	0.23043	1.4666	5.2934
34.1991342	1.5272	0.0052006	0.68067	1.5721	0.023033	0.14205	-0.020063	0.084284	0.15122	0.090124	0.014048	-0.011289	0.16514	2.1507	0.099784	-0.015454	0.43932	0.53283	2.5055	0.1728	0.64572	-0.035453	0.54279	0.60739	0.62763	0.55401	0.22848	0.40557	0.2585	0.17668	0.0674	1.7803	3.0695	1.7582	-0.012324	1.4525	1.3273	0.66412	0.60978	0.3709	0.66483	0.083749	1.1719	0.24587	0.85691	1.0762	0.12753	1.3502	4.9534
34.27128427	1.5274	-0.022321	0.63467	1.6598	0.04917	0.11518	-0.044469	0.041632	0.11158	0.09749	-0.018766	-0.0089074	0.19866	2.0955	0.12428	-0.01288	0.49207	0.53549	2.3832	0.15494	0.57205	-0.021169	0.57118	0.56817	0.53854	0.47934	0.24588	0.40605	0.23926	0.18269	0.10488	1.6561	3.0319	1.6842	-0.034899	1.4516	1.3396	0.61227	0.57758	0.3296	0.62617	0.070793	1.1677	0.29594	1.0624	1.1368	0.015897	1.3523	5.033
34.34343434	1.5905	-0.084161	0.59136	1.6221	0.075169	0.16336	-0.051496	0.017668	0.070521	0.098852	-0.045941	-0.028494	0.19301	2.0105	0.14053	-0.00083467	0.50212	0.49435	2.3092	0.11644	0.56547	0.016766	0.64418	0.48126	0.45301	0.42002	0.29794	0.37956	0.20316	0.1754	0.1435	1.6383	3.0462	1.6852	-0.043231	1.5561	1.3014	0.55804	0.54205	0.31869	0.59253	0.057614	1.0893	0.47968	1.4665	1.135	0.0056787	1.3263	5.2138
34.41558442	1.6151	-0.089684	0.57855	1.534	0.08732	0.27459	-0.027431	0.020204	0.067511	0.086724	-0.051267	-0.02311	0.15377	1.975	0.13983	0.003719	0.45036	0.45346	2.3183	0.085967	0.56972	0.05543	0.69202	0.43353	0.41051	0.43139	0.37305	0.33872	0.1693	0.16234	0.13306	1.6375	3.0589	1.889	-0.006834	1.6554	1.2669	0.58239	0.60157	0.29174	0.57956	0.045327	1.001	0.60878	1.8034	1.0267	0.072825	1.2541	4.9703
34.48773449	1.6367	-0.07722	0.60405	1.4842	0.11697	0.36753	-0.010745	0.01164	0.070211	0.088804	-0.029191	-0.0027541	0.15023	1.9102	0.15672	0.0058823	0.39675	0.429	2.315	0.058563	0.51126	0.079045	0.67979	0.46505	0.42104	0.49573	0.43522	0.31281	0.1785	0.15057	0.1045	1.5703	2.9007	2.0509	-0.00071002	1.7008	1.3163	0.57969	0.69733	0.21279	0.62661	0.06448	0.91943	0.68871	1.9549	0.98997	0.15759	1.1872	4.7423
34.55988456	1.5918	-0.082496	0.63159	1.8233	0.17988	0.38195	-0.0085692	-2.25E-05	0.053015	0.11852	-0.0071491	0.00061883	0.16789	1.768	0.19496	-0.014042	0.36301	0.41531	2.3118	0.034335	0.45534	0.095876	0.65928	0.51477	0.45008	0.48744	0.43358	0.28487	0.21009	0.15054	0.10926	1.4826	2.5951	2.0537	-0.027213	1.7399	1.5941	0.53666	0.77862	0.17274	0.70617	0.053086	0.84302	0.76559	1.9847	1.0069	0.22479	1.1804	4.5595
34.63203463	1.5072	-0.10017	0.64625	2.6538	0.21392	0.33522	-0.030289	-0.0087664	0.050089	0.1422	-0.014752	-0.01662	0.16294	1.6116	0.22004	-0.036863	0.36604	0.47087	2.3395	0.03019	0.4146	0.099881	0.61126	0.48985	0.41049	0.42	0.40157	0.2862	0.21926	0.18596	0.12642	1.4583	2.4504	2.0293	-0.041831	1.8169	2.1139	0.48991	0.84655	0.15952	0.75965	0.047647	0.81107	0.79884	2.0867	0.9632	0.24949	1.1845	4.4148
34.7041847	1.372	-0.13354	0.66657	3.3567	0.18013	0.34225	-0.060623	-0.0065202	0.067022	0.15721	-0.015852	-0.01275	0.12547	1.4788	0.21387	-0.027776	0.38974	0.52314	2.4129	0.026118	0.39053	0.07845	0.53695	0.45744	0.35669	0.35549	0.35605	0.28399	0.1925	0.20417	0.1304	1.4877	2.4117	2.0751	-0.034645	1.8544	2.6961	0.45214	0.86901	0.12492	0.78536	0.089283	0.78468	0.76468	2.2118	0.95131	0.2454	1.253	4.1784
34.77633478	1.3638	-0.14403	0.68134	3.5489	0.12508	0.35008	-0.080195	0.0040756	0.068744	0.13608	-0.0037781	-0.011124	0.09946	1.3669	0.19577	0.0033391	0.39495	0.46985	2.3915	0.021678	0.38551	0.047429	0.44406	0.46232	0.355	0.33936	0.31985	0.27161	0.19605	0.19736	0.13914	1.4388	2.2572	2.2886	-0.030684	1.8122	3.2289	0.42068	0.84535	0.11867	0.80967	0.18423	0.76158	0.69718	2.1569	0.96016	0.32702	1.3703	3.7619
34.84848485	1.5009	-0.10288	0.62736	3.3239	0.14657	0.34839	-0.084015	0.00047739	0.067211	0.12394	-0.009013	-0.031012	0.099765	1.2607	0.19222	0.012939	0.37353	0.3967	2.2792	0.026016	0.36242	0.044387	0.40549	0.43652	0.36996	0.36991	0.29879	0.25558	0.24893	0.19136	0.12061	1.342	1.9853	2.553	-0.046702	1.7355	3.6271	0.39703	0.8389	0.13674	0.82669	0.2584	0.78547	0.60398	2.0332	0.84645	0.44071	1.4487	3.537
34.92063492	1.5425	-0.055564	0.58012	3.1121	0.16234	0.35099	-0.062647	-0.0094247	0.062951	0.13712	-0.011315	-0.032052	0.11553	1.2184	0.17737	0.0079859	0.35601	0.36572	2.1703	0.018976	0.35186	0.077124	0.46021	0.37562	0.38438	0.35137	0.23775	0.23079	0.27067	0.21933	0.082971	1.2759	1.7659	2.5856	-0.041952	1.6981	3.9414	0.41253	0.82991	0.13953	0.78817	0.24663	0.83104	0.56567	2.0733	0.76886	0.45804	1.4204	3.6502
34.99278499	1.5073	0.0099109	0.57614	3.2358	0.14632	0.34701	-0.026133	-0.035903	0.061555	0.12786	-0.015995	-0.042948	0.11145	1.1709	0.18055	0.041105	0.33794	0.33481	2.0742	-0.0037423	0.36132	0.10699	0.50123	0.35295	0.39069	0.28237	0.18284	0.22098	0.27863	0.28917	0.042583	1.2546	1.7159	2.5153	-0.021359	1.6181	4.2899	0.42782	0.83443	0.10245	0.77486	0.20596	0.80006	0.5753	2.1475	0.75632	0.44209	1.358	3.7118
35.06493506	1.5505	0.050752	0.5488	3.3505	0.13912	0.35018	-0.013289	-0.053887	0.065059	0.11167	-0.024011	-0.027525	0.091856	1.0658	0.20261	0.088585	0.29828	0.32426	2.0584	-0.023599	0.37242	0.11203	0.5274	0.37359	0.38751	0.29253	0.20649	0.25237	0.29975	0.3525	0.035011	1.2025	1.6941	2.4918	-0.029404	1.4716	4.5728	0.39588	0.82496	0.055114	0.81509	0.21932	0.74335	0.59033	2.1353	0.79488	0.40737	1.3811	3.6307
35.13708514	1.5873	0.052369	0.51275	3.3971	0.13604	0.37695	-0.015479	-0.036643	0.056771	0.10488	-0.0038861	-0.0083185	0.054238	0.9641	0.20725	0.080322	0.25693	0.34689	2.1022	-0.025528	0.34452	0.13227	0.6525	0.41414	0.36827	0.38851	0.2528	0.27448	0.28288	0.35304	0.068444	1.0945	1.6358	2.3937	-0.039065	1.3774	4.694	0.3241	0.76101	0.052732	1.0649	0.25023	0.67243	0.59879	2.0942	0.76979	0.35046	1.4162	3.6313
35.20923521	1.5259	0.0536	0.4919	3.4023	0.13861	0.3682	0.0068005	0.037856	0.049929	0.1162	0.020865	-0.0056265	0.012858	0.89807	0.17028	0.046908	0.24704	0.33897	2.1176	-0.012527	0.29208	0.13822	0.78383	0.42153	0.30857	0.41492	0.24741	0.27548	0.21529	0.34597	0.10095	1.0595	1.5424	2.2179	-0.031121	1.4003	4.7106	0.27364	0.74296	0.093497	1.5303	0.2191	0.54798	0.60043	2.1139	0.71225	0.34562	1.365	3.5189
35.28138528	1.4309	0.088153	0.48198	3.2402	0.099484	0.38661	0.02327	0.11304	0.045508	0.1132	0.051294	0.017018	0.0015085	0.85002	0.10944	0.056355	0.25661	0.30287	2.153	0.011876	0.27877	0.14435	0.81648	0.4373	0.24027	0.38819	0.24494	0.25522	0.19506	0.35076	0.082542	1.0124	1.4919	2.1462	-0.015976	1.387	4.6276	0.2818	0.78077	0.1224	1.8932	0.16658	0.45586	0.60579	2.1329	0.69344	0.39871	1.3145	3.3072
35.35353535	1.487	0.11257	0.44819	3.144	0.099813	0.39662	0.017199	0.09894	0.042425	0.082158	0.064908	0.016559	0.027226	0.77622	0.095831	0.093309	0.20843	0.2473	2.1502	0.030959	0.23671	0.15732	0.81476	0.46804	0.20145	0.37941	0.26219	0.24009	0.23781	0.33935	0.050867	0.95757	1.4274	2.1567	-0.010713	1.286	4.4533	0.30489	0.7872	0.14778	1.9988	0.13655	0.46575	0.61897	2.1175	0.67438	0.44204	1.3661	3.2591
35.42568543	1.5528	0.081064	0.42737	3.1811	0.14033	0.36692	0.010296	0.06322	0.038267	0.058663	0.054485	-0.011971	0.056176	0.71653	0.12233	0.11633	0.1347	0.22423	2.057	0.019658	0.16777	0.18472	0.84029	0.49958	0.19219	0.34939	0.25794	0.23448	0.27589	0.30106	0.019184	0.97186	1.3136	2.137	-0.028668	1.2304	4.2949	0.31904	0.70807	0.17455	1.9008	0.09972	0.48792	0.58089	2.0414	0.58653	0.36135	1.4245	3.3594
35.4978355	1.4304	0.048485	0.386	3.466	0.15774	0.35458	0.0045132	0.079404	0.032116	0.06423	0.062511	-0.020096	0.054093	0.68765	0.12987	0.11964	0.14486	0.21589	1.9561	0.064432	0.10948	0.20716	0.84648	0.46809	0.20442	0.32471	0.24119	0.24257	0.25984	0.25974	-0.016613	0.96651	1.1316	2.1303	-0.018883	1.1524	4.2355	0.4137	0.67311	0.16072	1.8548	0.040395	0.44485	0.45402	1.9448	0.51173	0.22598	1.5506	3.3525
35.56998557	1.3012	0.045257	0.32871	3.978	0.13162	0.36946	-0.0045577	0.091898	0.024024	0.099137	0.089547	-0.0023853	0.041041	0.64905	0.10999	0.13878	0.19047	0.18171	1.8051	0.12362	0.11805	0.2019	0.84503	0.43581	0.25525	0.31432	0.18831	0.23974	0.20861	0.23072	-0.0067437	0.93241	1.0342	2.1796	0.081223	1.0306	4.1523	0.5161	0.73199	0.13301	1.9054	0.026949	0.51976	0.37262	1.8571	0.54018	0.19156	1.8989	3.2347
35.64213564	1.3189	0.061068	0.32981	4.5273	0.092706	0.38327	0.011176	0.050402	0.015248	0.12896	0.11059	0.01722	0.033757	0.5617	0.098297	0.14069	0.17696	0.16046	1.6063	0.070381	0.12806	0.19852	0.82482	0.37848	0.28196	0.36139	0.12439	0.20654	0.17041	0.22197	0.0093853	0.89179	0.99004	2.1915	0.221	0.95983	3.9462	0.56403	0.7354	0.14278	1.9013	0.10329	0.6234	0.33615	1.8638	0.55266	0.25465	2.4687	3.095
35.71428571	1.4054	0.064983	0.37929	4.9072	0.086978	0.35245	0.050358	0.013751	0.011503	0.14045	0.10088	0.014876	0.033837	0.49055	0.10018	0.10943	0.10221	0.15545	1.4631	0.0030383	0.12277	0.1929	0.77428	0.28423	0.30411	0.36713	0.081016	0.1643	0.14148	0.19173	0.019433	0.88354	0.90846	2.039	0.32991	0.9752	3.7616	0.58139	0.64192	0.14022	1.8591	0.1623	0.64366	0.31056	1.9344	0.51569	0.25921	3.0662	3.0729
35.78643579	1.4379	0.058894	0.41443	4.9682	0.069451	0.2821	0.06666	0.033246	0.010821	0.12256	0.075499	-0.014508	0.041657	0.48014	0.10387	0.087483	0.051585	0.14482	1.348	0.031273	0.20139	0.182	0.6919	0.21617	0.33329	0.26983	0.072442	0.15161	0.10856	0.17105	0.0030824	0.83187	0.83776	1.8749	0.37847	0.97292	3.6719	0.59241	0.57124	0.12024	1.7993	0.13872	0.70777	0.3348	2.0474	0.49141	0.25585	3.5026	2.8505
35.85858586	1.4245	0.054416	0.41121	4.6473	0.040609	0.21679	0.064193	0.059646	0.025505	0.12088	0.076701	-0.025395	0.042243	0.4906	0.11139	0.10462	0.048325	0.14257	1.2813	0.080888	0.23063	0.1761	0.62737	0.21835	0.35669	0.14049	0.075475	0.14704	0.087089	0.18978	-0.0026644	0.75921	0.85705	1.849	0.37095	0.89317	3.5737	0.68053	0.53297	0.11661	1.7079	0.054312	0.8226	0.33003	2.061	0.49548	0.22551	3.6584	2.5086
35.93073593	1.3941	0.077508	0.37904	4.2958	0.045792	0.209	0.07254	0.10358	0.037113	0.15692	0.085735	-0.02152	0.032391	0.49237	0.11212	0.15883	0.036392	0.12374	1.2733	0.10285	0.22854	0.12887	0.54158	0.22123	0.35098	0.045242	0.047034	0.13098	0.091985	0.20079	-0.0073518	0.71528	0.9287	1.8177	0.33464	0.79471	3.3757	0.72739	0.50901	0.11893	1.671	0.017056	0.89483	0.28713	2.0079	0.4687	0.19893	3.7181	2.4108
36.002886	1.4578	0.092534	0.34867	4.2609	0.067298	0.20809	0.085561	0.21178	0.034522	0.21813	0.079309	-0.015594	0.017444	0.46222	0.11051	0.21811	0.03866	0.10748	1.2052	0.08955	0.2389	0.095566	0.42508	0.20827	0.31724	0.05695	0.040777	0.10352	0.088304	0.1954	-0.038139	0.71185	0.91957	1.6803	0.40766	0.75688	3.1759	0.66254	0.48137	0.10269	1.6598	0.053036	0.88663	0.23807	1.9974	0.3343	0.22091	3.7136	2.4748
36.07503608	1.4336	0.10881	0.3945	4.2826	0.074523	0.20456	0.081978	0.27632	0.057064	0.28802	0.075904	-0.0033485	0.0040396	0.43264	0.10138	0.22561	0.037472	0.12099	1.0343	0.11881	0.24548	0.1084	0.34466	0.22439	0.29163	0.082508	0.055019	0.096971	0.078307	0.15418	-0.028552	0.65964	0.83976	1.5401	0.64374	0.71992	3.0185	0.58531	0.43942	0.086707	1.6127	0.031706	0.82035	0.2221	2.0661	0.21176	0.22327	3.5283	2.4334
36.14718615	1.2527	0.12925	0.49743	4.2584	0.072801	0.2306	0.079602	0.27227	0.084004	0.32905	0.071131	-0.0075149	0.011259	0.41395	0.082687	0.1977	0.033734	0.13192	0.87874	0.38466	0.22909	0.12969	0.30461	0.28675	0.26966	0.11229	0.080081	0.10712	0.074519	0.13767	-0.012877	0.56651	0.7482	1.4834	0.86629	0.62901	2.8049	0.5535	0.42608	0.07919	1.5922	-0.021231	0.78175	0.21077	2.092	0.27634	0.19932	3.4341	2.4509
36.21933622	1.1205	0.11395	0.55308	4.1744	0.069719	0.30526	0.063113	0.26474	0.085477	0.32362	0.068446	-0.025447	0.010938	0.39235	0.090837	0.17037	0.025325	0.10521	0.83215	1.0874	0.20259	0.10782	0.28507	0.31389	0.26497	0.18387	0.098395	0.10846	0.08435	0.15999	-0.0029754	0.49688	0.6558	1.4938	1.0511	0.55733	2.7171	0.57151	0.42115	0.060288	1.5019	-0.014325	0.85662	0.19714	1.9269	0.34458	0.23563	3.5121	2.6287
36.29148629	1.115	0.10754	0.57829	3.9587	0.078459	0.34752	0.049552	0.21967	0.065287	0.29022	0.058385	-0.048251	-0.014838	0.36737	0.11768	0.16571	0.029536	0.10961	0.81866	1.9411	0.23092	0.070404	0.25997	0.28209	0.29748	0.21022	0.12479	0.099996	0.10195	0.17318	-0.00063519	0.47585	0.56312	1.4431	1.1553	0.57143	2.7966	0.547	0.38912	0.01246	1.3406	0.0071151	0.82638	0.16462	1.6575	0.31175	0.24264	3.5063	2.8738
36.36363636	1.1058	0.12371	0.62353	3.7677	0.10781	0.31302	0.082698	0.18325	0.083968	0.29242	0.052169	-0.059453	-0.042704	0.36305	0.13448	0.17807	0.041989	0.13482	0.76258	2.4191	0.31128	0.10679	0.22358	0.24219	0.35623	0.23751	0.13738	0.096372	0.10942	0.15014	0.0059025	0.49842	0.46555	1.3143	1.2117	0.58934	2.7562	0.49599	0.40266	-0.025693	1.2598	-0.0095337	0.62816	0.14125	1.5477	0.27782	0.212	3.3895	2.9383
36.43578644	1.0207	0.13231	0.65905	3.5897	0.12697	0.27503	0.12246	0.18188	0.12656	0.28123	0.05207	-0.071157	-0.026619	0.36776	0.095877	0.17758	0.010386	0.11265	0.73202	2.5236	0.39215	0.20908	0.24834	0.24097	0.40663	0.27993	0.1392	0.10992	0.088574	0.14058	0.0021191	0.48986	0.40027	1.2619	1.2458	0.55972	2.5571	0.45373	0.39411	-0.042741	1.2785	-0.031342	0.55437	0.14558	1.6515	0.30237	0.14348	3.3424	2.7645
36.50793651	1.0019	0.14987	0.64336	3.4368	0.10587	0.24898	0.12658	0.16811	0.16302	0.29116	0.04781	-0.073619	-0.023684	0.34912	0.063079	0.15831	-0.032053	0.098697	0.7558	2.5376	0.3968	0.28104	0.27391	0.24677	0.42652	0.23517	0.11452	0.099858	0.030347	0.16094	-0.017388	0.45929	0.38951	1.3202	1.2268	0.49717	2.4621	0.42132	0.34259	-0.028202	1.2078	-0.014227	0.65761	0.16576	1.7453	0.39407	0.069072	3.3172	2.7349
36.58008658	1.0284	0.18259	0.60157	3.2789	0.061702	0.24975	0.11764	0.18192	0.17182	0.30173	0.041964	-0.054994	-0.061376	0.31651	0.05298	0.12849	-0.030123	0.12745	0.80218	2.4922	0.38418	0.3573	0.23944	0.25115	0.42627	0.19565	0.11094	0.10231	-0.0090757	0.17742	-0.038863	0.42287	0.41238	1.3349	1.1851	0.49403	2.4484	0.37639	0.27321	0.0060983	1.0914	0.022461	0.70484	0.17109	1.7555	0.43494	0.072319	3.1111	2.7504
36.65223665	0.96042	0.166	0.55917	3.1155	0.025863	0.27495	0.093526	0.19095	0.16914	0.28868	0.047899	-0.043714	-0.094755	0.27542	0.038725	0.11338	-0.0080989	0.15088	0.82237	2.4124	0.37173	0.4065	0.17415	0.23761	0.4271	0.26153	0.11314	0.14415	0.02037	0.18014	-0.034978	0.40228	0.46453	1.2712	1.1276	0.56681	2.381	0.3393	0.20954	0.0073764	1.0936	0.0060184	0.68395	0.17529	1.8507	0.42744	0.17172	2.9238	2.6062
36.72438672	0.84579	0.11734	0.52925	3.0157	0.019805	0.30049	0.084267	0.15453	0.17268	0.25922	0.048774	-0.010592	-0.08423	0.24152	0.028644	0.10416	-0.0030976	0.14531	0.78512	2.4866	0.36852	0.4337	0.16039	0.23874	0.43582	0.33904	0.10675	0.18819	0.071921	0.13663	-0.0074726	0.38954	0.57746	1.2402	1.0816	0.73634	2.2342	0.33256	0.21025	-0.0005184	1.1485	-0.026114	0.71314	0.18183	2.0691	0.43977	0.22372	3.1072	2.4389
36.7965368	0.81917	0.088537	0.47463	2.8924	0.044778	0.33411	0.10813	0.12817	0.16097	0.22592	0.034606	0.030366	-0.059095	0.22835	0.035827	0.087203	0.007471	0.1406	0.72835	2.6041	0.37697	0.42484	0.12672	0.26167	0.43834	0.3675	0.099519	0.22434	0.057266	0.080441	0.012548	0.38382	0.78698	1.2282	1.1993	0.98186	2.1262	0.29493	0.27464	0.016986	1.1252	-0.032509	0.70278	0.15547	2.195	0.46753	0.14926	3.4577	2.3523
36.86868687	0.82415	0.077259	0.42666	2.7209	0.033721	0.37143	0.10388	0.10903	0.11281	0.21563	0.019491	0.028086	-0.044124	0.25198	0.06669	0.077084	-0.0041247	0.14204	0.71464	2.6191	0.42105	0.43472	0.10312	0.28462	0.41481	0.3636	0.097496	0.26329	0.0031247	0.061072	-0.0061529	0.42918	0.95055	1.1943	1.5175	1.2198	2.0556	0.29649	0.28532	0.044561	1.0824	-0.021374	0.65405	0.10747	2.1238	0.47997	0.077576	3.3834	2.1854
36.94083694	0.81581	0.088609	0.42624	2.4987	0.017391	0.35543	0.094876	0.078364	0.077828	0.20089	0.017788	0.012599	-0.043117	0.26795	0.081356	0.061782	-0.04108	0.14111	0.6824	2.5326	0.41349	0.48588	0.12461	0.27534	0.37624	0.32469	0.10269	0.29596	-0.012066	0.056706	-0.016434	0.48737	0.97336	1.1861	1.8626	1.4001	2.0563	0.35214	0.30001	0.024886	1.0523	-0.032054	0.66608	0.085575	2.0606	0.50644	0.11398	3.2335	2.1004
37.01298701	0.79023	0.077036	0.41156	2.3802	0.049508	0.28209	0.077096	0.070153	0.11598	0.18568	0.057013	0.0012497	-0.051518	0.26085	0.076066	0.032186	-0.035032	0.12147	0.63301	2.3934	0.37877	0.52428	0.14158	0.24911	0.36998	0.29622	0.13326	0.2995	0.019173	0.045426	-0.0057366	0.53005	0.9039	1.2258	2.1547	1.4296	2.033	0.41717	0.37709	-0.008064	0.96353	-0.031627	0.70912	0.067999	2.2221	0.53226	0.18631	3.1577	2.3477
37.08513709	0.71245	0.063708	0.39102	2.3795	0.088693	0.22388	0.060275	0.091789	0.16708	0.17462	0.096953	-0.0075648	-0.048484	0.24745	0.07892	0.016344	-0.033746	0.13086	0.63875	2.3025	0.31682	0.58284	0.19599	0.25742	0.34645	0.24475	0.17221	0.2592	0.04612	0.071663	-0.0033213	0.51649	0.88756	1.2404	2.2952	1.3636	1.9537	0.45425	0.43542	0.0054952	0.84724	0.074607	0.76577	0.057153	2.3679	0.49972	0.24181	3.0514	2.6779
37.15728716	0.59078	0.096001	0.41416	2.282	0.081877	0.2278	0.056735	0.10004	0.15462	0.13737	0.085934	-0.032149	-0.02614	0.2213	0.078297	0.010934	-0.013585	0.15627	0.64627	2.2392	0.26474	0.64652	0.23703	0.29934	0.29043	0.21273	0.16401	0.23501	0.078783	0.088632	-0.027502	0.45785	0.93566	1.2194	2.2448	1.2865	1.8549	0.47091	0.45982	0.0065183	0.77872	0.26795	0.77426	0.056891	2.3852	0.44835	0.32804	2.8469	2.7404
37.22943723	0.54692	0.13333	0.43025	2.1038	0.086641	0.23241	0.036589	0.076484	0.095277	0.1257	0.061974	-0.046912	-0.0050701	0.17595	0.074249	0.016364	0.1938	0.16662	0.6392	2.2105	0.23178	0.66725	0.21247	0.35308	0.26178	0.20501	0.1491	0.21101	0.10472	0.09092	-0.033579	0.45288	1.001	1.1322	2.1382	1.2471	1.757	0.57383	0.45279	-0.032522	0.73435	0.38147	0.69501	0.034719	2.3286	0.40905	0.36461	2.7527	2.6248
37.3015873	0.61746	0.15964	0.42019	2.0312	0.12114	0.21189	-0.011673	0.041795	0.058708	0.13832	0.066554	-0.033355	0.0030514	0.11913	0.075942	0.024344	0.63136	0.14894	0.63347	2.1045	0.21539	0.58255	0.14019	0.32131	0.26653	0.22726	0.19938	0.17856	0.1261	0.074089	-0.029848	0.55645	1.062	1.0372	2.0582	1.1871	1.6715	0.74558	0.39102	-0.074486	0.66758	0.47112	0.64259	0.019279	2.2262	0.43541	0.31441	2.8443	2.5973
37.37373737	0.72137	0.20626	0.42627	2.0551	0.1384	0.20659	-0.022131	0.06038	0.050435	0.12838	0.075609	-0.01215	-0.022445	0.12583	0.057249	0.0097476	1.0646	0.14422	0.6403	1.9639	0.30704	0.52162	0.089169	0.20073	0.28973	0.28258	0.29298	0.13755	0.11527	0.021897	-0.024974	0.66144	1.0928	1.0013	2.0306	1.1277	1.5926	0.89811	0.37735	-0.10799	0.5998	0.62532	0.69362	0.066874	2.1275	0.47014	0.24751	2.8185	2.6386
37.44588745	0.76168	0.37098	0.44382	2.0028	0.13537	0.20689	0.0093137	0.10674	0.05658	0.091084	0.084405	-0.013756	-0.048199	0.15827	0.041765	0.0044355	1.2918	0.1323	0.63262	1.875	0.44774	0.50252	0.083181	0.13761	0.3274	0.24581	0.3105	0.13474	0.061356	0.026504	-0.021905	0.74097	1.1705	0.98204	1.937	1.105	1.5219	0.9546	0.39973	-0.093178	0.5549	0.73277	0.70445	0.15684	2.0207	0.43873	0.22301	2.6616	2.5257
37.51803752	0.77363	0.93315	0.458	1.93	0.10169	0.20186	0.019515	0.12208	0.034276	0.076626	0.059677	-0.027566	-0.052738	0.17285	0.036774	0.028816	1.2771	0.11765	0.60482	1.8091	0.5088	0.52801	0.11478	0.11127	0.3379	0.19521	0.26967	0.15437	0.03566	0.07057	-0.053459	0.8119	1.3133	0.95077	1.7999	1.1049	1.4245	0.96523	0.35644	-0.033574	0.57403	0.73426	0.59897	0.2739	1.8896	0.42732	0.23074	2.6471	2.3895
37.59018759	0.75666	1.9486	0.58326	1.8764	0.057505	0.20704	0.025858	0.10563	0.022457	0.095086	0.035972	-0.0016378	-0.046844	0.15436	0.023919	0.032642	1.1449	0.11946	0.577	1.6779	0.48099	0.55121	0.11793	0.058793	0.32703	0.19623	0.22849	0.15704	0.049227	0.079548	-0.064503	0.80397	1.468	0.95035	1.6908	1.0698	1.3696	0.9987	0.34196	0.015628	0.60392	0.72154	0.49676	0.31856	1.9105	0.41865	0.21189	2.7466	2.5361
37.66233766	0.70694	2.9762	1.0523	1.7784	0.042113	0.23716	0.055588	0.13205	0.049938	0.11123	0.026334	0.032319	-0.053418	0.09411	0.028481	-0.0017308	1.0302	0.17508	0.57523	1.555	0.42176	0.51009	0.12501	0.035588	0.31398	0.21929	0.20034	0.14123	0.09942	0.062493	-0.040267	0.73715	1.6758	0.93971	1.5967	1.0009	1.378	1.0209	0.36411	0.057689	0.60089	0.76186	0.49295	0.26224	1.8648	0.32012	0.15588	2.6797	2.6271
37.73448773	0.70593	3.6372	1.9629	1.6884	0.066619	0.27026	0.051027	0.16179	0.057704	0.08374	0.01514	0.035142	-0.066252	0.095731	0.076997	-0.028149	0.95384	0.28567	0.54529	1.4871	0.38228	0.44462	0.16829	0.072885	0.29558	0.19646	0.20896	0.13336	0.1039	0.033908	-0.024048	0.64706	1.961	0.8715	1.5011	0.91536	1.3701	0.95828	0.3707	0.084411	0.60258	0.74278	0.46987	0.24682	1.6673	0.23954	0.083103	2.4854	2.5013
37.80663781	0.92387	3.9297	2.8213	1.6108	0.089328	0.31298	0.01473	0.14448	0.049043	0.06929	0.0031203	0.026123	-0.069257	0.13412	0.12306	-0.047286	0.87882	0.35584	0.47014	1.4192	0.34412	0.35473	0.13743	0.090332	0.26168	0.11156	0.20544	0.1318	0.070536	0.045069	-0.048628	0.62741	2.27	0.79518	1.4314	0.8762	1.3082	0.84543	0.38603	0.077789	0.6795	0.69357	0.42355	0.28889	1.6492	0.22022	0.02402	2.5268	2.3399
37.87878788	1.3397	4.034	3.3831	1.6265	0.088689	0.37102	-0.0091755	0.14087	0.06628	0.095051	0.0067058	0.028233	-0.062935	0.13043	0.14792	-0.03466	0.7901	0.38173	0.41199	1.3186	0.35536	0.29501	0.07638	0.090961	0.26373	0.090822	0.18423	0.11191	0.056126	0.080455	-0.070571	0.6588	2.3601	0.78414	1.3591	0.84006	1.237	0.80652	0.42737	0.046999	0.7156	0.66563	0.38955	0.35314	1.731	0.20002	0.040887	2.7055	2.3674
37.95093795	1.6632	3.9429	3.6494	1.7231	0.098848	0.3773	-0.013762	0.14918	0.093666	0.089237	0.020917	0.030694	-0.060796	0.088795	0.14821	-0.016775	0.69692	0.33822	0.3939	1.2634	0.40573	0.31253	0.092504	0.067378	0.28883	0.17332	0.1926	0.060034	0.048658	0.091535	-0.058722	0.64204	2.3027	0.77478	1.2696	0.75781	1.2181	0.83463	0.46862	0.019705	0.69177	0.68143	0.43561	0.36364	1.7148	0.1437	0.096382	2.5784	2.4158
38.02308802	1.7117	3.8013	3.6101	1.7553	0.095249	0.3238	-0.0035638	0.16663	0.11796	0.06095	0.029484	0.0067493	-0.043929	0.062803	0.1302	-0.005062	0.64147	0.27213	0.39955	1.2314	0.40911	0.32441	0.13888	0.043067	0.24438	0.2231	0.23921	0.023994	0.012948	0.07849	-0.041341	0.58498	2.2632	0.72323	1.2003	0.66841	1.1564	0.83559	0.55094	-0.0022645	0.74579	0.69142	0.54968	0.28245	1.6407	0.098401	0.10632	2.3317	2.3047
38.0952381	1.6785	3.4329	3.44	1.7609	0.093112	0.26853	0.0065504	0.17568	0.094764	0.04572	0.0099206	-0.017518	-0.021907	0.087882	0.11973	0.0094502	0.58524	0.27359	0.45441	1.2154	0.39075	0.25087	0.1096	0.058252	0.16279	0.21499	0.23481	0.052029	0.0014386	0.068044	-0.04418	0.55553	2.2512	0.64128	1.1775	0.63286	1.0507	0.77134	0.7909	-0.0055385	0.85131	0.64825	0.67696	0.22091	1.5955	0.089842	0.06294	2.3397	2.2836
38.16738817	1.6134	3.1306	3.2616	1.7464	0.12542	0.23651	-0.013615	0.15188	0.062618	0.045504	-0.016952	-0.031945	-0.02748	0.11692	0.12703	-0.0024625	0.5481	0.32503	0.51274	1.2074	0.3588	0.18415	0.079306	0.092364	0.13595	0.22743	0.1884	0.10158	0.037262	0.094193	-0.052069	0.52168	2.1713	0.61061	1.145	0.62789	1.0133	0.6654	1.1255	0.0080864	0.96914	0.54064	0.69885	0.21258	1.5103	0.094252	-0.0092548	2.4375	2.483
38.23953824	1.5157	2.9433	3.0626	1.6572	0.11792	0.23948	-0.028663	0.15324	0.061969	0.034876	-0.020407	-0.032367	-0.071052	0.138	0.13048	-0.022134	0.48451	0.3356	0.53194	1.1715	0.32489	0.188	0.11237	0.10946	0.16461	0.27311	0.18404	0.10262	0.083186	0.099102	-0.038932	0.45398	2.002	0.60154	1.0762	0.6209	1.0248	0.60874	1.3798	0.0074761	1.0341	0.4842	0.56687	0.25007	1.3682	0.10571	-0.078641	2.3343	2.474
38.31168831	1.4987	2.8309	2.9882	1.5735	0.079228	0.24186	-0.027014	0.16565	0.085562	0.052313	-0.028316	-0.031487	-0.10947	0.17634	0.12153	-0.030988	0.39409	0.29659	0.50996	1.1051	0.31526	0.21336	0.19285	0.11748	0.19581	0.28019	0.19791	0.082442	0.10807	0.07448	-0.036528	0.38638	1.8974	0.58159	0.97646	0.58575	1.0002	0.6457	1.4559	0.02196	0.96501	0.46893	0.51483	0.29046	1.2669	0.15089	-0.12303	2.2519	2.2105
38.38383838	1.5583	2.8791	3.0402	1.4801	0.096686	0.26122	-0.024959	0.14624	0.098442	0.070816	-0.026519	-0.013897	-0.11124	0.19502	0.11502	-0.03223	0.34331	0.26652	0.4402	0.97571	0.30354	0.21166	0.26369	0.13319	0.22487	0.27344	0.17424	0.09778	0.082468	0.058484	-0.069402	0.37038	1.8906	0.5305	0.90391	0.56569	0.97368	0.61802	1.4187	0.064299	0.89582	0.38983	0.55103	0.29387	1.2621	0.14144	-0.10629	2.3013	1.9985
38.45598846	1.5843	2.8565	3.0369	1.391	0.11551	0.30779	-0.021649	0.11088	0.12899	0.064384	-0.012085	0.012366	-0.10774	0.18941	0.12123	-0.025075	0.32146	0.21877	0.38419	0.88629	0.28118	0.16486	0.27928	0.16252	0.23769	0.31218	0.15176	0.14795	0.055166	0.06697	-0.11239	0.39165	1.8216	0.4414	0.81809	0.55997	0.98731	0.52179	1.371	0.10051	0.87659	0.33784	0.56577	0.27485	1.3116	0.063153	-0.10208	2.2828	1.9493
38.52813853	1.487	2.7733	2.9121	1.2911	0.10075	0.32097	-0.0072392	0.074971	0.18184	0.060148	0.0041007	0.018666	-0.10076	0.16902	0.14799	-0.00121	0.31078	0.14258	0.36649	0.86834	0.2463	0.1256	0.26439	0.19697	0.22428	0.37373	0.16273	0.19796	0.050391	0.042384	-0.12267	0.37392	1.7008	0.39224	0.7936	0.56064	0.98806	0.48074	1.3672	0.13311	0.80823	0.3403	0.55598	0.22682	1.2503	-0.016149	-0.15093	2.1695	1.8847
38.6002886	1.3648	2.7296	2.7802	1.1504	0.079658	0.28658	0.0082339	0.045349	0.21131	0.037242	0.020144	0.024088	-0.096489	0.16123	0.15721	0.024925	0.30301	0.10301	0.35727	0.81909	0.19994	0.094981	0.31065	0.21467	0.23103	0.37269	0.18162	0.20573	0.064027	0.0011212	-0.086695	0.35423	1.5919	0.38978	0.80469	0.58438	0.92607	0.49292	1.2714	0.1642	0.73886	0.39912	0.54161	0.16478	1.1505	-0.081769	-0.15532	2.1465	1.8454
38.67243867	1.2235	2.6802	2.6319	1.0577	0.07313	0.27206	0.0041465	0.03323	0.2029	0.017286	0.029212	0.051231	-0.081107	0.17449	0.14935	0.0223	0.28098	0.12369	0.33541	0.74096	0.15496	0.077798	0.42614	0.25029	0.23165	0.31167	0.17549	0.19754	0.063288	0.02025	-0.077416	0.33742	1.4797	0.36818	0.77645	0.59689	0.8724	0.47138	1.1604	0.18225	0.7215	0.44421	0.42933	0.12953	1.1484	-0.095063	-0.07977	2.1941	2.0326
38.74458874	1.1011	2.5203	2.4636	1.0147	0.090137	0.28565	-0.014523	0.066805	0.18688	0.050641	0.026488	0.041435	-0.041221	0.19278	0.1415	0.01835	0.27603	0.16777	0.3234	0.71396	0.11792	0.094585	0.5098	0.27916	0.2016	0.24673	0.1938	0.23314	0.056883	0.054957	-0.10306	0.32099	1.316	0.3435	0.73175	0.55094	0.86124	0.42317	1.1235	0.18864	0.72456	0.4071	0.35897	0.09584	1.0893	-0.10163	-0.05667	2.179	2.19
38.81673882	1.0603	2.2969	2.2637	1.112	0.11341	0.29555	-0.020361	0.10877	0.1787	0.0651	0.017924	0.011644	-0.023638	0.19426	0.12281	0.028436	0.33958	0.17173	0.29566	0.70678	0.10771	0.11985	0.53454	0.26967	0.20513	0.22489	0.30465	0.2923	0.061961	0.087581	-0.12904	0.31421	1.2117	0.32996	0.74352	0.51043	0.86565	0.41367	1.0708	0.17767	0.66018	0.37468	0.39216	0.0628	0.9218	-0.12688	-0.067957	1.9714	2.1022
38.88888889	1.0885	2.1106	2.092	1.3175	0.14654	0.29521	-0.010153	0.11028	0.14696	0.010437	0.01494	-0.010577	-0.024746	0.19825	0.103	0.04592	0.40931	0.15632	0.26065	0.66046	0.10475	0.11153	0.54658	0.32147	0.19834	0.24363	0.43898	0.30058	0.11092	0.08819	-0.096643	0.32619	1.2304	0.29916	0.72669	0.46347	0.83552	0.36305	1.0443	0.12014	0.56514	0.37455	0.41805	0.047923	0.84545	-0.1658	-0.073628	1.7682	1.9445
38.96103896	1.0988	1.9723	2.0616	1.4132	0.15043	0.30628	0.010119	0.076916	0.092958	-0.030171	0.024084	-0.02296	-0.040911	0.21098	0.097826	0.056101	0.3839	0.14622	0.24954	0.57779	0.098889	0.039138	0.51968	0.47351	0.1887	0.26718	0.52152	0.23594	0.12913	0.052039	-0.05437	0.33953	1.1697	0.25851	0.70075	0.42658	0.74355	0.30094	1.0822	0.059256	0.54426	0.33084	0.39977	0.056481	0.91303	-0.1741	-0.076701	1.8013	1.8772
39.03318903	1.0305	1.9385	2.103	1.4011	0.13148	0.31446	0.017324	0.078768	0.093536	-0.028824	0.024911	-0.045127	-0.044488	0.24489	0.081417	0.06349	0.3038	0.15278	0.2523	0.54146	0.10045	-0.012155	0.45604	0.56275	0.24427	0.31457	0.55124	0.18699	0.12159	0.073686	-0.03251	0.31995	1.0196	0.25829	0.75852	0.40568	0.7198	0.3324	1.1129	0.059617	0.60007	0.3226	0.39377	0.095227	0.92049	-0.15257	-0.15458	1.7938	1.8642
39.10533911	0.92525	1.8914	2.1299	1.3745	0.13169	0.29725	0.029518	0.092	0.12881	-0.0044367	0.017288	-0.056295	-0.048494	0.28545	0.070974	0.061444	0.28234	0.17392	0.26282	0.56563	0.091342	-0.012199	0.41681	0.57466	0.31299	0.37659	0.52944	0.20564	0.13614	0.10236	-0.055932	0.29237	0.92783	0.2792	0.82296	0.42432	0.74988	0.39645	1.0613	0.097761	0.6195	0.39635	0.40885	0.10877	0.82016	-0.12932	-0.20554	1.7175	1.9364
39.17748918	0.85955	1.8093	1.9887	1.3921	0.12249	0.2729	0.046465	0.070941	0.10576	0.0095875	0.011543	-0.032758	-0.049227	0.30578	0.057797	0.044852	0.28212	0.16054	0.27878	0.5633	0.091736	0.013684	0.41404	0.57998	0.31808	0.37854	0.50337	0.2252	0.1457	0.080274	-0.052941	0.27191	0.89083	0.29722	0.80021	0.4812	0.73792	0.36889	1.0287	0.10062	0.56112	0.49655	0.4297	0.079971	0.7695	-0.11552	-0.19462	1.657	1.9938
39.24963925	0.79976	1.7119	1.865	1.4366	0.084898	0.23701	0.033255	0.060299	0.049028	0.014524	0.012701	-0.0013237	-0.066031	0.29454	0.034696	0.0087631	0.26861	0.11989	0.28595	0.48367	0.1175	0.010322	0.4138	0.60223	0.31904	0.34891	0.45404	0.20506	0.15436	0.032742	-0.012262	0.25122	0.82741	0.27822	0.75772	0.52849	0.64308	0.24693	1.1095	0.051058	0.51048	0.58625	0.45773	0.039045	0.85079	-0.19393	-0.18894	1.6802	2.1113
39.32178932	0.73183	1.6246	1.8676	1.4334	0.072094	0.21967	0.0018516	0.049153	0.030002	0.016479	0.0049609	0.012083	-0.056354	0.28558	0.052149	-0.0016587	0.25746	0.089173	0.32542	0.46811	0.14189	0.021571	0.45855	0.61404	0.34216	0.35317	0.40741	0.18899	0.14824	0.021684	-0.022797	0.22328	0.75894	0.23639	0.76636	0.54026	0.57822	0.20567	1.2911	0.0053716	0.49993	0.63516	0.45454	0.0085228	0.90791	-0.2473	-0.18219	1.6676	2.1744
39.39393939	0.74542	1.5604	1.7862	1.363	0.078082	0.20128	-0.011872	0.016619	0.040545	0.024451	-0.01189	-0.01214	-0.040907	0.29338	0.072627	0.047451	0.23225	0.077604	0.40355	0.52808	0.16099	0.097252	0.52198	0.60559	0.34052	0.41485	0.3855	0.15408	0.082393	0.037998	-0.055555	0.18559	0.71917	0.24329	0.71153	0.51643	0.58977	0.29795	1.429	-0.012174	0.45394	0.62541	0.4044	-0.003957	0.8766	-0.22794	-0.15383	1.5331	1.9599
39.46608947	0.80168	1.5077	1.7027	1.2205	0.067501	0.17794	-0.0067843	0.0077382	0.057185	0.033571	-0.028375	-0.018693	-0.041032	0.30895	0.06115	0.09983	0.20361	0.096563	0.44177	0.52932	0.1883	0.15108	0.51622	0.62528	0.30908	0.60312	0.37702	0.12221	0.05066	0.057342	-0.045486	0.18504	0.69566	0.26629	0.61121	0.49297	0.60686	0.32951	1.3844	0.02517	0.39005	0.61812	0.3468	0.010619	0.85588	-0.21126	-0.10519	1.4625	1.7552
39.53823954	0.82267	1.4177	1.6602	1.0779	0.053461	0.19357	0.0096969	0.029716	0.059335	0.017642	-0.034678	0.024386	-0.036384	0.32416	0.055307	0.1246	0.17502	0.13457	0.41221	0.46279	0.22105	0.12613	0.45925	0.64075	0.26509	0.80143	0.37983	0.11954	0.10028	0.044753	-0.01539	0.23178	0.66479	0.228	0.54339	0.4908	0.56985	0.28046	1.328	0.092109	0.3663	0.63007	0.26207	0.0083732	0.92194	-0.19897	-0.032148	1.4662	1.7994
39.61038961	0.81716	1.2749	1.5531	1.006	0.055063	0.24523	0.046469	0.06628	0.056733	0.015294	-0.04879	0.026788	-0.050115	0.32589	0.044191	0.13332	0.15453	0.13902	0.36464	0.45842	0.23648	0.12395	0.41509	0.61758	0.21636	0.89404	0.34794	0.1087	0.1347	-0.0007107	-0.006743	0.26783	0.60715	0.16073	0.53355	0.49108	0.54049	0.33781	1.4059	0.12102	0.394	0.616	0.19695	-0.011307	0.97666	-0.15853	0.04315	1.3761	1.6661
39.68253968	0.76793	1.0768	1.435	0.97462	0.1029	0.37561	0.076091	0.13839	0.056422	0.029226	-0.056612	-0.0014486	-0.055349	0.31459	0.035934	0.1265	0.15394	0.12843	0.34715	0.47756	0.20832	0.15046	0.37888	0.54504	0.17905	0.87747	0.28555	0.13927	0.12884	-0.008476	-0.0029538	0.27357	0.5159	0.13054	0.5307	0.40909	0.52295	0.43588	1.4825	0.080134	0.37576	0.5814	0.18896	-0.045153	0.93156	-0.11655	0.096704	1.2938	1.3214
39.75468975	0.73262	0.96369	1.3085	0.9365	0.12176	0.58001	0.12353	0.18897	0.06456	0.041538	-0.03063	-0.00056944	-0.037351	0.2955	0.036453	0.074221	0.14767	0.13214	0.36402	0.48636	0.18148	0.13785	0.31679	0.45917	0.12934	0.83139	0.243	0.15615	0.13828	0.013091	-0.00074363	0.2242	0.46698	0.12553	0.50945	0.32044	0.47702	0.39374	1.3825	0.050166	0.35072	0.50777	0.19562	-0.1037	0.80213	-0.12259	0.098026	1.3893	1.2248
39.82683983	0.71786	0.91531	1.2524	0.90446	0.081257	0.74024	0.14839	0.18261	0.059511	0.027937	-0.012235	0.0089691	-0.035976	0.26615	0.048143	0.049018	0.13805	0.13438	0.37425	0.51223	0.17758	0.075522	0.23011	0.41709	0.1027	0.80365	0.24086	0.1499	0.16794	-0.014185	0.0147	0.1767	0.46045	0.14306	0.45467	0.32861	0.44855	0.3113	1.2606	0.053149	0.37784	0.47389	0.1855	-0.13947	0.7026	-0.179	0.17841	1.5005	1.3923
39.8989899	0.65521	0.86335	1.245	0.86627	0.068596	0.82281	0.096854	0.15221	0.04393	0.021574	-0.032418	-0.011329	-0.033128	0.26682	0.057255	0.061455	0.13952	0.096453	0.33571	0.52423	0.17349	0.031061	0.14917	0.42103	0.12281	0.80757	0.25009	0.12722	0.15475	-0.028647	0.0054822	0.13985	0.45506	0.15519	0.4226	0.35939	0.42327	0.29766	1.2867	0.075782	0.37931	0.44224	0.19941	-0.13261	0.71623	-0.21255	0.28497	1.4689	1.4783
39.97113997	0.58919	0.85187	1.2482	0.78319	0.11798	0.88151	0.056305	0.14351	0.038845	0.012945	-0.053952	-0.013588	-0.0087155	0.29281	0.059599	0.046704	0.13776	0.071684	0.27432	0.46641	0.19059	0.053195	0.11203	0.43189	0.14041	0.80636	0.23929	0.091236	0.065375	-7.10E-05	-0.030526	0.094166	0.49569	0.14195	0.39755	0.32539	0.3753	0.34145	1.3111	0.097598	0.34885	0.40365	0.19774	-0.076319	0.77648	-0.17796	0.29621	1.3832	1.3436
40.04329004	0.549	0.82726	1.2034	0.79894	0.14998	0.94306	0.064348	0.14685	0.038235	-0.0058785	-0.066452	0.010004	0.010569	0.31568	0.050277	0.028233	0.15919	0.046315	0.23936	0.37846	0.25832	0.10234	0.09562	0.37766	0.1349	0.77762	0.21972	0.033793	0.012994	0.0058044	-0.050464	0.12318	0.48035	0.13337	0.34048	0.29555	0.34507	0.38768	1.2408	0.088882	0.34251	0.41101	0.16411	-0.0042262	0.81764	-0.13912	0.25415	1.3137	1.2099
40.11544012	0.57458	0.76544	1.1574	0.82889	0.14527	0.92813	0.058007	0.1542	0.036673	-0.0043591	-0.086386	-0.0030524	0.014451	0.32899	0.025972	0.020849	0.15213	0.030911	0.22159	0.30601	0.303	0.13714	0.10445	0.29625	0.12897	0.72704	0.2288	0.051732	0.035026	0.022006	-0.052925	0.15942	0.37401	0.12501	0.29557	0.31239	0.33257	0.38063	1.1646	0.053839	0.32495	0.43208	0.13552	0.021404	0.83518	-0.15571	0.25774	1.2014	1.1808
40.18759019	0.57164	0.68654	1.138	0.78397	0.12177	0.88241	0.038286	0.14284	0.021162	0.026812	-0.087984	-0.035273	0.010526	0.30788	0.026155	0.041958	0.12208	0.039049	0.22337	0.30194	0.29583	0.16661	0.15693	0.26034	0.11555	0.66419	0.21758	0.03315	0.078009	0.055097	-0.047477	0.16902	0.26421	0.1136	0.31186	0.32639	0.32629	0.38371	1.1324	0.027826	0.32298	0.39654	0.20052	0.062381	0.83399	-0.21806	0.30023	1.0585	1.1476
40.25974026	0.49093	0.62369	1.1034	0.78652	0.11433	0.83751	0.067588	0.13027	0.010248	0.041225	-0.048927	-0.04361	0.0016083	0.27297	0.050597	0.058901	0.10088	0.05163	0.21864	0.32772	0.2682	0.23909	0.23569	0.25145	0.079612	0.57375	0.15541	0.068672	0.080657	0.063882	-0.038763	0.14957	0.21911	0.084606	0.32886	0.30908	0.33464	0.40396	1.0665	0.03206	0.30083	0.38555	0.22657	0.16231	0.81246	-0.25815	0.32895	1.0307	1.132
40.33189033	0.4595	0.56172	1.0808	0.8406	0.12985	0.72125	0.10078	0.13581	0.01701	0.058467	-0.022586	-0.022637	-0.03067	0.24377	0.041121	0.079091	0.11148	0.070779	0.20592	0.34285	0.2259	0.24997	0.24583	0.25175	0.065161	0.55507	0.12882	0.080418	0.032532	0.10843	-0.029958	0.18061	0.23017	0.073418	0.30831	0.30778	0.33015	0.4135	0.94732	0.039486	0.24846	0.42609	0.19847	0.20644	0.82236	-0.21867	0.31689	1.0515	1.2007
40.4040404	0.49397	0.50966	1.0475	0.83067	0.14149	0.61875	0.091788	0.14492	0.013685	0.064346	-0.003877	-0.013963	-0.074836	0.2165	0.0075793	0.084	0.13211	0.088394	0.21058	0.31427	0.18505	0.20595	0.21465	0.24992	0.067309	0.59234	0.1061	0.088862	0.0028744	0.14727	-0.017488	0.17544	0.25087	0.13511	0.39045	0.3185	0.30049	0.4257	0.89568	0.0088554	0.22653	0.48004	0.23678	0.24762	0.88931	-0.24211	0.29514	0.96266	1.2286
40.47619048	0.52647	0.51315	1.0184	0.81504	0.1558	0.60132	0.046045	0.098824	0.021577	0.034618	-0.0010512	-0.027228	-0.10629	0.21864	-0.0095672	0.050763	0.14778	0.06869	0.25581	0.25089	0.14816	0.18618	0.20842	0.22969	0.057552	0.60535	0.086639	0.083739	0.026961	0.12141	-0.0045589	0.12857	0.21286	0.20482	0.59796	0.29823	0.30086	0.43306	0.89166	0.014309	0.22673	0.48932	0.27182	0.29134	0.96682	-0.27363	0.33883	0.84804	1.0739
40.54834055	0.5325	0.49151	0.94696	0.79254	0.12308	0.59609	0.028629	0.060194	0.021638	-0.011148	-0.030436	-0.003071	-0.096919	0.25308	-0.0040734	0.042275	0.14925	0.039504	0.24769	0.22106	0.1101	0.19707	0.22643	0.22781	0.037583	0.58936	0.086075	0.084431	0.062828	0.077262	0.019944	0.085155	0.18857	0.24164	0.73508	0.26061	0.31549	0.48486	0.89405	0.08105	0.20409	0.48268	0.23643	0.30704	1.019	-0.28336	0.3661	0.87757	0.8975
40.62049062	0.51419	0.42184	0.89614	0.7866	0.10583	0.59355	0.095216	0.070484	-0.0065736	-0.030127	-0.038459	0.038448	-0.051585	0.29511	0.011627	0.063023	0.13775	0.025653	0.19467	0.2229	0.14932	0.19509	0.22689	0.25701	0.033463	0.56303	0.068957	0.093007	0.088122	0.077589	0.047953	0.045108	0.17507	0.28	0.78425	0.21761	0.30804	0.50482	0.84834	0.14827	0.15111	0.49286	0.22712	0.30779	1.05	-0.2844	0.36406	0.85137	0.91899
40.69264069	0.51287	0.38695	0.91791	0.78802	0.067659	0.6207	0.20036	0.064724	-0.028996	0.012339	-0.00095465	0.036357	-0.053474	0.30329	0.025237	0.069043	0.11839	0.026027	0.2049	0.24504	0.25302	0.15461	0.21236	0.28479	0.0909	0.54298	0.058789	0.089459	0.11886	0.087816	0.045914	0.055837	0.17498	0.28875	0.85822	0.1682	0.30286	0.46339	0.77475	0.19343	0.13749	0.4882	0.26161	0.269	1.0694	-0.19948	0.33668	0.70939	0.99445
40.76479076	0.53631	0.40103	0.92886	0.75755	0.037145	0.64315	0.24334	0.023003	-0.03111	0.05233	0.040559	0.015777	-0.066316	0.28682	0.030224	0.035626	0.095846	0.043134	0.26612	0.26277	0.33718	0.1083	0.15306	0.2767	0.17148	0.54912	0.050494	0.088255	0.13161	0.08552	0.038001	0.13164	0.16213	0.24346	1.0272	0.14175	0.29051	0.41802	0.78249	0.19861	0.18836	0.4144	0.2713	0.25214	1.089	-0.082669	0.27839	0.6373	0.93965
40.83694084	0.54275	0.39855	0.8665	0.78183	0.061505	0.59956	0.21394	0.02107	-0.020143	0.054258	0.058502	0.0055935	-0.073091	0.26602	0.024142	0.022196	0.065482	0.063092	0.30096	0.26925	0.37386	0.082236	0.089654	0.23317	0.19933	0.56976	0.051507	0.077313	0.10949	0.10458	0.021682	0.19199	0.1143	0.21595	1.2254	0.14229	0.27079	0.41829	0.82013	0.2121	0.20948	0.36962	0.28509	0.26238	1.0718	-0.068758	0.19722	0.70257	0.89208
40.90909091	0.5235	0.3594	0.81801	0.80454	0.064782	0.57144	0.17384	0.029699	-0.028285	0.031287	0.070129	-0.00060688	-0.077828	0.26451	0.007085	0.035288	0.035349	0.046132	0.27526	0.2894	0.37423	0.073914	0.078821	0.25236	0.1865	0.57274	0.047149	0.054407	0.063647	0.11015	0.026844	0.18497	0.067032	0.22579	1.3882	0.14926	0.24739	0.42039	0.83764	0.23379	0.21897	0.36881	0.2863	0.25919	0.98385	-0.10175	0.13473	0.90611	0.99029
40.98124098	0.4986	0.33761	0.82042	0.76215	0.071619	0.55313	0.13811	0.016118	-0.019113	0.023246	0.059479	-0.0054756	-0.062419	0.30186	0.0047863	0.036684	0.014626	0.015056	0.19452	0.311	0.34909	0.065853	0.066298	0.28993	0.1638	0.64057	0.04646	0.060914	0.019695	0.1157	0.095129	0.14837	0.055748	0.2461	1.4967	0.17526	0.23826	0.39425	0.82944	0.21281	0.25438	0.39438	0.24897	0.22714	0.94583	-0.087908	0.14376	1.1782	1.0545
41.05339105	0.52051	0.30972	0.80291	0.68763	0.076248	0.51942	0.10884	0.023484	0.010918	0.038484	0.021653	0.0034242	-0.053003	0.31609	-0.015748	0.034797	-0.0055241	-0.0082177	0.15741	0.29364	0.34603	0.052869	0.051406	0.29292	0.16186	0.63804	0.017198	0.076463	0.041202	0.12646	0.22983	0.1569	0.078369	0.2407	1.5686	0.18128	0.25461	0.37517	0.83372	0.17563	0.29451	0.40047	0.22249	0.18037	1.0162	-0.068587	0.13067	1.3482	1.0292
41.12554113	0.64965	0.27134	0.77915	0.67326	0.075209	0.4773	0.08953	0.031907	0.0080675	0.037759	0.0038814	0.0075278	-0.05216	0.29575	-0.039498	0.045615	0.013635	-0.020237	0.1801	0.25504	0.33586	0.046524	0.030639	0.30502	0.16617	0.50661	-0.030765	0.1318	0.093542	0.097934	0.42385	0.11161	0.080695	0.26181	1.5645	0.16285	0.26025	0.33094	0.85301	0.12598	0.30075	0.3887	0.2073	0.16201	1.1434	-0.075191	0.07612	1.4562	1.0223
41.1976912	0.84273	0.26748	0.77302	0.63983	0.071379	0.40002	0.083866	0.011577	-0.017647	0.016648	0.0042277	0.020862	-0.058359	0.27455	-0.036103	0.069351	0.096172	0.0011806	0.18748	0.22561	0.29637	0.082937	0.059721	0.26203	0.18006	0.42337	-0.050886	0.15782	0.10081	0.065546	0.58665	0.073823	0.10943	0.40321	1.5344	0.15397	0.24606	0.29779	0.8452	0.11243	0.24049	0.35247	0.13772	0.15465	1.2992	-0.084856	0.10041	1.4919	1.0031
41.26984127	1.0107	0.30145	0.78927	0.6215	0.091419	0.33527	0.10158	0.014155	-0.001861	0.036412	-0.001728	0.040361	-0.074294	0.2501	-0.033437	0.076262	0.17888	0.014752	0.18105	0.2373	0.28448	0.14441	0.1181	0.21477	0.21884	0.37002	-0.055124	0.12412	0.060108	0.064525	0.66137	0.071175	0.12364	0.61118	1.5013	0.15028	0.21779	0.27662	0.80196	0.15395	0.16985	0.33568	0.13178	0.10499	1.4856	-0.10567	0.12097	1.4026	0.91876
41.34199134	1.0092	0.29488	0.81471	0.60634	0.089659	0.28126	0.096508	0.018375	0.032664	0.085283	-0.0039375	0.024651	-0.080787	0.2124	-0.045776	0.058441	0.19285	-0.012637	0.17292	0.24134	0.25449	0.17395	0.15212	0.22008	0.25199	0.34869	-0.045019	0.10383	0.056712	0.073679	0.63719	0.07854	0.07641	0.74809	1.4895	0.13042	0.20341	0.2512	0.7733	0.18465	0.13761	0.33783	0.16928	0.093804	1.6211	-0.12131	0.11243	1.3286	0.88122
41.41414141	0.88988	0.25141	0.78161	0.58424	0.067238	0.29566	0.079601	-0.0010504	0.024762	0.09703	-0.011464	-0.013773	-0.090397	0.18251	-0.045312	0.051358	0.15095	-0.036395	0.15439	0.24622	0.19644	0.17121	0.14245	0.21993	0.25691	0.37108	-0.019565	0.10882	0.099945	0.054644	0.58131	0.10141	0.032778	0.84126	1.4137	0.095587	0.20644	0.25843	0.76781	0.2582	0.13631	0.30572	0.14388	0.069666	1.7077	-0.11267	0.085895	1.3338	0.9199
41.48629149	0.85762	0.22308	0.72154	0.55932	0.047138	0.33513	0.078937	-0.027976	0.013172	0.052088	-0.0027743	-0.017529	-0.095591	0.17005	-0.038361	0.082035	0.11719	-0.020464	0.14407	0.26477	0.17645	0.14805	0.11116	0.20213	0.23387	0.37519	0.0051121	0.098451	0.11569	0.028786	0.56088	0.12728	0.060007	0.86148	1.2827	0.073805	0.23101	0.27113	0.75746	0.41535	0.10015	0.24693	0.069146	0.051589	1.6887	-0.096749	0.073196	1.2951	0.99363
41.55844156	0.99737	0.17281	0.69446	0.52126	0.063746	0.34611	0.084862	-0.056378	0.032155	0.0022086	0.01103	0.016171	-0.11139	0.16786	-0.040335	0.11767	0.12148	0.0036571	0.13297	0.28378	0.166	0.11017	0.12616	0.20213	0.21423	0.33549	-0.0025584	0.07705	0.09399	-0.0009531	0.54935	0.13992	0.159	0.81592	1.2018	0.08805	0.21727	0.24067	0.69942	0.53788	0.10026	0.23741	0.039486	0.043752	1.5219	-0.12939	0.084123	1.2062	1.0292
41.63059163	1.2597	0.14268	0.66726	0.48905	0.090604	0.35032	0.088011	-0.06053	0.032573	0.004852	0.039586	0.047273	-0.12738	0.16672	-0.046377	0.14208	0.12616	0.0026904	0.076202	0.31113	0.15335	0.079913	0.15365	0.24334	0.23003	0.3151	-0.01738	0.10382	0.049902	-0.012128	0.50233	0.14923	0.27897	0.75621	1.1087	0.092588	0.225	0.1955	0.67033	0.57879	0.13385	0.2381	0.052337	0.031378	1.4516	-0.1309	0.030415	1.173	0.9793
41.7027417	1.519	0.1534	0.591	0.45303	0.11031	0.30151	0.08963	-0.048783	-0.0099046	-0.00070712	0.034735	0.013948	-0.11712	0.15159	-0.053241	0.15429	0.11243	-0.0094192	0.056249	0.29623	0.14841	0.04827	0.12688	0.31833	0.26245	0.31883	-0.022156	0.14344	0.037955	-0.0082799	0.52764	0.16291	0.42924	0.70555	0.99319	0.12013	0.28949	0.17195	0.70412	0.57886	0.15536	0.22728	0.082918	0.041815	1.4624	-0.089614	-0.060442	1.2208	0.98204
41.77489177	1.5984	0.13612	0.53476	0.43233	0.098332	0.23648	0.09775	-0.056562	-0.040161	-0.018463	0.022024	-0.023651	-0.084201	0.1407	-0.035896	0.13171	0.1009	-0.011991	0.073745	0.29186	0.13117	0.017318	0.068848	0.34401	0.27782	0.35152	-0.025293	0.14458	0.051125	0.0036656	0.6073	0.19325	0.56176	0.65394	0.92658	0.19091	0.36076	0.1512	0.6661	0.60344	0.15563	0.251	0.11092	0.036861	1.4295	-0.08565	-0.072943	1.1743	1.1027
41.84704185	1.5475	0.16096	0.51264	0.3766	0.074218	0.2196	0.11103	-0.054892	-0.054116	-0.003638	0.015837	-0.017282	-0.056842	0.16902	-0.016835	0.10477	0.07463	-0.032217	0.055334	0.35053	0.11636	0.037703	0.037119	0.40018	0.22971	0.43925	0.0076969	0.11888	0.028523	0.046517	0.62629	0.18458	0.63613	0.6265	0.93054	0.2706	0.34498	0.18201	0.62018	0.63619	0.13682	0.2411	0.13747	-0.0016729	1.3569	-0.070052	-0.015518	1.0765	1.2541
41.91919192	1.4651	0.16995	0.50171	0.31201	0.055368	0.22403	0.14021	-0.046553	-0.073638	-0.011859	-0.0028707	-0.0032795	-0.046242	0.20118	-0.018383	0.09725	0.033392	-0.056441	0.022552	0.38593	0.11612	0.033414	0.019326	0.46424	0.16108	0.53007	0.026699	0.11541	-0.010455	0.060792	0.57628	0.16729	0.63683	0.5875	0.90301	0.31343	0.31165	0.30419	0.60725	0.66127	0.16441	0.18062	0.14056	-0.0039559	1.3075	-0.073175	0.034656	1.0226	1.4167
41.99134199	1.3316	0.23269	0.58437	0.28819	0.041665	0.25051	0.1762	-0.038523	-0.069452	-0.044425	0.009911	0.020497	-0.027434	0.19496	-0.040717	0.084243	0.023523	-0.04562	0.028065	0.40083	0.12275	-0.014116	0.013987	0.46871	0.15509	0.61237	0.017572	0.12795	-0.01502	0.051516	0.55638	0.18262	0.6166	0.5584	0.82153	0.31083	0.3236	0.41219	0.56749	0.75032	0.20642	0.12214	0.14723	0.06089	1.3071	-0.11227	0.024071	0.95437	1.6075
42.06349206	1.2251	0.30379	1.0782	0.30138	0.04309	0.24382	0.21861	-0.024937	-0.033193	-0.040089	0.025359	0.020232	0.030218	0.16355	-0.046723	0.052102	0.0090707	-0.013111	0.069465	0.41514	0.14836	-0.045326	-0.014229	0.42531	0.14848	0.69923	0.03209	0.10768	0.008058	0.051814	0.55656	0.18524	0.62252	0.59406	0.79114	0.32403	0.33889	0.48948	0.50947	0.85851	0.1725	0.099857	0.12604	0.12511	1.4281	-0.093181	-0.041726	0.84126	1.7138
42.13564214	1.1627	0.36127	2.215	0.31257	0.040749	0.20737	0.21591	-0.024123	-0.0070164	-0.014103	0.0014816	-0.0094459	0.055052	0.13553	-0.031916	0.043097	-0.034749	0.029499	0.10423	0.38503	0.17136	-0.026399	-0.028204	0.42622	0.13931	0.68758	0.056167	0.073657	0.019409	0.069354	0.53059	0.15206	0.67587	0.65913	0.7913	0.33074	0.31164	0.58769	0.46176	0.86703	0.14833	0.13618	0.031084	0.17296	1.6203	-0.058917	-0.096416	0.75745	1.6751
42.20779221	1.1434	0.39547	3.3676	0.28103	0.046799	0.21685	0.17824	-0.037724	-0.024	0.0019791	0.018352	-0.015353	0.024554	0.092441	-0.01962	0.041836	-0.033599	0.061397	0.10785	0.34619	0.15896	-0.020415	-0.0091851	0.45369	0.16103	0.63452	0.044727	0.044102	0.033824	0.081284	0.48039	0.15943	0.67079	0.69039	0.75377	0.29909	0.25776	0.67038	0.45183	0.77694	0.18674	0.15487	-0.04118	0.24235	1.7371	-0.07249	-0.12063	0.74607	1.5596
42.27994228	1.1687	0.37779	3.8597	0.27415	0.059596	0.21828	0.16813	-0.031726	-0.033045	0.017544	0.066372	0.0052758	0.027643	0.06131	-0.041185	0.040914	-0.012799	0.16127	0.1211	0.33509	0.12545	-0.0496	-0.0084931	0.46767	0.18915	0.64635	0.024553	0.020664	0.097241	0.079856	0.46235	0.20117	0.5668	0.71702	0.72165	0.25962	0.25758	0.71589	0.43692	0.75385	0.19941	0.13138	-0.0039103	0.32564	1.7292	-0.052038	-0.12546	0.75362	1.4942
42.35209235	1.1974	0.41457	4.0983	0.29988	0.054036	0.17451	0.16832	-0.020252	0.016586	0.055965	0.079984	0.0019196	0.07093	0.068883	-0.072699	0.038277	0.0049951	0.50067	0.19029	0.30881	0.076109	-0.051081	0.0031145	0.47929	0.22023	0.71187	0.035397	0.037298	0.16625	0.068226	0.49575	0.19844	0.53754	0.71263	0.70638	0.23136	0.32051	0.72441	0.41572	0.80984	0.18203	0.12566	0.089795	0.3576	1.6454	0.013787	-0.10217	0.71261	1.4787
42.42424242	1.15	0.65837	4.5326	0.29385	0.031269	0.12366	0.18373	-0.032307	0.078985	0.093798	0.058878	-0.016911	0.11835	0.083942	-0.075701	0.031222	0.050728	1.2628	0.30722	0.29892	0.052221	-0.050228	0.068535	0.45275	0.24683	0.70681	0.023231	0.058759	0.19432	0.042511	0.56099	0.17253	0.58121	0.66381	0.66447	0.24828	0.34935	0.71948	0.4248	0.81872	0.17639	0.12491	0.17231	0.36934	1.6463	0.028022	-0.079658	0.59793	1.4386
42.4963925	1.0603	1.4661	5.3682	0.27275	0.0063873	0.10072	0.20783	-0.054732	0.07622	0.11694	0.046433	-0.0081821	0.13403	0.099837	-0.059587	0.039279	0.070128	2.105	0.42321	0.29135	0.067122	-0.066138	0.11462	0.46879	0.21288	0.67672	-0.012826	0.077736	0.16336	0.028269	0.52958	0.16109	0.57498	0.60195	0.59874	0.27789	0.33578	0.69866	0.48332	0.7843	0.18609	0.11377	0.20302	0.35385	1.6975	0.031719	-0.09806	0.57093	1.3277
42.56854257	1.0065	2.7189	6.0921	0.27923	0.015123	0.12265	0.24046	-0.051191	0.034605	0.12891	0.066552	0.017361	0.12515	0.09231	-0.052476	0.048534	0.022518	2.5139	0.46899	0.25896	0.11338	-0.081025	0.10164	0.54689	0.17455	0.70069	-0.037381	0.071319	0.13564	0.038183	0.43032	0.15975	0.62273	0.56739	0.54979	0.25751	0.38787	0.64901	0.53432	0.77118	0.14938	0.11371	0.16785	0.32555	1.6697	0.0033475	-0.068513	0.64464	1.3958
42.64069264	1.0107	3.9065	6.42	0.28427	0.052866	0.12819	0.30677	-0.028071	0.0025736	0.12975	0.095174	0.042584	0.12364	0.051198	-0.037636	0.04312	-0.02457	2.6018	0.44977	0.21067	0.1628	-0.096032	0.11862	0.67591	0.18904	0.72442	-0.012853	0.047123	0.14501	0.03104	0.41279	0.17065	0.75461	0.57937	0.51424	0.22506	0.51252	0.60054	0.58205	0.82272	0.093651	0.11433	0.078046	0.30602	1.6076	-0.097722	-0.046402	0.67559	1.4321
42.71284271	0.99016	4.683	6.6407	0.27198	0.043696	0.10413	0.33913	-0.020919	-0.0216	0.11149	0.10046	0.048888	0.11976	0.032447	-0.0081656	0.040941	-0.022897	2.5628	0.3978	0.18045	0.15934	-0.10481	0.1711	0.74944	0.20371	0.67988	5.70E-05	0.057563	0.14965	0.016423	0.47728	0.15907	0.8128	0.57464	0.51682	0.19795	0.60505	0.61709	0.67387	0.8133	0.096987	0.12169	0.026181	0.29255	1.6373	-0.1257	-0.094445	0.59762	1.248
42.78499278	0.97086	5.0173	6.887	0.278	0.019115	0.10935	0.3286	0.0066233	-0.024317	0.079352	0.095837	0.02033	0.10178	0.042618	-0.0022544	0.043275	0.015315	2.5245	0.37804	0.21539	0.11915	-0.12416	0.19233	0.82939	0.20149	0.64999	-0.0032149	0.076945	0.13951	0.031278	0.48124	0.15924	0.8155	0.53903	0.49045	0.19318	0.59906	0.64709	0.75809	0.74401	0.10571	0.10221	-0.0068266	0.27676	1.6536	-0.13627	-0.12814	0.49365	1.0586
42.85714286	0.9926	5.0488	7.0614	0.27291	0.026992	0.12719	0.33118	0.078926	-0.015787	0.040678	0.10136	0.014086	0.070703	0.052721	-0.025267	0.04404	0.033183	2.4596	0.36751	0.25829	0.11209	-0.13	0.17188	0.87805	0.17714	0.66528	0.0078496	0.074384	0.10973	0.046818	0.40472	0.18845	0.79697	0.51557	0.43333	0.19492	0.5978	0.63856	0.75114	0.69438	0.12311	0.018599	-0.037548	0.23075	1.6054	-0.1986	-0.16779	0.47347	1.0057
42.92929293	0.99127	4.9383	6.9756	0.25943	0.026856	0.12948	0.35964	0.14861	-0.014488	0.030586	0.10421	-0.008205	0.042567	0.079831	-0.040759	0.066786	0.045809	2.3	0.32282	0.2701	0.10546	-0.12369	0.15593	0.89586	0.13724	0.6614	-0.0082505	0.063995	0.092519	0.035847	0.36673	0.17124	0.77258	0.50101	0.3818	0.1397	0.65285	0.62678	0.68851	0.67855	0.1287	0.028355	-0.038464	0.18123	1.6371	-0.22286	-0.17769	0.48597	1.0151
43.001443	0.96817	4.7535	6.6656	0.28642	0.020336	0.12391	0.35808	0.15119	-0.032315	0.024336	0.098669	-0.047286	0.033206	0.11554	-0.043671	0.065736	0.070695	2.1272	0.29015	0.26629	0.092265	-0.12562	0.16837	0.94056	0.12897	0.586	0.0039808	0.039359	0.10078	0.0069248	0.39504	0.12145	0.83553	0.44319	0.38009	0.11789	0.64028	0.65745	0.61925	0.63589	0.09698	0.10079	-0.03659	0.17494	1.8376	-0.16426	-0.10643	0.50082	0.94696
43.07359307	0.97493	4.5998	6.1677	0.29069	0.040432	0.11961	0.32636	0.15816	-0.037045	0.017633	0.076475	-0.04478	0.026319	0.12534	-0.027906	0.030474	0.047049	1.9646	0.24824	0.25223	0.16201	-0.11239	0.15701	0.98095	0.13778	0.52205	0.040097	0.012404	0.068855	-0.012368	0.42685	0.085798	0.98869	0.38856	0.38186	0.13701	0.58316	0.74892	0.56349	0.58881	0.080331	0.099742	-0.039433	0.17791	2.0505	-0.071323	-0.032448	0.52892	0.86972
43.14574315	1.0551	4.6201	5.8762	0.27363	0.054103	0.10564	0.32737	0.17981	-0.014026	0.022739	0.088457	-0.019073	0.025772	0.12521	-0.026609	0.020196	0.031719	1.9024	0.24183	0.2203	0.34883	-0.078054	0.12528	0.9841	0.14612	0.49801	0.03331	0.036029	0.046706	0.010161	0.40438	0.089538	1.1245	0.3663	0.34498	0.13533	0.56532	0.8473	0.60264	0.57246	0.10282	0.062289	0.0028394	0.1421	2.1223	0.012535	0.027283	0.61204	0.80764
43.21789322	1.1471	4.561	5.8771	0.24556	0.049835	0.12542	0.35183	0.17486	-0.0071851	0.020617	0.12342	0.022504	0.02357	0.12633	-0.057883	0.058873	0.059817	1.7812	0.25179	0.20903	0.55216	-0.024787	0.13071	0.94008	0.12833	0.44727	0.021061	0.10596	0.026918	0.029496	0.35307	0.11452	1.3968	0.35947	0.29818	0.13859	0.56978	0.84621	0.72532	0.58733	0.14047	0.050839	0.037761	0.10896	2.0408	0.030772	0.11619	0.941	0.74973
43.29004329	1.208	4.3775	5.9058	0.20518	0.014363	0.16282	0.31248	0.13361	-0.014577	0.01153	0.12247	0.07862	0.020644	0.13017	-0.081687	0.090474	0.09159	1.626	0.25094	0.20423	0.61435	-0.024685	0.085928	0.90335	0.1051	0.38172	0.036124	0.15232	-0.048331	0.013601	0.342	0.11306	1.8292	0.33558	0.2915	0.14449	0.52021	0.80927	0.8503	0.57457	0.11861	0.045063	-0.0089602	0.084886	1.9826	-0.02898	0.16784	1.4736	0.61322
43.36219336	1.2155	4.4133	5.8196	0.19592	-0.02581	0.17783	0.25808	0.081167	-0.027893	0.0078295	0.11021	0.15119	0.018417	0.11238	-0.071075	0.090864	0.082116	1.533	0.23634	0.17322	0.60128	-0.010215	0.025786	0.84754	0.098823	0.35037	0.064403	0.13995	-0.14361	-0.01701	0.33824	0.071819	2.249	0.31966	0.32527	0.13988	0.4631	0.80669	0.97951	0.54927	0.074093	0.0043671	-0.046824	0.052775	1.9363	-0.026396	0.21955	2.0185	0.49782
43.43434343	1.1669	4.5369	5.6098	0.20773	-0.017545	0.1602	0.2126	0.043019	-0.039571	-0.001014	0.10116	0.20464	0.027468	0.089957	-0.045474	0.097248	0.056179	1.5396	0.26437	0.12875	0.63486	0.026651	0.01034	0.81401	0.07356	0.32778	0.090395	0.11529	-0.15911	-0.027444	0.33667	0.065002	2.3592	0.33084	0.35427	0.14606	0.47995	0.78977	1.1389	0.54228	0.023997	-0.045093	-0.025259	0.051409	1.7752	0.025356	0.25603	2.4005	0.54486
43.50649351	1.0972	4.4067	5.4365	0.18658	0.027614	0.12703	0.19271	0.01617	-0.036474	-0.0281	0.10633	0.24141	0.03865	0.10069	-0.040697	0.09352	0.047526	1.4607	0.26982	0.1069	0.66567	0.026379	0.01182	0.7906	0.08415	0.31962	0.11624	0.13027	-0.24074	-0.0027738	0.32323	0.10879	2.3823	0.3348	0.38251	0.16119	0.49935	0.78052	1.158	0.54626	0.028547	-0.028532	-0.0067246	0.093009	1.6757	0.038389	0.22736	2.4641	0.59261
43.57864358	1.0814	4.0872	5.2662	0.1485	0.04252	0.12676	0.17568	0.0146	-0.054231	-0.08372	0.12227	0.26548	0.010442	0.11087	-0.046892	0.077285	0.057133	1.3376	0.22864	0.087713	0.66856	0.024983	-0.011549	0.84147	0.11991	0.304	0.11814	0.14002	-0.22811	0.021742	0.32473	0.16161	2.4635	0.28469	0.43382	0.16241	0.46436	0.72963	1.0809	0.55337	0.074791	-0.018279	-0.040172	0.17644	1.7099	0.090953	0.1647	2.4351	0.55938
43.65079365	1.0191	3.7228	5.1569	0.13958	0.026672	0.15946	0.13729	0.024084	-0.05065	-0.096027	0.11687	0.24331	-0.0182	0.12386	-0.048924	0.054235	0.10933	1.34	0.24602	0.054571	0.64775	0.010587	-0.039051	0.94865	0.13486	0.28688	0.094433	0.14617	-0.14379	0.021494	0.30317	0.19643	2.3425	0.22206	0.4609	0.14428	0.42233	0.6826	1.1081	0.52072	0.13415	-0.047673	-0.091357	0.23183	1.6817	0.43336	0.1855	2.4205	0.5578
43.72294372	0.9369	3.5612	4.9859	0.16003	-0.0028664	0.2001	0.11251	0.048697	-0.0074022	-0.041769	0.073457	0.18272	-0.017049	0.1178	-0.051936	0.059046	0.12154	1.3971	0.32805	0.03517	0.63674	0.024813	-0.022267	1.0153	0.11367	0.29672	0.075094	0.15159	-0.11016	0.018908	0.25388	0.22111	2.0893	0.1944	0.4392	0.12453	0.39563	0.73255	1.2073	0.49837	0.17107	-0.039014	-0.15459	0.19892	1.5562	0.96431	0.20253	2.3494	0.66054
43.7950938	0.91554	3.5589	4.7108	0.14567	-0.021547	0.21506	0.11677	0.027491	0.016451	-0.0010198	0.042935	0.1639	0.010625	0.094318	-0.052737	0.092915	0.096801	1.334	0.38144	0.055806	0.64304	0.013184	-0.0025108	1.0985	0.10786	0.26899	0.070336	0.13288	-0.1059	0.036921	0.21106	0.2007	1.9882	0.21	0.39499	0.11254	0.36933	0.84887	1.2242	0.56686	0.22702	-0.011291	-0.13703	0.12773	1.4718	1.3147	0.10486	2.282	0.6554
43.86724387	0.903	3.4182	4.4744	0.12336	-0.024953	0.23153	0.098434	-0.0017134	-0.012275	0.026717	0.074746	0.20119	0.02493	0.085697	-0.0402	0.13087	0.10278	1.1963	0.43447	0.064699	0.65269	-0.026895	-0.042893	1.1553	0.11506	0.21094	0.11517	0.13459	-0.093685	0.044735	0.19455	0.18425	1.9685	0.26035	0.36581	0.11319	0.33799	0.90858	1.126	0.65112	0.28173	-0.0065845	-0.052363	0.13134	1.4961	1.4237	0.060703	2.2914	0.47979
43.93939394	0.86268	3.3499	4.3187	0.13134	-0.0024602	0.22796	0.056145	0.0070831	-0.054775	0.10945	0.10056	0.22196	0.045389	0.10079	-0.027026	0.16166	0.078192	1.0133	0.4811	0.067263	0.65392	-0.052449	-0.11863	1.1152	0.10175	0.17376	0.25553	0.14938	-0.036098	0.029928	0.19121	0.19297	1.8633	0.2852	0.34315	0.10072	0.3231	0.90532	1.0188	0.67674	0.3354	-0.021402	-0.067046	0.17254	1.5571	1.4777	0.090605	2.3213	0.41526
44.01154401	0.75083	3.3151	4.4346	0.11456	0.016651	0.20404	0.0085287	0.015434	-0.069518	0.14718	0.063361	0.15984	0.046256	0.10103	-0.03056	0.1796	0.051791	0.86368	0.48054	0.079669	0.61137	-0.058092	-0.1149	1.0679	0.071293	0.17653	0.35132	0.14204	0.033154	0.01498	0.19397	0.195	1.7029	0.25576	0.32648	0.07126	0.34497	0.96369	1.012	0.68902	0.35263	-0.036311	-0.15352	0.14165	1.4764	1.5457	0.04207	2.2708	0.45199
44.08369408	0.67607	3.233	4.4535	0.088769	0.013088	0.20091	0.01293	0.013577	-0.063101	0.089276	0.029963	0.081872	0.043851	0.077381	-0.047391	0.18887	0.058335	0.83998	0.49247	0.12483	0.53245	-0.029084	-0.058485	0.96965	0.053999	0.19003	0.37156	0.13061	0.026432	0.024386	0.18698	0.16933	1.6816	0.22441	0.30061	0.055748	0.35239	1.0534	1.018	0.72951	0.349	-0.022094	-0.10434	0.086355	1.3025	1.5703	-0.017393	2.2923	0.48368
44.15584416	0.72105	3.039	4.5595	0.092677	-0.024561	0.20648	0.028518	-0.00049567	-0.050025	0.05471	0.047574	0.072126	0.079372	0.060482	-0.044838	0.17611	0.067143	0.89656	0.50777	0.16665	0.46766	-0.011797	-0.051521	0.86529	0.079079	0.16461	0.38938	0.14663	0.035085	0.051816	0.14996	0.1763	1.6598	0.21405	0.28296	0.101	0.31613	1.0752	0.92849	0.7535	0.36027	0.022409	-0.011348	0.090639	1.2365	1.4562	-0.020562	2.4708	0.502
44.22799423	0.76399	2.8566	4.4882	0.09713	-0.028665	0.20996	0.018563	-0.024186	-0.046096	0.080983	0.07081	0.097938	0.090459	0.052797	-0.014658	0.14837	0.06898	0.99422	0.48594	0.16607	0.4245	0.027381	-0.057539	0.82417	0.12279	0.14445	0.40016	0.15996	0.038873	0.031792	0.18466	0.21318	1.5142	0.21233	0.28311	0.19085	0.26035	1.0361	0.80236	0.69899	0.41323	0.071882	-0.027145	0.11265	1.2192	1.3172	0.014365	2.6616	0.49406
44.3001443	0.6671	2.7326	4.4165	0.085482	-0.025044	0.17422	-0.010682	-0.035175	-0.059813	0.072858	0.046189	0.06255	0.05776	0.053163	0.0020356	0.14863	0.042169	1.2933	0.50451	0.11615	0.40379	0.11711	-0.045453	0.84474	0.1473	0.13399	0.35291	0.16022	0.061445	-0.023478	0.16221	0.22047	1.3885	0.21963	0.28518	0.22713	0.25392	0.95903	0.79423	0.63475	0.47478	0.10739	-0.057337	0.062234	1.1048	1.3342	0.064015	2.6959	0.44755
44.37229437	0.54825	2.5466	4.4463	0.072976	-0.050573	0.11525	-0.036012	-0.037512	-0.051844	0.027414	0.03159	0.024439	0.026899	0.075899	-0.0086623	0.1859	0.025196	1.7048	0.57349	0.091036	0.37327	0.18824	-0.048374	0.83541	0.15543	0.12126	0.29953	0.17135	0.088644	-0.035565	0.16485	0.17207	1.5574	0.23743	0.22336	0.21873	0.23853	0.94751	0.81975	0.63138	0.46867	0.1485	-0.017861	-0.018763	1.0173	1.3967	0.11228	2.7797	0.34617
44.44444444	0.49246	2.4513	4.2767	0.06131	-0.045584	0.067528	-0.025401	-0.06361	-0.030861	0.0057523	0.052989	0.039517	0.012565	0.097608	-0.037836	0.20515	0.019545	1.8703	0.60572	0.10295	0.31327	0.2055	-0.04186	0.7603	0.16636	0.11678	0.2696	0.18679	0.087797	-0.011192	0.17168	0.15095	2.0616	0.21037	0.16263	0.22119	0.18429	0.97199	0.75447	0.62239	0.44562	0.15947	0.040503	-0.030627	0.99332	1.5015	0.18819	2.864	0.32271
44.51659452	0.5206	2.3023	4.0725	0.04835	-0.0092496	0.074116	-0.01932	-0.075743	-0.02189	0.031956	0.044343	0.058962	0.0013852	0.091298	-0.060659	0.19181	0.0036321	1.8038	0.6185	0.094766	0.30252	0.21211	-0.029571	0.67589	0.16631	0.11728	0.23101	0.20726	0.13251	-0.013394	0.14393	0.15522	2.6324	0.17871	0.16239	0.23212	0.17082	0.96076	0.69556	0.5878	0.45591	0.1198	0.018183	0.0052361	0.96011	1.6893	0.21589	2.7532	0.48839
44.58874459	0.49912	2.2013	3.9967	0.036043	0.0078611	0.09248	-0.0028715	-0.051467	-0.021796	0.058742	0.01958	0.067185	0.0072368	0.073496	-0.051128	0.1609	-0.010246	1.8747	0.58396	0.056234	0.30293	0.23525	-0.0087804	0.60291	0.15121	0.17146	0.22341	0.17998	0.12313	-0.026924	0.1544	0.12901	2.9923	0.16679	0.16304	0.23009	0.21121	0.93509	0.6801	0.53189	0.44461	0.11938	-0.044554	0.0011525	0.91831	1.8951	0.18225	2.6895	0.52777
44.66089466	0.40834	2.0924	3.8429	0.056384	0.017674	0.099811	0.0084505	-0.019247	-0.04266	0.025142	0.031843	0.070616	-0.011485	0.071792	-0.039403	0.13751	-0.024572	2.3896	0.61664	0.033492	0.265	0.28522	0.017957	0.5986	0.15247	0.26573	0.24835	0.1249	0.11693	-0.015997	0.17567	0.10736	3.2288	0.16965	0.15846	0.18625	0.22923	0.87619	0.6749	0.52393	0.37106	0.18225	-0.063235	-0.019775	0.87678	1.9759	0.1564	2.8242	0.39045
44.73304473	0.38649	1.9239	3.7955	0.10649	0.052657	0.099487	0.013646	-0.0039121	-0.054652	-0.0061234	0.06628	0.08111	-0.033543	0.081484	-0.038834	0.13228	-0.05954	2.8412	0.58612	0.042181	0.24808	0.28928	-0.0039491	0.59714	0.13905	0.33507	0.22316	0.12771	0.11594	-0.015146	0.2176	0.11203	3.358	0.16203	0.16051	0.15499	0.23268	0.75947	0.64457	0.50809	0.28742	0.29736	0.0098102	-0.011432	0.83205	1.9224	0.14835	3.0545	0.46622
44.80519481	0.43818	1.767	3.628	0.11816	0.11258	0.068024	0.015027	-0.013366	-0.038861	-0.00057106	0.076052	0.099712	-0.036186	0.074216	-0.046407	0.13207	-0.099284	3.225	0.52944	0.056993	0.23961	0.26055	-0.020024	0.58001	0.14516	0.34249	0.14732	0.16072	0.13769	-0.023711	0.24506	0.13483	3.4523	0.14307	0.17694	0.15851	0.2549	0.6693	0.59729	0.43034	0.22058	0.48073	0.039193	-0.012769	0.79432	2.0141	0.13739	3.2466	0.64448
44.87734488	0.42957	1.6348	3.3776	0.10404	0.12036	0.017638	0.0040918	-0.016873	-0.025499	0.018323	0.066981	0.11847	-0.046627	0.058043	-0.054812	0.14836	-0.096856	3.2979	0.51266	0.053216	0.21046	0.27115	-0.013657	0.60318	0.17953	0.38636	0.10325	0.13445	0.2141	-0.019588	0.2595	0.13665	3.7248	0.12147	0.19579	0.14371	0.28838	0.65424	0.59859	0.37598	0.23102	0.60657	0.021967	-0.069346	0.74542	2.1662	0.078387	3.3938	0.60503
44.94949495	0.38799	1.5329	3.2915	0.097635	0.098215	0.0078404	-0.0012	-0.014319	-0.019695	0.024116	0.057533	0.11255	-0.040338	0.059828	-0.047916	0.13875	-0.064272	3.638	0.55744	0.050344	0.15696	0.29099	-0.012205	0.67761	0.18361	0.5019	0.12184	0.083229	0.22706	-0.023399	0.25963	0.10566	3.9639	0.12884	0.16354	0.11494	0.28519	0.66034	0.57799	0.36872	0.30793	0.66288	0.052372	-0.1086	0.7356	2.068	0.06295	3.6161	0.45253
45.02164502	0.40314	1.4582	3.2519	0.10958	0.10779	0.038722	-0.0096395	-0.015474	-0.033909	0.031132	0.02919	0.061469	-0.020151	0.056107	-0.037819	0.11472	-0.055991	3.9559	0.65079	0.066725	0.11095	0.30364	-0.033437	0.65123	0.204	0.60523	0.17422	0.054865	0.13756	-0.029252	0.24752	0.074924	3.9589	0.13621	0.11288	0.1286	0.26423	0.61241	0.50228	0.34924	0.38136	0.78076	0.045808	-0.1181	0.83978	1.9635	0.13608	3.88	0.44
45.09379509	0.44437	1.3681	2.9918	0.1166	0.098223	0.073608	-0.0062976	-0.020129	-0.040782	0.02479	0.0092662	0.033262	0.0094806	0.05296	-0.035642	0.078915	-0.050633	4.2659	0.77653	0.084625	0.10073	0.33499	-0.074289	0.5815	0.24839	0.63826	0.21032	0.068753	0.059422	-0.054017	0.24122	0.074791	3.964	0.11785	0.11587	0.15165	0.25322	0.5548	0.43071	0.31561	0.38139	0.97578	0.0070106	-0.098321	0.902	2.003	0.27406	3.887	0.49067
45.16594517	0.43135	1.2311	2.7125	0.11604	0.090065	0.066773	-0.016546	-0.042219	-0.023479	0.0013929	0.015069	0.031588	0.023458	0.043419	-0.037267	0.041674	-0.014042	4.3393	0.80488	0.083651	0.1149	0.39118	-0.065959	0.52851	0.24336	0.61505	0.20483	0.13171	0.0038103	-0.083882	0.27454	0.088312	4.0321	0.083763	0.13901	0.13471	0.26976	0.54592	0.40478	0.33454	0.37212	1.1359	0.0019158	-0.067049	0.82622	2.0735	0.34482	3.6274	0.40857
45.23809524	0.3816	1.1611	2.5731	0.10232	0.097578	0.028658	-0.07113	-0.056931	-0.00053983	-0.02802	0.034818	0.054312	0.022748	0.023291	-0.043214	0.01921	-0.0063195	4.2041	0.75289	0.066098	0.10263	0.41278	-0.04954	0.45264	0.2546	0.53505	0.17106	0.17753	-0.0037823	-0.08073	0.3306	0.096832	4.0634	0.086813	0.14645	0.12534	0.25829	0.56426	0.40395	0.3961	0.35691	1.2112	0.06513	-0.061218	0.77694	1.9898	0.27976	3.4494	0.28341
45.31024531	0.35637	1.2391	2.6065	0.087104	0.07745	0.014389	-0.089249	-0.060054	0.0068022	-0.041534	0.044226	0.075262	0.0089243	0.007782	-0.041611	0.020594	-0.023164	4.1353	0.76712	0.07513	0.067107	0.42521	-0.045629	0.44471	0.30832	0.46228	0.144	0.15781	0.03656	-0.042282	0.34532	0.074882	3.9398	0.10064	0.11755	0.11755	0.22108	0.51617	0.39002	0.3651	0.32165	1.2508	0.11702	-0.081375	0.83123	1.8643	0.25575	3.3335	0.30095
45.38239538	0.37937	1.2853	2.7845	0.084039	0.047198	0.028907	-0.051627	-0.077756	-0.012972	-0.05486	0.051034	0.075731	-0.022589	0.019747	-0.053043	0.053187	0.030486	4.1892	0.83021	0.083137	0.06707	0.49216	0.019313	0.45596	0.31043	0.43215	0.14023	0.12095	0.053506	0.012163	0.33427	0.070383	3.7495	0.083741	0.091478	0.10398	0.22583	0.49118	0.35666	0.31876	0.30041	1.2566	0.061276	-0.060952	0.82611	1.8282	0.20854	3.0494	0.4049
45.45454545	0.39735	1.082	2.9061	0.098312	0.052465	0.071561	-0.032472	-0.085957	-0.027874	-0.055217	0.051627	0.060058	-0.036022	0.034745	-0.05554	0.06083	0.18119	4.3292	0.87917	0.078918	0.083658	0.56253	0.10865	0.47193	0.2759	0.40166	0.16816	0.11419	0.086499	0.027976	0.31625	0.09488	3.3464	0.048257	0.092233	0.092803	0.26138	0.50949	0.37069	0.32762	0.28482	1.2123	-0.020685	-0.062136	0.73497	1.779	0.13834	2.7137	0.46077
45.52669553	0.38591	0.93483	2.8539	0.12579	0.051573	0.11091	-0.024054	-0.076622	-0.017165	-0.020994	0.046938	0.045347	-0.02211	0.044271	-0.029629	0.026077	0.29809	4.4123	0.86024	0.094875	0.080379	0.58329	0.15377	0.46192	0.29226	0.37359	0.22511	0.11493	0.093097	0.0028044	0.32043	0.076131	3.001	0.032172	0.091224	0.074292	0.26223	0.48145	0.39482	0.32868	0.29734	1.1209	-0.045201	-0.090392	0.7144	1.6259	0.1316	2.6047	0.41218
45.5988456	0.38243	0.95782	2.873	0.11958	0.037278	0.13303	-0.029197	-0.063466	-0.013864	0.013969	0.043425	0.047181	-0.0089897	0.014073	-0.039566	0.025451	0.34796	4.2492	0.74399	0.090122	0.066862	0.54987	0.13028	0.45831	0.32802	0.40706	0.2694	0.09679	0.10312	0.01016	0.30607	0.033378	2.8829	0.044798	0.06659	0.049831	0.2451	0.42004	0.35843	0.32726	0.31649	1.1025	-0.04653	-0.09434	0.71685	1.4874	0.18577	2.6736	0.41187
45.67099567	0.34234	1.0014	2.9141	0.096843	0.04052	0.12218	-0.042163	-0.054376	-0.021009	0.017266	0.042052	0.037636	-0.01504	-0.019853	-0.073887	0.050204	0.46281	4.1506	0.7201	0.066895	0.065406	0.53208	0.081196	0.42811	0.35441	0.39215	0.24817	0.094225	0.13155	0.050246	0.29771	0.012057	2.8408	0.079028	0.049938	0.043432	0.22006	0.37836	0.34376	0.33754	0.30721	1.1338	-0.058399	-0.0878	0.70201	1.4207	0.19124	2.7028	0.48275
45.74314574	0.31726	0.8727	2.8925	0.1002	0.046787	0.068169	-0.050862	-0.074933	-0.01345	0.018458	0.049772	0.03215	-0.019887	-0.019154	-0.085184	0.061606	0.66276	4.038	0.8057	0.036444	0.067092	0.47914	0.028631	0.38062	0.35317	0.30987	0.22095	0.1058	0.14105	0.093002	0.30704	0.035533	2.7619	0.11173	0.068223	0.029728	0.21571	0.38145	0.36912	0.31779	0.2537	1.0389	-0.046626	-0.097728	0.59335	1.4272	0.12421	2.6997	0.46563
45.81529582	0.33364	0.8211	2.9304	0.077877	0.058543	0.045844	-0.043322	-0.091177	0.0048934	0.018231	0.060181	0.057536	-0.0088437	-0.012869	-0.06022	0.069151	0.74387	3.8728	0.83458	0.016467	0.05211	0.38858	-0.0026787	0.45555	0.37732	0.28716	0.26093	0.093798	0.15177	0.10435	0.34063	0.066618	2.4542	0.11193	0.068959	0.0092913	0.2371	0.38275	0.33821	0.27657	0.22835	0.95766	-0.030348	-0.12495	0.48661	1.3327	0.092445	2.7179	0.50626
45.88744589	0.35234	0.88366	3.0551	0.025822	0.046937	0.046984	-0.032111	-0.058006	0.0057812	0.028144	0.06196	0.076258	0.014008	0.0032987	-0.031758	0.078098	0.71215	3.7092	0.77166	0.015389	0.082708	0.34833	-0.0060603	0.54752	0.57347	0.28791	0.29927	0.069453	0.14359	0.063006	0.3607	0.069678	2.2448	0.087455	0.038158	0.0052645	0.24905	0.29866	0.32398	0.25465	0.28185	0.95005	0.028461	-0.098504	0.52763	1.2155	0.10432	2.6235	0.65356
45.95959596	0.31822	0.93901	3.0546	-0.022229	0.032535	0.02659	-0.03765	-0.043699	-0.00021127	0.031799	0.065766	0.071488	0.023846	0.016382	-0.035232	0.076513	0.68789	3.6182	0.71304	0.0093013	0.15693	0.35005	0.0044189	0.55945	0.94181	0.28879	0.30141	0.049756	0.14145	0.042935	0.31508	0.065297	2.227	0.093223	0.014904	0.023958	0.23161	0.23102	0.35242	0.23937	0.31872	0.97448	0.072835	-0.00028967	0.59101	1.2388	0.10739	2.4546	0.82699
46.03174603	0.25189	0.931	2.9648	-0.048574	0.027661	0.029097	-0.075529	-0.074726	0.0011752	0.0079468	0.068503	0.062349	0.032696	0.0088634	-0.0596	0.074281	0.68551	3.669	0.74027	0.018273	0.21557	0.36549	0.051305	0.53838	1.147	0.33107	0.27152	0.054781	0.15	0.052861	0.30185	0.067886	2.1645	0.094654	0.013243	0.049835	0.22269	0.30657	0.33467	0.19	0.35944	0.94267	-0.013783	0.047758	0.54401	1.2569	0.10961	2.3643	0.88277
46.1038961	0.24116	0.84733	2.8509	-0.02473	0.041029	0.031977	-0.099698	-0.093238	-0.014109	-0.032611	0.077252	0.086691	0.036951	-0.0010163	-0.072388	0.059271	0.63113	3.6846	0.80234	0.02159	0.2056	0.37803	0.10726	0.53285	1.1738	0.41948	0.2488	0.047549	0.21294	0.0206	0.31594	0.069644	2.0367	0.063731	0.021772	0.052505	0.2126	0.41455	0.29709	0.15514	0.41285	0.84967	-0.074603	0.043169	0.42764	1.188	0.15196	2.3788	0.85463
46.17604618	0.25265	0.77262	2.7884	0.011882	0.040902	-0.0076319	-0.066619	-0.069522	-0.036171	-0.03358	0.085136	0.11743	0.03388	-0.0092741	-0.079473	0.029322	0.52073	3.5746	0.86502	0.01208	0.16749	0.38041	0.12535	0.53413	1.1264	0.50715	0.27793	0.0083795	0.31565	0.0085148	0.29984	0.051147	1.9292	0.053233	0.0078541	0.025514	0.18671	0.40868	0.26886	0.13948	0.43324	0.81702	-0.07422	0.038019	0.41152	1.0668	0.16368	2.3016	0.97067
46.24819625	0.26993	0.7656	2.7383	0.022751	0.070629	-0.05427	-0.035231	-0.042982	-0.0062603	0.02769	0.055644	0.097737	0.043253	-0.0051252	-0.071324	0.042271	0.42782	3.2943	0.9301	-0.00519	0.17873	0.37889	0.13456	0.59276	0.9942	0.52207	0.28785	-0.001548	0.39578	0.049473	0.28524	0.033329	1.909	0.047987	-0.015925	-0.0071283	0.17567	0.37896	0.25115	0.13734	0.38316	0.80317	-0.10036	0.042065	0.51896	0.97936	0.073224	2.1954	1.2525
46.32034632	0.29139	0.83056	2.5763	0.034855	0.067029	-0.067764	-0.035443	-0.051457	0.087614	0.13572	0.014669	0.071811	0.051354	0.0074031	-0.046149	0.072336	0.39204	3.0197	0.93843	-0.011193	0.22944	0.40125	0.15593	0.60344	0.84434	0.46183	0.27167	0.035677	0.40461	0.10177	0.27543	0.055438	1.8128	0.029939	-0.037348	-0.021695	0.16749	0.43694	0.24587	0.11522	0.29401	0.68264	-0.10465	0.073057	0.69136	0.95377	-0.011893	2.2275	1.5919
46.39249639	0.34767	0.95644	2.4214	0.028706	0.010061	-0.068697	-0.037208	-0.038862	0.21445	0.22349	0.019252	0.075601	0.045766	0.0034007	-0.02677	0.073924	0.37063	2.8733	0.89557	0.0085356	0.23574	0.43731	0.17694	0.57211	0.73814	0.40001	0.2575	0.078793	0.43912	0.11562	0.288	0.10086	1.6467	0.033111	-0.039089	-0.016068	0.1493	0.43727	0.21847	0.12052	0.26067	0.55847	-0.04068	0.07112	0.81808	0.87196	0.010256	2.2981	2.0466
46.46464646	0.3867	0.97322	2.3646	0.020464	-0.0031592	-0.07422	-0.02193	0.010055	0.38661	0.27207	0.025677	0.084338	0.066138	-0.01364	-0.010802	0.067501	0.32868	2.7799	0.84127	0.029336	0.22227	0.46963	0.19689	0.59501	0.74324	0.33942	0.27403	0.051474	0.48492	0.092718	0.27327	0.12182	1.5703	0.050794	-0.019759	-0.010027	0.14618	0.36839	0.16053	0.13522	0.26025	0.56441	0.017793	0.072358	0.96772	0.76877	0.048011	2.2061	2.7451
46.53679654	0.40229	0.92761	2.4102	0.034346	0.013108	-0.04753	0.0068765	0.027713	0.69002	0.30849	-0.00022228	0.08252	0.13702	-0.0055621	0.02999	0.065857	0.2954	2.6867	0.80746	0.052592	0.19916	0.50351	0.18488	0.65369	0.85119	0.26548	0.29387	0.0096294	0.49252	0.088172	0.23627	0.139	1.6076	0.021928	-0.0083185	-0.012286	0.18527	0.34555	0.12941	0.12763	0.22783	0.61063	0.011579	0.090281	1.0863	0.73205	-0.028411	2.0047	3.473
46.60894661	0.37623	0.83097	2.3937	0.043912	0.0067945	-0.017009	0.0071921	0.017761	1.2099	0.41136	-0.037511	0.09378	0.28887	0.0034059	0.1154	0.060734	0.25369	2.6433	0.78799	0.086408	0.16962	0.5083	0.14419	0.65965	0.90736	0.20557	0.26722	0.00068811	0.50739	0.085683	0.22146	0.15461	1.596	0.0091565	-0.0085149	-0.01308	0.23816	0.41624	0.12326	0.12745	0.22157	0.57052	-0.044765	0.074938	1.122	0.71811	-0.10168	1.9739	3.8935
46.68109668	0.33323	0.74492	2.3204	0.01808	-0.018199	-0.042516	-0.016655	-0.0025246	1.6571	0.50682	-0.062494	0.11757	0.6732	0.0011915	0.18285	0.035621	0.23025	2.6603	0.73683	0.06757	0.14506	0.48752	0.11428	0.56339	0.8616	0.18623	0.22064	0.018495	0.56116	0.058875	0.21055	0.16596	1.4275	0.043007	-0.0019884	-0.0082563	0.25019	0.4291	0.15481	0.13318	0.23766	0.51014	-0.038136	0.036145	1.2609	0.65218	-0.11584	2.0801	4.4056
46.75324675	0.31498	0.67497	2.2982	-0.0091467	-0.047687	-0.076381	-0.029877	-0.034795	1.9077	0.65957	-0.048179	0.13498	1.0389	-0.0029062	0.22288	0.016314	0.23593	2.5104	0.65296	0.045195	0.13767	0.47856	0.11597	0.48643	0.79443	0.23958	0.2298	0.0078482	0.62161	0.043976	0.23552	0.1358	1.2884	0.058747	0.016477	0.0071236	0.2353	0.3517	0.17849	0.15066	0.244	0.53598	0.037206	-0.0070321	1.5069	0.58554	-0.098094	2.0429	5.0552
46.82539683	0.29757	0.61143	2.2559	-0.0065447	-0.056767	-0.065239	-0.020734	-0.067035	1.8396	0.91712	-0.029596	0.14802	1.1518	-0.0094112	0.23837	0.046449	0.22211	2.3176	0.57005	0.060448	0.12001	0.5011	0.12199	0.53758	0.75637	0.30891	0.27906	-0.035989	0.5894	0.029148	0.25535	0.027365	1.2798	0.056537	0.02027	0.018255	0.22106	0.31858	0.16882	0.14271	0.23555	0.6559	0.043156	-0.049687	1.6471	0.58909	-0.037829	1.888	5.3664
46.8975469	0.30308	0.60869	2.199	-0.0023995	-0.047015	-0.036854	-0.008713	-0.066034	1.7161	1.1852	-0.024309	0.16539	1.3174	0.0027567	0.25372	0.036118	0.18186	2.2686	0.54333	0.076459	0.1072	0.48964	0.088077	0.56313	0.68528	0.3342	0.29948	-0.076253	0.54945	0.022217	0.23685	-0.035684	1.3562	0.025987	0.010605	0.0035486	0.2005	0.40144	0.15884	0.098622	0.23581	0.73269	-0.0087224	-0.0072795	1.6075	0.65273	-0.026911	1.8676	5.6638
46.96969697	0.28257	0.63026	2.157	0.0038325	-0.019895	-0.018284	-0.014243	-0.061522	1.5585	1.3284	-0.032372	0.15465	1.427	0.02076	0.28044	0.019439	0.16439	2.2992	0.55154	0.21719	0.094872	0.47764	0.061863	0.52387	0.55211	0.36896	0.28752	-0.061526	0.56483	0.034661	0.18739	-0.027154	1.3568	0.0089937	0.010396	0.0022173	0.17038	0.55734	0.15026	0.063362	0.24291	0.83403	-0.060147	0.20102	1.5696	0.63892	-0.037308	1.9557	6.1498
47.04184704	0.2808	0.6016	1.98	0.020517	0.036239	-0.036211	-0.041779	-0.078453	1.7323	1.4428	-0.045221	0.12593	1.4684	0.028558	0.31827	0.0063499	0.16235	2.2383	0.53868	0.5201	0.074865	0.55693	0.088253	0.51415	0.43342	0.40406	0.29442	-0.023308	0.63017	0.042961	0.1504	-2.87E-05	1.3402	-0.00021183	0.025338	0.014622	0.13555	0.62977	0.13782	0.052298	0.24057	0.9905	-0.097866	0.37656	1.6285	0.54677	-0.0083794	1.9874	6.2121
47.11399711	0.24909	0.53993	1.7939	0.026876	0.081387	-0.056223	-0.062135	-0.078001	2.0027	1.5918	-0.050565	0.10524	1.2855	0.034457	0.38007	0.010285	0.1923	2.0862	0.50631	0.73754	0.062588	0.60433	0.093661	0.55952	0.36081	0.41264	0.30645	-0.015536	0.75648	0.034944	0.17158	-0.01203	1.3139	-0.0052002	0.016653	0.03046	0.1247	0.63376	0.11178	0.053163	0.21859	1.1184	-0.10933	0.45168	1.7086	0.53118	0.017484	1.8918	5.9133
47.18614719	0.21632	0.52364	1.695	0.01461	0.065926	-0.0508	-0.02357	-0.037113	2.161	1.65	-0.054278	0.081671	1.2577	0.020957	0.42626	0.010031	0.23608	1.9243	0.47186	0.79052	0.042438	0.58033	0.052641	0.54636	0.30728	0.42499	0.30154	0.0055043	0.85424	0.048268	0.20418	-0.064886	1.1421	-0.0092711	0.011829	0.018273	0.13675	0.68697	0.079783	0.050444	0.21546	1.1106	-0.091693	0.47424	1.6835	0.47924	0.019808	1.7928	5.8702
47.25829726	0.25521	0.51891	1.5864	-0.0030777	0.049187	-0.022846	0.021368	0.014882	2.2518	1.7242	-0.058219	0.021626	1.3459	0.0075499	0.40613	0.013735	0.17851	1.8177	0.43538	0.8078	0.010768	0.5125	0.023526	0.50515	0.30479	0.48308	0.32547	0.027756	0.97485	0.060807	0.18232	-0.064733	0.98898	-0.0032953	-0.0084946	0.022127	0.17613	0.80523	0.066848	0.039916	0.18864	1.0299	-0.071243	0.44637	1.5925	0.37013	-0.014213	1.7643	6.29
47.33044733	0.27601	0.48686	1.5221	-0.023594	0.045399	-0.0048489	0.036987	0.014159	2.2004	1.6095	-0.046279	-0.033329	1.3447	0.0055055	0.36928	0.025244	0.092096	1.7329	0.42487	0.81963	0.0062151	0.46619	0.0087395	0.48471	0.369	0.47948	0.31909	0.051284	1.0955	0.040544	0.14727	-0.012287	1.0934	-0.00016124	-0.041301	0.018571	0.19006	0.85354	0.071999	0.018606	0.13008	1.0136	-0.088622	0.40234	1.6269	0.3371	-0.078409	1.6867	6.9206
47.4025974	0.23608	0.57713	1.5261	-0.045	0.035832	0.0084655	0.046318	0.0044417	2.1236	1.4417	-0.019977	-0.031323	1.2146	0.010045	0.33081	0.052876	0.079744	1.647	0.4645	0.80734	0.024495	0.45021	0.011716	0.46831	0.45356	0.44147	0.295	0.040675	1.1458	0.00014616	0.15244	0.016443	1.2819	-0.020428	-0.047992	0.020411	0.18533	0.85348	0.11844	0.022592	0.11593	1.0232	-0.11877	0.40901	1.751	0.39327	-0.092448	1.6142	7.3975
47.47474747	0.19079	0.84222	1.5427	-0.031793	0.022908	0.01942	0.061337	-0.0023605	2.0531	1.308	-0.01113	0.024565	1.1296	0.025095	0.29772	0.068871	0.095826	1.5677	0.47052	0.77726	0.054195	0.40447	0.025011	0.44193	0.47523	0.39489	0.33651	0.01209	1.1611	-0.046105	0.14073	0.029571	1.3524	-0.026828	-0.033204	0.057494	0.1748	0.9167	0.14891	0.045673	0.17293	0.96387	-0.10639	0.45169	1.8231	0.33213	-0.087771	1.623	7.8814
47.54689755	0.20245	1.278	1.4967	0.023774	0.031517	-0.0025045	0.068887	-0.022462	1.9859	1.2154	-0.033344	0.074508	1.082	0.02717	0.26089	0.054266	0.1062	1.5225	0.45481	0.74163	0.086204	0.32462	0.034887	0.4218	0.42568	0.38169	0.37786	0.01213	1.1759	-0.050147	0.10331	0.02351	1.4961	-0.011486	0.00055648	0.039507	0.17232	0.95103	0.11801	0.042502	0.19659	0.91063	-0.080338	0.53218	1.8069	0.24014	-0.099022	1.6633	8.4004
47.61904762	0.23966	1.5558	1.4097	0.087441	0.026758	-0.0083337	0.044674	-0.045386	1.9139	1.1209	-0.037702	0.10148	0.99915	-0.009798	0.2344	0.050924	0.14283	1.3997	0.45392	0.68598	0.11209	0.33018	0.067742	0.37707	0.36094	0.39848	0.35802	0.017502	1.1923	-0.035414	0.093467	0.042942	1.8124	0.019573	0.013504	0.0097107	0.17696	0.87744	0.084547	0.0032988	0.1667	0.96546	-0.06225	0.7101	1.8157	0.18496	-0.14498	1.5748	8.514
47.69119769	0.26239	1.5868	1.3366	0.13909	0.0078466	-0.0028552	-0.0038599	-0.059448	1.8587	1.0145	-0.040961	0.081122	0.94838	-0.027451	0.21939	0.047514	0.1225	1.2943	0.42046	0.69429	0.12667	0.35768	0.099113	0.30206	0.31408	0.41283	0.31303	0.0082625	1.1392	-0.0066086	0.11987	0.051992	2.0631	0.044534	-0.0065707	0.0043145	0.14639	0.79267	0.065342	-0.039907	0.15553	1.0673	-0.046458	0.90503	1.8105	0.11733	-0.15598	1.4147	8.1284
47.76334776	0.25341	1.526	1.2915	0.1274	-0.018521	-0.031097	-0.015289	-0.055609	1.8562	0.96417	-0.050626	0.033179	0.93986	-0.0094222	0.22639	0.041181	0.11981	1.2635	0.40534	0.72419	0.14464	0.3139	0.08965	0.29733	0.27818	0.40732	0.32234	0.0037308	1.0342	0.019475	0.11114	0.06714	2.1299	0.055962	-0.011623	0.011132	0.1366	0.77332	0.044986	-0.069561	0.16707	1.0739	-0.082651	1.0192	1.7601	0.11893	0.044267	1.3298	8.003
47.83549784	0.22954	1.5381	1.2293	0.13154	-0.023237	-0.037608	0.009497	-0.057793	1.7891	0.91287	-0.055792	0.0080059	0.93317	0.013771	0.23964	0.068425	0.14886	1.2341	0.39283	0.69562	0.14413	0.27553	0.068613	0.35924	0.25373	0.4044	0.3553	0.039603	0.95177	0.015569	0.11197	0.072086	2.1566	0.056921	0.012786	0.013514	0.19544	0.84249	0.0096624	-0.066871	0.16143	0.97329	-0.11628	1.132	1.8322	0.14815	0.59896	1.2196	8.3835
47.90764791	0.21184	1.6337	1.1431	0.14956	-0.0031398	-0.00015651	0.038494	-0.070415	1.6622	0.80014	-0.032211	0.029889	0.84839	0.016161	0.25683	0.087198	0.20686	1.1742	0.36202	0.65449	0.13009	0.25622	0.061691	0.37331	0.21392	0.38893	0.34135	0.071831	0.95763	0.053728	0.1494	0.11744	2.3386	0.039301	0.01321	0.017891	0.28404	1.0832	-0.001974	-0.03814	0.15675	0.93786	-0.10035	1.37	2.0025	0.097901	1.1349	1.1564	8.6602
47.97979798	0.23677	1.6143	1.1054	0.16467	-0.018087	-0.020426	0.040221	-0.068936	1.5369	0.71316	0.01174	0.067087	0.76782	0.00049992	0.26774	0.086983	0.23548	1.0979	0.34763	0.61002	0.14693	0.22672	0.024132	0.31353	0.1946	0.33661	0.28122	0.08695	0.88282	0.098667	0.15509	0.14239	2.4897	0.013424	0.028895	0.012197	0.33581	1.4242	0.036064	-0.021592	0.1752	0.95387	-0.040374	1.5827	2.1006	0.039373	1.4555	1.1658	8.634
48.05194805	0.25111	1.4819	1.1457	0.1298	0.030018	-0.05512	0.040842	-0.051823	1.4442	0.67672	0.025695	0.089747	0.72071	-0.020694	0.24223	0.11032	0.21336	1.0178	0.35504	0.56338	0.16312	0.21315	-0.015031	0.26334	0.2011	0.2885	0.26521	0.11499	0.81069	0.085952	0.1314	0.13319	2.4487	-0.006374	0.052062	-0.011052	0.36425	1.7181	0.073042	-0.032089	0.206	0.87647	-0.030668	1.6516	2.0706	0.038176	1.7008	1.1562	8.5354
48.12409812	0.19196	1.3785	1.0962	0.072936	0.2155	-0.079448	0.056356	-0.03561	1.4132	0.63733	-0.0051764	0.11196	0.63987	-0.037518	0.22911	0.13156	0.17765	1.0087	0.333	0.54904	0.16365	0.19073	-0.01892	0.26282	0.19962	0.26928	0.31333	0.14044	0.84265	0.047637	0.12568	0.10343	2.4874	-0.03812	0.057948	-0.014299	0.35786	1.8872	0.1072	-0.017052	0.24552	0.79679	-0.07038	1.5574	1.9913	0.050817	1.7555	1.0846	8.5712
48.1962482	0.14159	1.3107	1.0009	0.059799	0.44643	-0.041936	0.10409	-0.029899	1.3762	0.5652	-0.053885	0.11059	0.59726	-0.030165	0.21836	0.14706	0.15435	0.99959	0.27776	0.52615	0.1819	0.14531	-0.0076587	0.2641	0.21398	0.26119	0.32693	0.17028	0.90148	0.02406	0.1109	0.086906	2.7667	-0.038767	0.021198	-0.018599	0.31995	2.0905	0.081097	0.093063	0.28396	0.83293	-0.08002	1.412	1.9571	0.039462	1.6401	1.0125	8.5978
48.26839827	0.12805	1.2285	0.92225	0.088983	0.55683	0.016432	0.14431	-0.020143	1.2531	0.49765	-0.05602	0.086783	0.57127	-0.012506	0.17818	0.16778	0.17909	0.9159	0.21664	0.47681	0.23396	0.094549	-0.011745	0.28554	0.24829	0.23235	0.28315	0.18569	0.86554	0.034177	0.099918	0.11234	2.9942	-0.019419	-0.0044478	-0.027504	0.28507	2.2563	0.036144	0.19892	0.25173	0.87606	-0.041723	1.4236	1.8746	-0.008481	1.5734	1.0586	8.6014
48.34054834	0.12571	1.0982	1.0186	0.078452	0.57246	-0.0016812	0.14689	-0.025079	1.1193	0.46976	-0.034493	0.053188	0.53543	0.00096672	0.16255	0.18107	0.19799	0.85094	0.17363	0.40099	0.26489	0.042117	-0.030061	0.30636	0.29352	0.19214	0.24699	0.19124	0.77208	0.054487	0.099786	0.099003	2.859	0.0033197	0.0027171	-0.032342	0.29386	2.2997	0.045286	0.22732	0.21219	0.85965	-0.031619	1.5474	1.7106	-0.063287	1.5782	1.1821	8.8169
48.41269841	0.06289	1.0264	1.1479	0.049118	0.54444	-0.0355	0.1547	-0.043019	1.0759	0.48215	-0.015899	0.025824	0.49453	0.0012863	0.16534	0.17992	0.19683	0.80994	0.16621	0.35175	0.27976	0.023613	-0.021042	0.43065	0.36068	0.15135	0.24482	0.19356	0.70279	0.023298	0.13052	0.089198	2.5787	0.0060271	0.016224	-0.029185	0.29231	2.3027	0.046903	0.24875	0.22347	0.8974	-0.041351	1.6536	1.5613	-0.10491	1.5483	1.1886	9.0363
48.48484848	0.0076908	0.95925	1.0834	0.029716	0.46212	-0.030297	0.15343	-0.036933	1.0416	0.47605	-0.024937	0.021395	0.45359	-0.012178	0.17431	0.18656	0.19614	0.80188	0.16371	0.35432	0.29536	0.060023	-0.0007895	0.63267	0.48293	0.10102	0.25134	0.15658	0.68927	0.0020852	0.13417	0.088478	2.5394	0.0047043	-0.0047574	-0.042294	0.24356	2.2042	0.010358	0.26839	0.21592	0.94826	-0.050945	1.6809	1.5709	-0.11586	1.4619	1.106	8.9067
48.55699856	0.037101	0.86858	0.97659	0.030875	0.38903	0.0084742	0.14766	-0.021351	0.99001	0.43386	-0.025318	0.044229	0.39172	-0.042104	0.17615	0.17887	0.18604	0.8115	0.19384	0.36039	0.33981	0.076771	0.0011894	0.73191	0.70095	0.056784	0.28458	0.16887	0.76037	-0.016238	0.095509	0.080352	2.7022	0.0031144	-0.030005	-0.056741	0.22396	2.0877	-0.016888	0.23686	0.18952	0.93819	-0.11182	1.6702	1.6139	-0.07176	1.3731	1.063	8.6199
48.62914863	0.036547	0.84177	0.99797	0.011092	0.36016	0.015777	0.13898	-0.025312	0.95967	0.36017	-0.0047972	0.064132	0.34351	-0.034281	0.15995	0.15382	0.18647	0.79044	0.23813	0.33379	0.59628	0.093669	0.029675	0.69614	0.88053	0.031628	0.33569	0.206	0.76729	0.0067844	0.094824	0.098568	2.6411	0.0017931	-0.029713	-0.031794	0.23293	2.0127	-0.010477	0.20898	0.18815	0.88597	-0.14912	1.646	1.6388	-0.048222	1.3332	1.0575	8.5295
48.7012987	0.089473	0.82111	1.0477	-0.018176	0.33609	0.0088307	0.12515	-0.044211	0.92195	0.30383	-0.0013398	0.062552	0.33475	-0.0088062	0.14759	0.1234	0.1876	0.77229	0.24038	0.30016	1.0985	0.17116	0.066458	0.60209	0.94481	0.018113	0.35142	0.20757	0.79889	0.047924	0.12641	0.10032	2.3881	0.04192	-0.022201	-0.0046573	0.23294	1.9868	0.061317	0.19975	0.22031	0.846	-0.12904	1.5265	1.6498	-0.040667	1.2888	1.0607	8.4721
48.77344877	0.098652	0.80296	1.0388	0.010824	0.30233	0.016328	0.12069	-0.040806	0.89978	0.30879	-0.018744	0.039916	0.3187	0.0098847	0.11862	0.12519	0.16249	0.73203	0.21875	0.29059	1.4829	0.23037	0.041824	0.55646	0.94164	0.029524	0.34375	0.2069	0.80209	0.062984	0.13154	0.060776	2.3213	0.145	-0.023872	-0.0028005	0.21309	2.0333	0.11606	0.1903	0.24179	0.80504	-0.04993	1.4769	1.602	-0.054761	1.1902	1.0653	8.4918
48.84559885	0.14195	0.78276	0.95588	0.047082	0.27234	0.037477	0.11446	-0.01665	0.91253	0.32401	0.0022711	0.015253	0.3084	0.015503	0.096844	0.11956	0.12629	0.65641	0.18896	0.27601	1.6582	0.22479	0.011424	0.51218	0.96189	0.04696	0.30324	0.22736	0.88468	0.041608	0.089709	0.039112	2.2648	0.23599	-0.002205	-0.011584	0.1669	2.022	0.12043	0.19748	0.22227	0.79163	0.035396	1.547	1.4727	-0.096513	1.1234	0.97457	8.8162
48.91774892	0.12015	0.74172	0.85942	0.040586	0.27029	0.058391	0.10416	0.032233	0.92302	0.30401	0.021799	0.0036068	0.28518	-0.0057705	0.078631	0.10059	0.10405	0.60437	0.19079	0.25546	1.6749	0.20717	0.029502	0.49787	1.0009	0.043804	0.24855	0.26007	0.99871	0.0079986	0.043961	0.058849	2.0589	0.24525	0.046358	-0.022192	0.14239	1.9794	0.13182	0.25263	0.22186	0.7569	0.03838	1.571	1.3667	-0.14882	1.2395	0.80133	9.3262
48.98989899	0.1604	0.67435	0.71499	0.023293	0.26407	0.070317	0.059057	0.096094	0.91436	0.24817	0.013009	-0.018599	0.24148	-0.033389	0.080946	0.1065	0.095316	0.58851	0.22028	0.2357	1.638	0.18831	0.027859	0.57402	0.97306	0.027023	0.21507	0.25364	1.0526	-0.0064154	0.025841	0.075893	1.8526	0.22045	0.086076	-0.023395	0.14729	2.0899	0.13626	0.32055	0.22518	0.69761	0.0016101	1.5413	1.3066	-0.13773	1.5159	0.74734	9.4105
49.06204906	0.22683	0.56811	0.66211	0.020595	0.23412	0.084948	0.027003	0.092611	0.91693	0.21733	0.0055881	-0.024913	0.20568	-0.043051	0.086688	0.14016	0.090427	0.55981	0.24765	0.20797	1.7353	0.15631	0.012886	0.69956	0.87166	0.038654	0.21036	0.23493	1.0601	0.0038825	0.041388	0.063337	1.9355	0.20577	0.072403	-0.015151	0.13175	2.2836	0.13323	0.3471	0.22051	0.68985	-0.0013239	1.5037	1.2134	-0.091075	1.784	0.84272	8.9
49.13419913	0.25558	0.51467	0.75142	0.016028	0.20234	0.086459	0.0067681	0.041035	0.89759	0.16581	0.010307	-0.0049548	0.18677	-0.041982	0.080483	0.16657	0.074707	0.54218	0.22875	0.1845	2.0264	0.11603	0.0079074	0.79235	0.78587	0.068781	0.19138	0.21331	1.072	0.024822	0.071379	0.042027	1.9874	0.21236	0.040405	-0.018901	0.13019	2.4293	0.1021	0.3374	0.24797	0.71818	0.036407	1.5074	1.1182	-0.054276	1.9697	0.87039	8.6845
49.20634921	0.24434	0.52546	0.80547	0.011994	0.19232	0.094452	-0.0098288	0.018198	0.82564	0.13242	0.028765	-0.0097165	0.18958	-0.047173	0.066474	0.15842	0.070693	0.51562	0.16564	0.15899	2.2609	0.15512	0.0043335	0.84657	0.74227	0.050969	0.18065	0.22869	1.1803	0.022845	0.049824	0.032958	1.8433	0.21599	0.052896	-0.015884	0.13602	2.6105	0.12491	0.32125	0.27275	0.7401	0.043985	1.4989	1.0494	-0.058982	1.9993	0.82044	9.0095
49.27849928	0.2391	0.47458	0.90295	0.029625	0.20239	0.1221	-0.0093864	0.032202	0.75818	0.14261	0.046376	-0.0075018	0.18384	-0.043986	0.053878	0.14233	0.058085	0.45216	0.10466	0.14341	2.2946	0.24547	0.026264	0.92821	0.69795	-0.010822	0.17306	0.2184	1.5435	0.016641	0.025963	0.041461	1.7232	0.18693	0.112	0.01488	0.13311	2.901	0.20074	0.30897	0.25517	0.90212	-0.029496	1.4207	1.0611	-0.084944	1.937	0.77602	9.2152
49.35064935	0.22732	0.36427	0.95688	0.039118	0.2249	0.15624	-0.0068899	0.012563	0.73454	0.17388	0.060561	0.018172	0.19338	-0.030333	0.052565	0.12834	0.058492	0.39738	0.064169	0.14255	2.1933	0.27218	0.029608	0.92973	0.6938	-0.049561	0.18009	0.15194	1.8971	-0.016931	0.030757	0.052424	1.683	0.15746	0.13333	0.024915	0.10398	3.004	0.23787	0.30786	0.24298	1.1696	-0.075364	1.3739	1.0938	-0.083799	1.8853	0.79028	8.6399
49.42279942	0.1985	0.28966	0.95017	0.025039	0.21799	0.14398	-0.0093832	-0.011919	0.71006	0.23642	0.037238	0.017406	0.20077	-0.0052558	0.079708	0.11542	0.084881	0.36779	0.031256	0.12433	2.1036	0.23483	0.0080508	0.84624	0.73229	-0.0081754	0.19105	0.11125	2.1235	-0.030687	0.037117	0.048944	1.6384	0.13434	0.1043	0.019999	0.076179	2.8108	0.21509	0.31789	0.29374	1.3253	-0.015164	1.3894	1.1913	-0.038002	1.8817	0.82796	7.9917
49.49494949	0.18131	0.30904	0.90658	0.027158	0.15756	0.12491	-0.022967	-0.021097	0.67903	0.2712	0.0014736	-0.0076064	0.17602	-0.0052597	0.093664	0.1125	0.091263	0.43621	0.033881	0.094379	2.0379	0.23478	0.022538	0.76516	0.76873	0.097275	0.20596	0.11815	2.2479	0.020144	0.037811	0.027553	1.4967	0.10644	0.085426	0.016069	0.09268	2.6485	0.22015	0.34465	0.31671	1.417	0.018883	1.3449	1.3345	-0.014236	1.8677	0.75329	7.8039
49.56709957	0.12133	0.32645	0.90559	0.024631	0.12352	0.0991	-0.036216	-0.01922	0.65393	0.25179	-0.0077449	0.0057046	0.14002	-0.049444	0.067687	0.10592	0.083596	0.59052	0.048306	0.10838	1.9353	0.2083	0.015221	0.81017	0.78071	0.13151	0.1989	0.12555	2.3155	0.058032	0.039724	0.034629	1.2561	0.092858	0.053794	-0.0084311	0.14944	2.6052	0.2262	0.34603	0.26735	1.4629	-0.012821	1.2987	1.4042	-0.065362	1.7894	0.6647	8.0152
49.63924964	0.067234	0.2789	0.90047	-0.011722	0.12977	0.071795	-0.041061	-0.01975	0.64486	0.21419	-0.0016794	0.026883	0.13343	-0.070868	0.030292	0.095265	0.061699	0.72627	0.07695	0.12237	1.7767	0.13408	-0.028079	0.88561	0.75965	0.096647	0.16038	0.12602	2.3426	0.011007	0.041094	0.057057	1.1215	0.09945	0.0094524	-0.039875	0.18821	2.5822	0.17942	0.30434	0.19802	1.5093	-0.017049	1.2671	1.4489	-0.082063	1.5973	0.65037	8.011
49.71139971	0.075416	0.21243	0.91802	-0.0068703	0.15092	0.052883	-0.021513	-0.032476	0.62507	0.18105	0.011381	0.030983	0.15493	-0.053455	0.013238	0.10073	0.079002	0.7562	0.1505	0.11735	1.6684	0.073462	-0.050211	0.95319	0.70958	0.12539	0.12804	0.12121	2.3588	-0.025005	0.063551	0.062017	1.1577	0.10521	-0.018087	-0.054191	0.1953	2.424	0.15842	0.32077	0.18603	1.5455	-0.025108	1.1728	1.5065	-0.090696	1.464	0.64189	7.7208
49.78354978	0.10731	0.21224	0.93214	0.045874	0.1606	0.030853	0.0032273	-0.046429	0.57641	0.20086	0.012653	0.041593	0.18576	-0.043723	0.027859	0.12201	0.11948	0.72641	0.25366	0.086677	1.6437	0.055847	-0.048761	0.98584	0.60859	0.15346	0.10203	0.099262	2.3135	-0.017613	0.12105	0.054686	1.1867	0.069667	-0.0010785	-0.041774	0.29891	2.2407	0.17427	0.41122	0.20759	1.4875	-0.048477	1.0904	1.495	-0.12525	1.4508	0.66012	7.5489
49.85569986	0.10792	0.22622	0.97819	0.070002	0.15057	0.03756	-0.018327	-0.03958	0.53677	0.31431	-0.0040606	0.030776	0.17957	-0.032745	0.051496	0.12789	0.13736	0.6713	0.29169	0.060746	1.639	0.079551	-0.036399	0.99462	0.52965	0.10571	0.11352	0.10894	2.1627	-0.011406	0.17998	0.029172	1.1347	0.053533	0.039466	-0.034789	0.55846	2.1168	0.18294	0.47581	0.2176	1.4475	-0.027515	1.082	1.4463	-0.13456	1.4084	0.66698	7.4523
49.92784993	0.090633	0.20744	0.99899	0.042793	0.14719	0.045471	-0.042625	-0.016867	0.53979	0.47029	0.023341	0.019	0.13781	-0.022163	0.061256	0.11445	0.13578	0.60222	0.28308	0.09363	1.5779	0.071195	-0.053318	0.98782	0.49203	0.085427	0.13385	0.11953	2.2939	0.0095432	0.2078	0.013158	1.0453	0.078625	0.037409	-0.025152	0.77642	2.0539	0.16194	0.48717	0.23116	1.466	-0.02309	1.1422	1.4006	-0.09455	1.342	0.59349	6.9748
50	0.080258	0.15685	0.94259	-0.009655	0.12508	0.028531	-0.031113	-0.0055227	0.60194	0.56682	0.032818	-0.0024892	0.12894	-0.023901	0.048967	0.11798	0.11858	0.59655	0.25554	0.14948	1.5037	0.065098	-0.062165	0.95476	0.4303	0.10586	0.1432	0.10975	2.7535	0.025296	0.20092	0.013973	1.0134	0.14342	0.030353	-0.028473	0.85479	1.9597	0.15358	0.44171	0.22779	1.4401	-0.022071	1.1605	1.4104	-0.006196	1.3809	0.46395	6.9722
50.07215007	0.056979	0.13172	0.87607	-0.047001	0.097543	0.017164	-0.032079	-0.0087382	0.68043	0.60452	0.0094504	-0.015506	0.13235	-0.010642	0.018654	0.13698	0.085801	0.56454	0.20641	0.19175	1.4742	0.11572	-0.049069	0.90124	0.37173	0.13093	0.17507	0.10063	3.1745	0.016028	0.17932	0.021366	1.0234	0.21373	0.058942	-0.045504	0.89777	1.8979	0.18511	0.4139	0.18699	1.3397	-0.033695	1.1538	1.4528	0.18014	1.4637	0.34105	7.5744
50.14430014	0.037994	0.12651	0.85632	-0.042018	0.092281	0.0045428	-0.0072032	0.0018413	0.74406	0.61775	0.009597	0.0031117	0.10992	-0.0076174	0.042701	0.13041	0.063134	0.46924	0.16088	0.23803	1.4284	0.15989	-0.030369	0.85218	0.37551	0.12514	0.18619	0.13223	3.233	0.0017813	0.16088	0.043126	0.93408	0.23038	0.075436	-0.04612	0.96131	2.0853	0.19321	0.44852	0.19174	1.2352	-0.052055	1.1607	1.4184	0.31267	1.452	0.25383	7.7172
50.21645022	0.0041981	0.10216	0.81654	-0.022428	0.084347	-0.019504	0.038135	0.055876	0.7614	0.60412	0.045686	0.013691	0.12209	-0.010077	0.30523	0.092592	0.027817	0.40297	0.1532	0.39938	1.3398	0.1303	0.014527	0.87462	0.42859	0.1129	0.17036	0.14979	3.1509	-0.024637	0.1888	0.061147	0.79765	0.24228	0.065788	-0.045519	0.94147	2.3191	0.1705	0.5155	0.22254	1.1409	-0.066939	1.1404	1.3288	0.36706	1.4084	0.27206	7.1865
50.28860029	-0.0023913	0.086838	0.79526	-0.011364	0.077814	-0.038178	0.081996	0.089199	0.77141	0.55639	0.11284	0.019217	0.13677	-0.0036039	0.9253	0.047935	0.0064677	0.37614	0.14741	0.70689	1.2517	0.10444	0.07941	0.83066	0.47019	0.1179	0.17004	0.11128	3.1697	-0.036454	0.20949	0.044749	0.70349	0.26289	0.058307	-0.032038	0.85325	2.3471	0.14182	0.6184	0.21679	1.1336	-0.072556	1.0548	1.3201	0.33352	1.4103	0.34381	6.9994
50.36075036	0.045769	0.080555	0.85634	-0.014375	0.10429	-0.044464	0.11578	0.060705	0.75972	0.47911	0.16814	0.013636	0.11145	0.0090432	1.5896	0.021693	0.012801	0.38879	0.12192	0.95535	1.1804	0.171	0.11339	0.79937	0.53078	0.12161	0.17755	0.051664	3.0539	-0.042481	0.21307	0.022044	0.68662	0.26258	0.066466	-0.0129	0.78697	2.284	0.11654	0.73992	0.21695	1.1337	-0.067574	0.92042	1.2861	0.31485	1.4101	0.39101	7.269
50.43290043	0.11852	0.074967	0.97188	-0.012347	0.13843	-0.03053	0.13456	0.039649	0.72952	0.41964	0.18882	0.004974	0.10408	0.00083221	1.8689	0.049851	0.023839	0.37668	0.079557	1.0214	1.1152	0.23329	0.10916	0.80667	0.58351	0.12619	0.19802	0.03301	2.8349	-0.034827	0.18807	0.013719	0.62611	0.31392	0.063689	-0.028256	0.77384	2.2713	0.13663	0.87415	0.2725	1.0596	-0.079881	0.86415	1.1144	0.38284	1.3686	0.39397	7.175
50.50505051	0.15479	0.077977	0.97952	-0.0069486	0.1402	-0.01744	0.1312	0.021516	0.77942	0.38913	0.18267	0.008941	0.10847	-0.035767	1.8897	0.092725	0.0030995	0.35325	0.061225	1.002	1.0251	0.2557	0.12213	0.73273	0.59051	0.14457	0.21951	0.048307	2.8132	-0.025959	0.12967	0.026124	0.54723	0.35557	0.050941	-0.048808	0.74537	2.2357	0.22092	0.94767	0.32093	1.0408	-0.13835	0.83165	1.0457	0.45251	1.2987	0.39017	6.7073
50.57720058	0.1112	0.15414	0.8684	-0.011319	0.14943	-0.018705	0.11765	0.0215	0.84276	0.3782	0.16781	0.036863	0.11496	-0.052565	1.9127	0.10403	-0.021332	0.33218	0.066615	0.98843	0.9268	0.29721	0.19401	0.66871	0.61206	0.15722	0.2275	0.040461	2.8737	-0.018997	0.098045	0.012555	0.57644	0.34066	0.035205	-0.065732	0.69398	2.1656	0.32149	0.93227	0.29106	1.0891	-0.17162	0.7928	1.0765	0.49354	1.2902	0.3669	6.6671
50.64935065	0.037425	0.30632	0.77679	-0.037527	0.12511	-0.014803	0.10437	0.046378	0.83333	0.3429	0.14731	0.028569	0.12401	-0.059211	1.929	0.11343	-0.028494	0.26249	0.0729	0.94694	0.90641	0.35779	0.26913	0.65589	0.62467	0.17942	0.23563	0.02028	2.7385	-0.004427	0.11387	-0.006862	0.61317	0.2971	0.028815	-0.073041	0.65924	2.2851	0.39147	0.95718	0.25192	1.1232	-0.1541	0.82815	1.0056	0.56096	1.2141	0.31896	6.7954
50.72150072	0.04313	0.37333	0.6911	-0.033175	0.075727	-0.013997	0.084194	0.042289	0.7718	0.3046	0.13274	-0.014736	0.10729	-0.064798	1.8485	0.12858	-0.018373	0.22041	0.066658	0.84296	0.91076	0.42251	0.27901	0.61695	0.58822	0.18621	0.23128	0.047999	2.5135	-0.0086059	0.13656	-0.019655	0.51074	0.30121	0.030627	-0.076484	0.63339	2.4995	0.36981	0.97236	0.28251	1.0952	-0.1078	0.93361	0.88849	0.6175	1.0984	0.27176	6.4595
50.79365079	0.06013	0.3769	0.60102	0.014721	0.062725	-0.02829	0.066526	-0.0079914	0.68045	0.25925	0.1301	-0.035654	0.080072	-0.049626	1.7359	0.13158	-0.011403	0.2451	0.041035	0.71589	0.90066	0.41811	0.27544	0.59024	0.55085	0.18215	0.26208	0.047445	2.2805	-0.045109	0.11282	-0.024269	0.37244	0.31013	0.025129	-0.08158	0.61045	2.5312	0.32506	0.93986	0.31898	1.0575	-0.052608	0.90389	0.87457	0.62907	1.0277	0.20824	5.9759
50.86580087	0.0029357	0.39566	0.62728	0.039082	0.077576	-0.043292	0.05366	-0.031416	0.62708	0.21826	0.099271	-0.036205	0.049818	-0.028073	1.6757	0.14641	0.030045	0.27817	0.013541	0.64498	0.83612	0.41945	0.29684	0.56507	0.55533	0.24315	0.33828	-0.0049777	2.1745	-0.042947	0.08128	-0.028205	0.36737	0.27062	0.016788	-0.085732	0.61829	2.3928	0.30417	0.90984	0.34933	1.0817	-0.057709	0.78759	0.947	0.56855	0.93313	0.11515	5.99
50.93795094	-0.011696	0.42109	0.62298	0.077341	0.06136	-0.057872	0.024674	-0.022826	0.5981	0.20774	0.058156	-0.048567	0.020841	-0.023387	1.5863	0.18056	0.16022	0.2594	-0.0012449	0.61091	0.75153	0.47951	0.36626	0.55021	0.5907	0.31745	0.44638	-0.012055	2.3626	-0.049318	0.07345	-0.03112	0.48676	0.23924	0.035484	-0.094377	0.60431	2.337	0.29266	0.8625	0.38088	1.0776	-0.081244	0.68966	0.92945	0.53302	0.88453	0.038111	6.1994
51.01010101	-0.0019577	0.37342	0.555	0.13715	-0.00073561	-0.04525	0.021153	-0.03762	0.57274	0.21751	0.053825	-0.029231	0.0206	-0.033395	1.5482	0.21848	0.26458	0.21923	0.0073651	0.57724	0.69523	0.52738	0.41848	0.48106	0.59083	0.31772	0.5271	0.045845	2.4393	-0.055004	0.06864	-0.017597	0.68693	0.27298	0.045616	-0.089327	0.57234	2.3703	0.30877	0.83224	0.40395	0.93389	-0.025265	0.63503	0.80832	0.49233	0.89525	0.020075	5.9088
51.08225108	0.0023861	0.32276	0.61362	0.19989	-0.019579	-0.03341	0.029871	-0.052663	0.54017	0.18847	0.074296	0.0027721	0.041886	-0.060189	1.4958	0.22647	0.26738	0.16951	0.013945	0.52601	0.69404	0.51275	0.41746	0.38459	0.53417	0.32801	0.51126	0.017653	2.24	-0.015432	0.035245	-0.014023	0.88519	0.32204	0.024568	-0.071981	0.54329	2.3207	0.33417	0.85834	0.48733	0.79646	0.013075	0.6827	0.73023	0.45425	0.86232	0.016564	5.5634
51.15440115	0.0089675	0.30511	1.1436	0.25419	0.0044499	-0.038505	0.0082366	-0.03493	0.50871	0.12767	0.077373	0.005375	0.0361	-0.051114	1.4223	0.2087	0.21759	0.13926	-0.015505	0.47207	0.70109	0.45848	0.42061	0.3482	0.50615	0.37714	0.46289	-0.062331	2.1034	0.0079717	0.023498	-0.017948	0.95662	0.34489	0.002156	-0.056196	0.50964	2.2524	0.30566	0.86015	0.66575	0.80894	-0.045901	0.83593	0.70867	0.39241	0.87736	-0.014192	5.5632
51.22655123	-0.016695	0.26988	2.2508	0.29126	0.012734	-0.04857	-0.022373	0.00053993	0.47941	0.11451	0.08351	0.010947	0.027305	-0.03299	1.3425	0.1656	0.20193	0.13893	-0.042241	0.41679	0.68041	0.40601	0.43139	0.40576	0.50873	0.34732	0.39814	-0.067387	2.0796	0.0013726	0.036904	0.00021123	0.97157	0.33699	-0.020873	-0.069312	0.48643	2.291	0.25358	0.82507	0.82238	0.7924	-0.12488	1.0138	0.63551	0.29952	0.9495	-0.0053945	5.5104
51.2987013	-0.043697	0.23322	3.539	0.26492	0.0043821	-0.05557	-0.024334	-0.006258	0.44498	0.1067	0.086285	-0.0043957	0.010778	-0.023663	1.2912	0.12059	0.26622	0.17115	-0.028045	0.39812	0.61144	0.37827	0.43416	0.55616	0.50315	0.28876	0.3768	-0.018674	2.0599	0.0062199	0.036172	0.034742	0.99727	0.32945	-0.023008	-0.095381	0.46685	2.3898	0.26661	0.75512	0.94741	0.72745	-0.15019	1.0941	0.5508	0.31156	0.98137	-0.0093612	5.4059
51.37085137	-0.047551	0.18969	4.7788	0.21222	0.024829	-0.0081474	-0.013542	-0.031844	0.41015	0.079068	0.077437	0.00079859	0.0041545	-0.011845	1.2558	0.11168	0.45478	0.23459	-0.0026704	0.38123	0.543	0.33076	0.42296	0.64225	0.47931	0.27077	0.39753	0.0076875	1.9889	0.00043343	0.046851	0.066659	0.96681	0.33214	-0.0023246	-0.11329	0.40378	2.4025	0.26951	0.71646	1.0162	0.71148	-0.14462	1.0579	0.53957	0.42545	1.0025	-0.016712	5.7164
51.44300144	-0.036673	0.17098	5.6897	0.16736	0.040161	0.075719	0.00098288	-0.023521	0.41679	0.050385	0.065951	0.034285	0.029199	0.0048283	1.1756	0.10745	0.77302	0.26406	0.019683	0.37831	0.5064	0.30061	0.41581	0.61671	0.42658	0.2674	0.40834	-0.013469	1.9242	0.078991	0.0090692	0.073794	0.94533	0.37966	-0.0058395	-0.11857	0.31613	2.3205	0.25508	0.67387	0.98054	0.70946	-0.060569	0.97157	0.56772	0.46281	1.0278	-0.0070842	6.3699
51.51515152	-0.055659	0.17823	5.9039	0.16352	0.039428	0.21985	0.024064	0.034762	0.49415	0.075852	0.090177	0.048479	0.048701	0.0019416	1.0866	0.090077	0.99934	0.24429	0.026594	0.41249	0.4818	0.27879	0.37238	0.60776	0.38129	0.2505	0.3893	-0.02346	1.9561	0.092297	-0.050741	0.05948	1.0466	0.50731	-0.014491	-0.10941	0.30195	2.2731	0.23504	0.59872	0.92763	0.71604	-0.02424	0.85354	0.5339	0.40297	0.99496	0.011691	6.6699
51.58730159	-0.087328	0.1671	5.6464	0.18525	0.054101	0.52508	0.037915	0.14094	0.5329	0.094337	0.12329	0.032419	0.049468	-0.017137	1.0183	0.071907	1.0703	0.2231	0.021617	0.42004	0.48271	0.26508	0.30094	0.59152	0.34361	0.18529	0.39018	-0.018502	2.0455	0.088473	-0.031152	0.019512	1.1203	0.62588	-0.0020378	-0.098778	0.34867	2.2627	0.17253	0.54603	0.88729	0.72964	-0.08157	0.79709	0.50815	0.28395	0.99904	0.042142	6.2206
51.65945166	-0.088122	0.17041	5.4645	0.20955	0.094509	0.82923	0.026299	0.40895	0.5165	0.059937	0.11198	0.0099527	0.054169	-0.0038772	0.9895	0.05156	0.99614	0.22022	0.0014202	0.38765	0.53618	0.28456	0.24227	0.53796	0.34284	0.1523	0.40538	0.012953	2.0015	0.14857	-0.00010918	-0.00078749	1.0393	0.64107	0.0097671	-0.079317	0.41322	2.1747	0.12789	0.50644	0.8578	0.70018	-0.11252	0.75722	0.59532	0.15883	1.0275	0.15912	5.9888
51.73160173	-0.041709	0.20088	5.6101	0.22848	0.092732	0.93739	0.047085	1.0105	0.49177	0.027558	0.087132	0.0032177	0.05777	0.029684	0.92314	0.045827	0.89025	0.21171	-0.045221	0.35552	0.55604	0.2998	0.1893	0.48564	0.4101	0.15367	0.40144	-0.0034603	1.9881	0.17163	0.019064	0.0040238	0.96023	0.5944	0.0025981	-0.052028	0.49831	1.9767	0.11328	0.48523	0.84608	0.68591	-0.086367	0.71463	0.66293	0.13728	0.98065	0.33849	6.3029
51.8037518	-0.0098804	0.28036	5.4033	0.23951	0.059267	0.90784	0.080907	1.8806	0.52405	0.016169	0.10037	0.031155	0.06256	0.020501	0.83087	0.045002	0.82961	0.19827	-0.038082	0.32826	0.57754	0.30344	0.16572	0.44858	0.48545	0.15417	0.38294	-0.039908	2.2289	0.16986	0.055401	0.028435	0.91501	0.54758	-0.019692	-0.036112	0.57978	1.9936	0.089704	0.48577	0.83794	0.74127	-0.10705	0.73841	0.62483	0.14888	0.92991	0.49503	6.3943
51.87590188	-0.012154	0.42169	5.1279	0.24167	0.0741	0.82976	0.09502	2.6684	0.5551	-0.0031088	0.10243	0.05827	0.084915	-0.019757	0.78067	0.055797	0.78546	0.16083	-0.013813	0.30761	0.66664	0.30916	0.18171	0.41162	0.49789	0.1453	0.38368	-0.047643	2.2499	0.17605	0.079758	0.042209	0.87572	0.50845	-0.018475	-0.048756	0.61578	2.0578	0.1066	0.46249	0.82805	0.80681	-0.13579	0.76111	0.61278	0.12246	0.84574	0.57734	6.1604
51.94805195	0.028577	0.55227	5.1531	0.25558	0.095022	0.72758	0.10495	3.1557	0.5296	-0.019309	0.064983	0.0089519	0.084214	-0.024762	0.8091	0.061275	0.71677	0.12562	-0.0067288	0.27695	0.78087	0.34743	0.20479	0.35725	0.48475	0.10169	0.363	-0.022671	2.0264	0.1636	0.030665	0.03271	0.78493	0.48752	-0.012029	-0.066823	0.60064	1.9778	0.13777	0.43757	0.78307	0.84254	-0.096135	0.68196	0.67157	0.093548	0.7602	0.61907	6.0524
52.02020202	0.041152	0.57478	5.2482	0.24818	0.059571	0.68991	0.085545	3.471	0.48566	-0.016984	0.036945	-0.023454	0.043977	-0.0047569	0.84832	0.051581	0.6385	0.12814	-0.0038448	0.25325	0.86711	0.36398	0.20433	0.29467	0.4981	0.043855	0.29716	0.0037112	1.9056	0.16304	-0.011222	0.039321	0.70734	0.46487	-0.021417	-0.064468	0.54499	1.9771	0.1499	0.40851	0.73045	0.91387	-0.024276	0.59112	0.67238	0.057972	0.69164	0.61272	6.0446
52.09235209	0.011608	0.5482	5.1784	0.19163	0.031422	0.68565	0.05224	3.4896	0.44269	-0.0046812	0.025373	-0.0021673	0.031676	-0.014772	0.8283	0.051538	0.5889	0.15187	-0.012658	0.23176	0.88773	0.32597	0.17313	0.23528	0.49257	0.016446	0.21984	0.0016065	1.7839	0.14594	-0.0054164	0.066829	0.74397	0.4506	-0.040957	-0.042491	0.4878	2.0899	0.14582	0.37692	0.73632	0.93762	0.014914	0.55778	0.60223	0.056309	0.6168	0.54139	5.7205
52.16450216	0.0011868	0.49879	4.9921	0.13667	0.047117	0.66535	0.060722	3.5019	0.41016	0.027032	0.032369	0.020464	0.032403	-0.029931	0.79377	0.052972	0.58319	0.14254	-0.043944	0.18902	0.82088	0.2928	0.12499	0.2399	0.47367	0.026487	0.1644	-0.024123	1.7276	0.10209	0.00067452	0.072468	0.79187	0.42462	-0.043792	-0.01962	0.52231	2.0728	0.16696	0.33622	0.77767	0.93056	0.012178	0.50043	0.56538	0.14026	0.60699	0.53339	5.2018
52.23665224	-0.0022428	0.45813	4.7443	0.10682	0.05321	0.63947	0.069583	3.521	0.38142	0.047173	0.070267	0.028503	0.040956	0.006063	0.76891	0.052063	0.57747	0.11669	-0.046746	0.17908	0.77517	0.30437	0.1357	0.25091	0.40967	0.048472	0.13626	-0.040803	1.7221	0.12057	0.023723	0.061487	0.74026	0.43976	-0.040045	-0.020537	0.57433	1.9308	0.16244	0.33616	0.73171	0.96269	0.042268	0.46317	0.60491	0.15122	0.61394	0.55619	5.1061
52.30880231	-0.010972	0.50636	4.6276	0.12285	0.054774	0.57482	0.057691	3.3416	0.37676	0.034908	0.10675	0.0098664	0.047258	-0.0027356	0.73813	0.081126	0.54832	0.14143	-0.030294	0.19756	0.76311	0.28519	0.20766	0.22561	0.31726	0.084747	0.11281	-0.032072	1.7405	0.15837	0.023171	0.05587	0.62845	0.50614	-0.032904	-0.022751	0.53563	1.8006	0.11	0.3606	0.627	1.0479	0.096289	0.51641	0.67452	0.086182	0.55215	0.49471	5.2038
52.38095238	-0.028646	0.55496	4.5198	0.1652	0.073296	0.51205	0.041558	3.0025	0.39452	0.039808	0.11453	-0.010692	0.0671	-0.029554	0.70081	0.12868	0.5016	0.21026	-0.010545	0.214	0.74096	0.26317	0.27247	0.1564	0.25521	0.12315	0.076025	0.00011819	1.8723	0.17249	0.046307	0.067623	0.55064	0.6096	-0.033065	-0.0024911	0.4282	1.7329	0.090609	0.31754	0.58098	1.0938	0.10974	0.59982	0.62157	0.014016	0.50332	0.39117	4.9104
52.45310245	-0.037922	0.56688	4.2654	0.19742	0.11467	0.45183	0.030835	2.7966	0.45111	0.078531	0.087686	-0.026675	0.086858	-0.043696	0.66037	0.13211	0.42297	0.2473	0.0066258	0.22313	0.7025	0.28386	0.2738	0.094393	0.2505	0.16333	0.089057	0.013398	1.8359	0.076139	0.051249	0.085758	0.50606	0.80428	-0.053077	-0.011179	0.3843	1.7348	0.1342	0.28836	0.59274	1.0211	0.09014	0.61267	0.54745	0.021006	0.45085	0.37209	4.4589
52.52525253	-0.022839	0.54306	4.1176	0.22413	0.11352	0.41606	0.026934	2.683	0.53003	0.10493	0.078095	-0.022712	0.077942	-0.048944	0.6047	0.10936	0.35569	0.21281	-0.0072954	0.22271	0.64322	0.34662	0.2457	0.076632	0.25117	0.13337	0.11139	0.0053488	1.7833	-0.099121	0.057749	0.063402	0.49165	0.96122	-0.063047	-0.017402	0.35949	1.6792	0.13236	0.32657	0.55344	0.98861	0.0207	0.59279	0.58136	0.055464	0.40249	0.37277	4.4388
52.5974026	-0.051217	0.51985	3.9659	0.21631	0.080422	0.42174	0.020503	2.4422	0.63001	0.083356	0.084954	-0.010116	0.043038	0.0018229	0.55627	0.11051	0.33611	0.15409	-0.024628	0.20641	0.57212	0.38321	0.22951	0.075146	0.2193	0.079055	0.074671	-0.0012757	1.5635	-0.19391	0.04243	0.018776	0.48271	1.0105	-0.051683	-0.030691	0.31776	1.5618	0.10834	0.33677	0.46681	1.0785	0.010467	0.60838	0.5961	0.063451	0.40347	0.35981	4.5331
52.66955267	-0.06827	0.47189	3.6676	0.15988	0.086263	0.4019	0.0070226	2.1784	0.72276	0.078032	0.071689	-0.026033	-0.0070433	0.046721	0.51595	0.12625	0.31962	0.12283	-0.035197	0.17783	0.50967	0.38994	0.19997	0.063545	0.18812	0.10366	0.045339	-0.0085475	1.3782	-0.18523	0.029915	0.019106	0.49553	0.95466	-0.056817	-0.060008	0.29759	1.4928	0.0981	0.28617	0.4337	1.0831	0.068126	0.63422	0.51328	0.043969	0.4041	0.32571	4.3536
52.74170274	-0.077114	0.39611	3.4003	0.093139	0.10105	0.35003	0.0076077	2.0603	0.74081	0.087589	0.079931	-0.051388	-0.026216	0.037165	0.5075	0.1493	0.29287	0.1286	-0.050499	0.13599	0.5029	0.39048	0.16703	0.063058	0.20128	0.14697	0.038659	-0.024665	1.4392	-0.16368	0.042242	0.052559	0.48932	0.83459	-0.043104	-0.063568	0.30781	1.4433	0.092263	0.27728	0.51691	1.0225	0.10127	0.5822	0.441	0.035395	0.4005	0.27815	4.2583
52.81385281	-0.10314	0.33572	3.3233	0.08505	0.12483	0.30571	0.020672	1.9547	0.73368	0.084297	0.06537	-0.046266	-0.025627	0.016339	0.51797	0.1491	0.26837	0.1193	-0.054229	0.12309	0.53685	0.40897	0.16379	0.080271	0.23748	0.12904	0.044477	-0.030133	1.4953	-0.18235	0.058991	0.060089	0.40135	0.73932	-0.031307	-0.046164	0.28975	1.3946	0.087236	0.34808	0.56032	0.99087	0.16488	0.49201	0.46133	0.05125	0.39475	0.23492	4.4663
52.88600289	-0.11562	0.29046	3.1387	0.11656	0.15715	0.29279	0.046771	1.8905	0.71357	0.063929	0.03331	-0.041368	-0.019487	-0.0009024	0.49299	0.14369	0.29534	0.081688	-0.044108	0.14014	0.56519	0.4245	0.13526	0.077481	0.2668	0.10072	0.057928	0.0011709	1.3915	-0.17129	0.055278	-0.008426	0.31303	0.7366	-0.056607	-0.036182	0.27374	1.3381	0.094067	0.39083	0.55412	0.97401	0.21004	0.44113	0.48029	0.025736	0.40085	0.24483	4.5404
52.95815296	-0.11502	0.24785	3.0129	0.10816	0.1823	0.30793	0.03416	1.7803	0.676	0.046069	0.03772	-0.049945	0.015	-0.01092	0.49637	0.15617	0.36388	0.076423	-0.045401	0.12057	0.52368	0.43266	0.080731	0.050136	0.28896	0.090019	0.034108	0.022353	1.221	-0.0030212	0.052227	-0.048237	0.30751	0.75235	-0.064194	-0.025935	0.28134	1.3488	0.19105	0.38462	0.50645	0.93025	0.17764	0.42126	0.49066	-0.0061111	0.33672	0.26222	4.3472
53.03030303	-0.11512	0.24388	3.0703	0.063676	0.17173	0.27833	0.013926	1.575	0.69078	0.074403	0.073567	-0.050374	0.026795	-0.02136	0.53638	0.17459	0.38307	0.087197	-0.051211	0.074841	0.47763	0.37526	0.042581	0.022673	0.28268	0.10921	0.002725	-0.0097961	1.2497	0.1124	0.042312	-0.021071	0.3597	0.7279	-0.050791	-0.013249	0.28833	1.3951	0.30379	0.39228	0.54399	0.82875	0.15173	0.41996	0.52484	-0.0080671	0.22406	0.2984	4.1295
53.1024531	-0.11824	0.2825	3.0201	0.045226	0.16544	0.20992	0.048789	1.4477	0.74408	0.098243	0.1207	-0.062826	-0.010848	-0.0047458	0.59376	0.18678	0.34755	0.089995	-0.032859	0.056617	0.44796	0.32869	0.064883	0.014798	0.29896	0.11768	-0.0022691	-0.042828	1.2328	0.15718	0.046317	0.024086	0.35983	0.70233	-0.045684	-0.010978	0.26497	1.4973	0.33695	0.4519	0.77238	0.74541	0.13243	0.43273	0.58921	-0.024982	0.17321	0.29668	4.1649
53.17460317	-0.11028	0.30727	2.8267	0.052878	0.15331	0.21539	0.13018	1.4336	0.73183	0.075759	0.19516	-0.036576	-0.036312	0.014827	0.66676	0.19221	0.30367	0.089916	-0.02854	0.097618	0.41444	0.33804	0.14721	0.03603	0.33627	0.10832	-0.0012325	-0.061839	1.0395	0.13687	0.054957	0.024341	0.31255	0.70559	-0.078287	-0.029716	0.22057	1.5809	0.3158	0.49414	0.95673	0.7093	0.12734	0.42766	0.59329	0.0016353	0.15835	0.28613	4.126
53.24675325	-0.071988	0.24786	2.7166	0.050931	0.11176	0.28218	0.18321	1.3299	0.64516	0.033017	0.27189	0.043702	-0.01468	0.007156	0.70476	0.15839	0.29006	0.057347	-0.055469	0.16101	0.37846	0.34283	0.19487	0.036217	0.33527	0.11858	0.012589	-0.053111	0.66712	0.13175	0.050637	0.00045048	0.275	0.70311	-0.1275	-0.034608	0.19762	1.5614	0.2758	0.45828	0.977	0.70188	0.13809	0.37731	0.50745	0.029075	0.15111	0.34812	3.957
53.31890332	-0.068485	0.19058	2.661	0.049897	0.062975	0.29899	0.16338	1.1574	0.5961	0.008526	0.32599	0.11299	0.033842	0.0051903	0.66108	0.13414	0.27367	0.02064	-0.082051	0.17702	0.35336	0.35198	0.18849	0.015438	0.27905	0.15554	0.020403	-0.015022	0.64355	0.097756	0.039599	0.026958	0.19173	0.63202	-0.11246	0.0002737	0.1981	1.5878	0.27519	0.42433	0.93106	0.68121	0.15808	0.2992	0.47584	0.044455	0.11258	0.41055	4.0766
53.39105339	-0.12606	0.16514	2.5321	0.036638	0.051768	0.29864	0.15248	1.1344	0.56756	0.011958	0.43011	0.13341	0.061493	-0.001245	0.58218	0.14157	0.25243	0.0024962	-0.086833	0.15563	0.29793	0.32011	0.11618	0.0033945	0.24503	0.19827	0.0090515	0.024098	0.80247	0.090511	0.040012	0.018949	0.13472	0.58126	-0.067008	0.037048	0.20461	1.6001	0.29666	0.41678	0.93778	0.63414	0.19266	0.24518	0.58458	0.034526	0.094918	0.39948	4.343
53.46320346	-0.13666	0.16187	2.3912	0.013624	0.095563	0.29628	0.16753	1.2029	0.53096	0.008665	0.68772	0.13118	0.044668	0.0035107	0.54884	0.17011	0.24121	-0.019525	-0.099279	0.1572	0.21431	0.26404	0.061771	0.018538	0.25288	0.1948	0.0038153	0.01002	0.97539	0.057665	0.046799	0.0048249	0.16633	0.57437	-0.04947	0.032612	0.21565	1.4605	0.27795	0.3863	0.9939	0.61802	0.20363	0.19695	0.81733	0.025852	0.087957	0.36138	4.2399
53.53535354	-0.14986	0.1612	2.3389	0.04179	0.094624	0.24964	0.14944	1.1384	0.5144	0.0056858	1.0136	0.1386	0.035523	0.025739	0.60735	0.21935	0.22302	0.0024447	-0.10343	0.1652	0.20944	0.18916	0.039624	0.00048748	0.23739	0.20332	0.0082155	0.019972	1.2745	-0.011834	0.04606	0.00040051	0.19737	0.57941	-0.059872	0.032546	0.24834	1.3758	0.27424	0.30014	0.94978	0.63328	0.17565	0.15998	1.0991	0.0084768	0.10232	0.42065	3.9706
53.60750361	-0.14066	0.2081	2.3223	0.13366	0.065629	0.16837	0.10819	0.99036	0.51669	0.014818	1.3393	0.15968	0.0041253	0.030799	0.73082	0.26921	0.2067	0.047839	-0.090738	0.1581	0.2689	0.11508	0.04088	-0.04336	0.22787	0.26381	0.0024198	0.010585	1.3885	-0.045837	0.025171	-0.02924	0.19822	0.56539	-0.056539	0.040701	0.26795	1.5194	0.28315	0.23049	0.88567	0.63004	0.12729	0.15909	1.3778	0.005021	0.083176	0.45537	3.833
53.67965368	-0.16081	0.3154	2.2876	0.20596	0.07636	0.13034	0.11045	0.9351	0.51965	0.015226	1.5447	0.19289	-0.045254	0.022232	0.82999	0.2866	0.19172	0.039779	-0.085535	0.17801	0.30071	0.070184	0.057699	-0.042074	0.18935	0.3038	0.014734	-0.026602	1.5002	-0.097843	0.015502	-0.0061914	0.19275	0.52335	-0.051672	0.030171	0.26713	1.6437	0.30194	0.26828	0.8799	0.61835	0.12149	0.17637	1.6592	-0.0013257	0.09033	0.33915	3.7511
53.75180375	-0.14191	0.36507	2.1473	0.24471	0.11624	0.10688	0.11441	0.91318	0.49736	-0.012988	1.7519	0.27603	-0.055529	0.016993	1.0078	0.28834	0.15352	0.02046	-0.07224	0.21624	0.29271	0.033667	0.049318	-0.045071	0.11816	0.33599	0.034268	-0.060607	1.2615	-0.040968	0.013788	0.018291	0.15872	0.50597	-0.064487	0.031404	0.28632	1.6199	0.38372	0.32157	0.84731	0.58669	0.13706	0.16277	1.9252	0.0065446	0.091396	0.25795	3.5327
53.82395382	-0.12791	0.32708	2.0124	0.26601	0.12912	0.066716	0.10792	0.83109	0.46436	-0.027942	1.9784	0.38122	-0.02545	0.022918	1.3792	0.27136	0.11512	0.035394	-0.022391	0.20194	0.32141	0.027204	0.028981	-0.068354	0.074647	0.41232	0.055923	-0.062186	0.9279	0.050833	0.0020343	0.0096904	0.12069	0.49192	-0.041942	0.066982	0.29918	1.5851	0.47042	0.2676	0.79834	0.51848	0.14796	0.10426	2.1092	0.080669	0.0047436	0.26791	3.3953
53.8961039	-0.11597	0.27909	1.973	0.26519	0.12171	0.083594	0.10097	0.72675	0.43162	-0.028135	2.021	0.43121	-0.0066407	0.032559	1.7893	0.27996	0.094899	0.038378	0.032645	0.137	0.34852	0.040489	-0.00064739	-0.096963	0.076533	0.44176	0.086754	-0.033284	0.92096	0.038425	-0.00198	0.027603	0.1091	0.41599	0.035589	0.12916	0.29257	1.5894	0.49683	0.23726	0.77041	0.46413	0.12394	0.11415	2.1924	0.16282	-0.05837	0.24159	3.4199
53.96825397	-0.11795	0.21483	1.9871	0.26268	0.087016	0.1263	0.068745	0.65116	0.38022	-0.04185	2.1149	0.40244	-0.0055489	0.047935	2.0201	0.28468	0.15789	0.012584	0.076743	0.090773	0.32181	0.059226	-0.0039115	-0.097338	0.098925	0.44656	0.1065	-0.042045	1.0929	-0.10435	0.0020345	0.014939	0.0816	0.34969	0.12565	0.15853	0.27289	1.525	0.45798	0.40111	0.73128	0.47029	0.06917	0.14809	2.192	0.14207	-0.090935	0.21536	3.4264
54.04040404	-0.11314	0.17556	1.9106	0.25364	0.072606	0.16086	0.0663	0.61316	0.33206	-0.064619	2.1843	0.32921	0.0019152	0.049275	2.1074	0.24434	0.31445	-0.0020539	0.13056	0.049075	0.27506	0.039857	0.029601	-0.065791	0.12778	0.45323	0.10798	-0.037815	1.1764	-0.19415	0.0089924	0.033033	0.0047607	0.36303	0.19717	0.13141	0.23803	1.3942	0.42544	0.64514	0.68308	0.50837	0.043218	0.12819	2.113	0.06767	-0.11943	0.30266	3.3349
54.11255411	-0.11747	0.16102	1.7985	0.21704	0.085067	0.17012	0.075873	0.58565	0.31372	-0.041431	2.1955	0.27479	-0.0076013	0.046533	2.1583	0.20925	0.40442	-0.0072547	0.12778	0.044121	0.29724	-0.0003041	0.038922	0.0058722	0.14437	0.43174	0.083505	-0.021377	1.1814	-0.17206	0.0092912	0.046395	-0.026301	0.40147	0.27248	0.081302	0.2332	1.3557	0.40442	0.72009	0.68061	0.54562	0.021008	0.083946	2.0277	0.016348	-0.13978	0.43404	3.2692
54.18470418	-0.14243	0.16025	1.7676	0.17047	0.060662	0.1586	0.08518	0.5044	0.30972	-0.0039655	2.1736	0.2369	-0.02335	0.048719	2.1499	0.17351	0.37622	-0.0012542	0.08462	0.088464	0.34453	0.0080039	0.025991	0.083505	0.13473	0.45171	0.039094	-0.0098786	1.3819	-0.092029	0.00081226	0.046661	0.0065208	0.35506	0.31569	0.062048	0.24947	1.3832	0.42476	0.68268	0.71918	0.52836	0.016561	0.081071	1.9277	0.0047847	-0.18796	0.4886	3.3729
54.25685426	-0.16514	0.16886	1.7271	0.1445	0.015975	0.13681	0.11578	0.45569	0.30514	-0.0063438	2.2224	0.24911	-0.017338	0.043271	2.1013	0.16801	0.30408	0.026153	0.05755	0.11422	0.43526	0.045916	-0.0087078	0.10505	0.11449	0.48873	0.032454	0.010778	1.4161	-0.055542	-0.014936	0.038927	0.048233	0.30642	0.27538	0.059123	0.22563	1.2461	0.46027	0.68373	0.77099	0.47005	0.014758	0.11718	1.8551	-0.035474	-0.22753	0.46284	3.4906
54.32900433	-0.17252	0.17615	1.5951	0.14435	0.0099081	0.099106	0.13652	0.46498	0.27764	-0.013432	2.2292	0.28107	-0.015572	0.045185	2.0581	0.17333	0.28794	0.058287	0.03474	0.11496	0.52935	0.1336	-0.0061449	0.10297	0.12211	0.53138	0.074477	0.018335	1.4397	-0.093812	-0.0051732	0.043841	0.10017	0.30118	0.2297	0.056753	0.20947	1.0744	0.4536	0.67711	0.8119	0.44264	-0.019593	0.079356	1.9009	-0.0343	-0.23047	0.46498	3.3663
54.4011544	-0.16596	0.1808	1.493	0.14672	0.025147	0.052058	0.12142	0.45046	0.25436	-0.02526	2.1816	0.23977	0.015534	0.055224	2.0592	0.18118	0.3401	0.083346	0.037466	0.11768	0.52526	0.22943	0.045536	0.09897	0.15001	0.55615	0.10009	0.00065251	1.4619	-0.083354	-0.0068785	0.042291	0.17038	0.31576	0.2499	0.066997	0.1859	1.0043	0.43715	0.59802	0.80695	0.43272	-0.040738	0.038326	1.9939	0.012242	-0.17245	0.4886	3.2063
54.47330447	-0.1714	0.15822	1.5265	0.13822	-0.010373	0.028898	0.10878	0.35147	0.2485	0.0021231	2.047	0.15221	0.05542	0.082842	2.0756	0.20249	0.39607	0.062206	0.034214	0.10296	0.50982	0.27571	0.057041	0.10906	0.12712	0.46232	0.038254	-0.028822	1.4726	-0.057906	-0.0034149	0.056224	0.26282	0.32059	0.27673	0.059704	0.1549	1.0325	0.45523	0.53704	0.7648	0.36833	0.045832	0.023692	2.0788	0.041438	-0.09055	0.45516	3.2251
54.54545455	-0.16034	0.146	1.5743	0.12325	-0.01284	0.050606	0.094739	0.23759	0.21467	0.00059122	1.9608	0.099232	0.075403	0.080574	2.0087	0.21568	0.37224	0.019235	0.0058396	0.083379	0.53366	0.28326	0.021456	0.15189	0.076638	0.3441	-0.010804	-0.043095	1.5068	-0.05011	-0.022319	0.065484	0.3726	0.3116	0.27477	0.043258	0.14676	1.0388	0.47714	0.54895	0.78235	0.25758	0.098783	0.035103	2.0804	0.13488	-0.058358	0.41904	3.1729
54.61760462	-0.13705	0.21944	1.6322	0.129	0.034462	0.056157	0.076228	0.2009	0.19454	-0.014921	2.0138	0.11068	0.13508	0.063145	1.8931	0.20274	0.28334	0.0019873	-0.0014861	0.13513	0.60783	0.27588	-0.021971	0.22513	0.051137	0.30461	0.017426	-0.012198	1.5397	-0.061867	-0.042817	0.042525	0.49465	0.32024	0.25132	0.02422	0.15153	1.0198	0.4871	0.5623	0.78549	0.25314	0.073575	0.020685	2.047	0.34618	-0.046126	0.48844	2.9289
54.68975469	-0.12787	0.35897	1.7723	0.14196	0.092656	0.05172	0.061338	0.22118	0.22182	-0.003364	2.0184	0.14804	0.18514	0.04995	1.7952	0.16384	0.2455	0.021888	0.014378	0.21713	0.64029	0.33021	-0.031229	0.31184	0.06694	0.37018	0.084395	0.032242	1.5473	-0.051399	-0.053078	0.020717	0.60813	0.34026	0.22561	0.022298	0.15252	1.0013	0.53336	0.49271	0.74808	0.31113	0.086245	-0.0029359	1.9754	0.71107	-0.015149	0.59707	2.7247
54.76190476	-0.14606	0.45043	1.9057	0.16347	0.12566	0.057679	0.052861	0.25664	0.21228	-0.001396	1.8973	0.16288	0.22735	0.01864	1.7582	0.12937	0.26232	0.035832	0.011224	0.30378	0.66022	0.4183	-0.031133	0.38152	0.075177	0.3907	0.11646	0.086461	1.5338	-0.077732	-0.045481	0.0090205	0.65598	0.34659	0.21692	0.037716	0.15827	1.0181	0.59267	0.432	0.72043	0.2895	0.083122	0.021006	1.8651	1.0316	-0.015203	0.635	2.8203
54.83405483	-0.14786	0.49181	1.8687	0.15931	0.12144	0.056173	0.052906	0.24968	0.195	-0.0020929	1.7337	0.14743	0.2764	-0.008846	1.7404	0.10199	0.31899	0.029513	0.010314	0.40039	0.69302	0.50594	-0.030509	0.44182	0.049842	0.35498	0.096855	0.12317	1.5051	-0.10895	-0.0027042	0.019162	0.63366	0.39042	0.25967	0.051983	0.13974	1.0227	0.64894	0.51561	0.69882	0.25523	0.051842	0.049106	1.7869	1.0983	-0.039633	0.67241	2.8878
54.90620491	-0.098641	0.54184	1.8083	0.14413	0.095036	0.01542	0.041958	0.21718	0.21647	0.030608	1.6319	0.14548	0.33833	-0.019296	1.7002	0.13576	0.3424	0.060678	0.028558	0.45352	0.68353	0.61874	-0.012638	0.50852	0.036128	0.37571	0.077334	0.12544	1.5305	-0.075011	0.051226	0.042956	0.59947	0.44905	0.31991	0.035903	0.10405	1.0155	0.65373	0.64243	0.59375	0.2383	0.028297	0.010786	1.7051	1.144	-0.058411	0.75178	2.8338
54.97835498	-0.052125	0.5567	1.8146	0.16267	0.06613	-0.010016	0.030198	0.1993	0.24257	0.062909	1.6094	0.14243	0.38826	-0.0055149	1.6788	0.19323	0.32148	0.092528	0.023076	0.5064	0.62356	0.71295	0.03001	0.56596	0.041912	0.35525	0.086849	0.1568	1.5163	-0.0058745	0.094746	0.076309	0.63131	0.49318	0.31899	0.016798	0.10384	1.1291	0.62298	0.71406	0.5184	0.23188	0.05436	-0.070995	1.6309	1.3105	-0.059261	0.7238	2.7848
55.05050505	-0.061929	0.54215	1.7338	0.16425	0.052142	0.021198	0.03725	0.20205	0.26047	0.09616	1.5688	0.13487	0.3767	-0.0020691	1.6132	0.18313	0.32417	0.093743	0.022137	0.53532	0.58492	0.79446	0.078817	0.54748	0.025916	0.30682	0.09189	0.22066	1.4837	0.055517	0.081489	0.090537	0.63381	0.50552	0.27519	0.0091125	0.10612	1.2849	0.61674	0.7352	0.53551	0.24846	0.074462	-0.065092	1.5437	1.4432	-0.028872	0.5698	2.7131
55.12265512	-0.098748	0.49965	1.6077	0.15317	0.035596	0.074141	0.034419	0.19456	0.25867	0.12709	1.457	0.13155	0.33055	-0.031859	1.5141	0.16478	0.33768	0.074592	0.022463	0.55965	0.5844	0.81873	0.11	0.49618	0.0051082	0.29414	0.067881	0.30648	1.4667	0.070981	0.046919	0.077433	0.60656	0.5024	0.28178	0.016348	0.085688	1.2766	0.63273	0.75583	0.57194	0.19773	0.065262	-0.011328	1.5058	1.4709	-0.00037143	0.4367	2.6276
55.19480519	-0.093145	0.43981	1.5654	0.16695	0.018866	0.093795	0.051134	0.19246	0.23052	0.12901	1.3419	0.11616	0.30499	-0.048097	1.4121	0.15596	0.36456	0.049373	0.0097568	0.65643	0.56899	0.74794	0.10118	0.44703	-0.0016905	0.25126	0.026024	0.36777	1.4617	0.094329	0.035178	0.066248	0.60577	0.49118	0.29689	0.00093964	0.04866	1.2092	0.6351	0.76406	0.5122	0.17978	0.097995	-0.036047	1.6462	1.4616	0.0091067	0.45327	2.6051
55.26695527	-0.053631	0.39422	1.6727	0.15494	0.0010358	0.081867	0.092105	0.1718	0.21058	0.11447	1.2824	0.090116	0.27973	-0.064765	1.3208	0.13299	0.39294	0.050842	0.0036447	0.70874	0.60529	0.72615	0.076101	0.38241	0.005768	0.22564	-0.022648	0.39068	1.5871	0.11291	0.025667	0.078735	0.626	0.44538	0.31601	-0.025935	0.058882	1.1761	0.62369	0.6995	0.47285	0.24465	0.18011	-0.11489	1.7525	1.5119	0.052073	0.54405	2.5347
55.33910534	-0.028519	0.32723	1.7614	0.11925	-0.013577	0.076823	0.095791	0.11634	0.1965	0.10627	1.2891	0.074533	0.26068	-0.030354	1.2335	0.11781	0.38823	0.039746	0.0092771	0.69335	0.64964	0.76887	0.064901	0.33677	0.0055332	0.28526	-0.029492	0.38802	1.6354	0.13539	0.035294	0.084727	0.59887	0.38515	0.32756	-0.019811	0.10038	1.1329	0.60364	0.62861	0.51096	0.23118	0.2005	-0.14418	1.7202	1.4804	0.15335	0.53444	2.4307
55.41125541	-0.0058726	0.26846	1.7582	0.11022	-0.002636	0.073774	0.08357	0.092858	0.18699	0.12251	1.2803	0.043221	0.23011	-0.0058142	1.1399	0.13871	0.39537	0.044563	0.012091	0.65715	0.65168	0.77351	0.041493	0.2814	-0.0038434	0.37646	0.0071106	0.34607	1.7066	0.13987	0.039902	0.067873	0.52557	0.36672	0.27772	-0.010026	0.16092	1.0431	0.55952	0.65766	0.50727	0.14738	0.20801	-0.12193	1.7096	1.3684	0.21377	0.4635	2.3106
55.48340548	0.026489	0.24605	1.6552	0.098441	0.045692	0.084279	0.07464	0.083939	0.17385	0.10261	1.2322	0.029455	0.19444	-0.01062	1.046	0.16254	0.41209	0.065123	0.017631	0.67682	0.59701	0.71432	0.0076843	0.26484	0.011391	0.4056	0.03287	0.29533	1.7963	0.11923	0.029018	0.046431	0.51019	0.35558	0.23561	-0.027793	0.29715	0.97377	0.50657	0.65562	0.47466	0.13125	0.22162	-0.10707	1.8273	1.3171	0.21981	0.45693	2.1819
55.55555556	0.05931	0.22846	1.5255	0.084161	0.050442	0.066663	0.073984	0.080207	0.18228	0.069471	1.2009	0.021828	0.16285	-0.023155	1.0396	0.16975	0.38706	0.085782	0.016427	0.83131	0.55511	0.64862	-0.011142	0.26778	0.049168	0.37367	0.061494	0.28514	1.8456	0.099778	-0.0097223	0.027366	0.59009	0.32653	0.20705	-0.045436	0.52175	0.96144	0.47767	0.60914	0.46928	0.17555	0.21233	-0.11357	1.8761	1.3758	0.20608	0.47032	2.0895
55.62770563	0.03502	0.18844	1.4061	0.07919	0.042347	0.025914	0.060038	0.093448	0.1916	0.06286	1.1417	0.030934	0.1746	-0.063971	1.1444	0.16496	0.33057	0.076924	0.0069532	1.0324	0.50313	0.613	0.0021964	0.28567	0.06649	0.34028	0.072665	0.29078	1.7939	0.114	0.010075	0.035927	0.69407	0.30633	0.18831	-0.018377	0.72198	1.0398	0.41724	0.59741	0.46322	0.17304	0.19519	-0.11191	1.7389	1.3944	0.15864	0.39752	2.1318
55.6998557	0.020988	0.14982	1.3047	0.068629	0.071682	-0.019383	0.049256	0.094102	0.19102	0.06433	1.0645	0.030962	0.2167	-0.054553	1.2338	0.16362	0.27656	0.025051	-0.0074465	1.1698	0.49107	0.56303	0.048223	0.28978	0.071711	0.28242	0.066106	0.4324	1.7311	0.14061	0.056646	0.043641	0.71775	0.30148	0.15093	0.0074961	0.83407	1.2226	0.31228	0.58647	0.44263	0.13529	0.18103	-0.069851	1.6037	1.2677	0.072676	0.32185	2.0581
55.77200577	0.035042	0.14961	1.2561	0.066448	0.096313	-0.039119	0.044436	0.075861	0.16697	0.080971	0.96922	0.011279	0.28639	-0.039332	1.2122	0.15408	0.24521	-0.023493	-0.026623	1.2024	0.52719	0.4601	0.077216	0.29477	0.11133	0.21751	0.041846	0.75532	1.692	0.13808	0.054891	0.054987	0.68659	0.31638	0.15781	-0.0054442	0.8209	1.4713	0.27398	0.53498	0.40583	0.10251	0.1695	-0.0078331	1.6495	1.1095	0.017821	0.3315	1.9853
55.84415584	0.011739	0.16309	1.2483	0.093711	0.10437	0.019129	0.057464	0.062248	0.13988	0.095916	0.87686	-0.017269	0.30392	-0.027134	1.1318	0.15393	0.25802	-0.019385	-0.021999	1.1793	0.53703	0.40159	0.090606	0.27618	0.17314	0.18954	0.02784	1.0075	1.6177	0.12673	0.050887	0.051717	0.66699	0.30544	0.163	-0.016139	0.79927	1.6306	0.30395	0.47379	0.36588	0.098497	0.18599	0.0070307	1.7474	1.006	0.037087	0.349	1.9195
55.91630592	-0.048115	0.15577	1.2002	0.12846	0.10716	0.16031	0.11291	0.069636	0.12796	0.088119	0.84088	-0.029346	0.24893	-0.025266	1.0889	0.17253	0.22278	0.010246	-0.015734	1.1191	0.53589	0.3782	0.059891	0.26947	0.18386	0.18662	0.030792	1.1523	1.6156	0.13061	0.089915	0.037852	0.63388	0.2727	0.12808	-0.020776	0.8287	1.6135	0.31834	0.44445	0.37566	0.085251	0.18684	-0.015417	1.7248	0.91375	0.18521	0.36394	1.8624
55.98845599	-0.083361	0.14997	1.1597	0.15022	0.093776	0.26785	0.16719	0.073034	0.12344	0.058884	0.85119	0.0062716	0.23474	-0.032294	1.0744	0.17104	0.1651	0.023633	-0.030368	1.0403	0.56537	0.36567	0.041352	0.31479	0.16815	0.18361	0.031367	1.2386	1.6881	0.13209	0.10215	0.02657	0.5844	0.24797	0.11918	-0.014964	0.79049	1.5049	0.35031	0.42945	0.38874	0.067395	0.15774	-0.027073	1.6843	0.80507	0.39207	0.3804	1.8975
56.06060606	-0.073615	0.14638	1.1932	0.18463	0.087884	0.26497	0.21655	0.091817	0.10533	0.049105	0.82258	0.005929	0.23771	-0.027026	1.0756	0.16953	0.11931	0.038546	-0.045042	0.95095	0.68336	0.43448	0.053216	0.37339	0.16163	0.18503	0.061427	1.3099	1.6719	0.12529	0.068281	0.019576	0.51054	0.24251	0.1246	-0.0026988	0.68598	1.5065	0.40608	0.41627	0.35754	0.077287	0.13226	-0.022578	1.7147	0.80122	0.53393	0.37348	2.0522
56.13275613	-0.053854	0.10275	1.2086	0.20817	0.13231	0.24978	0.24439	0.11584	0.10056	0.069244	0.72901	-0.016834	0.23344	-0.0045636	1.0766	0.17523	0.088757	0.071588	-0.037683	0.90986	0.91108	0.49795	0.059524	0.39811	0.16199	0.19951	0.10765	1.3485	1.5926	0.11351	0.045428	0.029298	0.44343	0.205	0.090783	-0.0095883	0.64858	1.6034	0.42436	0.41466	0.30481	0.064967	0.16393	-0.042023	1.6813	0.79092	0.57968	0.35938	2.2323
56.2049062	-0.062644	0.051557	1.1834	0.19009	0.14445	0.23383	0.28334	0.099539	0.099198	0.069906	0.66127	0.0020206	0.19441	-0.0030402	1.0453	0.18822	0.07018	0.077867	-0.012166	0.8712	1.0807	0.4894	0.053472	0.37792	0.16301	0.18622	0.15124	1.3369	1.5508	0.10202	0.075343	0.053994	0.41344	0.15636	0.058885	-0.011107	0.67136	1.6875	0.41386	0.39021	0.29411	0.032034	0.14207	-0.023931	1.5912	0.65797	0.56072	0.37876	2.2175
56.27705628	-0.06479	0.050207	1.1273	0.15998	0.10691	0.19708	0.3085	0.065234	0.081265	0.031865	0.66278	0.035761	0.18624	0.0053226	0.98231	0.19499	0.03469	0.074152	0.0086629	0.85377	1.099	0.43878	0.04573	0.34496	0.16085	0.12704	0.14153	1.2487	1.4215	0.11812	0.084491	0.090658	0.3984	0.14834	0.063444	-0.016505	0.63726	1.7529	0.45033	0.35973	0.26986	0.0091184	0.075971	0.040369	1.5452	0.58644	0.57854	0.37122	2.0757
56.34920635	-0.069913	0.090443	1.1354	0.16342	0.1127	0.1523	0.29087	0.048345	0.059421	0.020464	0.70156	0.048236	0.2556	0.017077	0.91151	0.18813	0.0080172	0.078766	0.029358	0.86726	0.99924	0.38612	0.057018	0.31617	0.16178	0.13187	0.12258	1.1367	1.2955	0.11549	0.049941	0.13411	0.32372	0.17457	0.073764	-0.043025	0.5759	1.6859	0.47667	0.36456	0.22359	0.0089178	0.09479	0.034772	1.545	0.71326	0.58956	0.32951	2.0657
56.42135642	-0.073886	0.14075	1.1659	0.18915	0.1844	0.11576	0.26121	0.02696	0.043763	0.032025	0.78225	0.03391	0.32799	0.028679	0.8454	0.21144	0.013389	0.1014	0.021958	0.83305	0.90609	0.34167	0.059639	0.36657	0.18502	0.16991	0.14487	1.0896	1.2388	0.078005	0.025194	0.17122	0.31875	0.17361	0.055115	-0.071018	0.53737	1.5714	0.416	0.45341	0.22108	0.0071485	0.13431	-0.027981	1.4663	0.88899	0.64311	0.2851	2.0884
56.49350649	-0.071463	0.19083	1.1227	0.20428	0.1806	0.065772	0.24432	0.0070703	0.029111	0.016959	0.88183	0.01701	0.32668	0.027073	0.80298	0.24467	0.036182	0.0926	0.0058049	0.73944	0.9788	0.29776	0.041275	0.58631	0.21075	0.16111	0.17153	1.129	1.2884	0.017167	0.032665	0.15414	0.35059	0.14734	0.083179	-0.05894	0.57155	1.5236	0.38715	0.64655	0.27812	0.0057852	0.1228	-0.075112	1.3197	0.96771	0.65989	0.26768	1.9264
56.56565657	-0.089686	0.21962	1.0565	0.19797	0.12825	-0.010152	0.21168	0.0073439	0.0049554	-0.023605	0.95731	-0.0049907	0.34219	0.013307	0.80484	0.24716	0.054876	0.042747	0.003635	0.65826	1.2524	0.29458	0.022579	0.97301	0.21453	0.12689	0.1941	1.1743	1.3258	0.011698	0.041383	0.086789	0.26056	0.12974	0.13115	-0.035553	0.64711	1.477	0.40875	0.87639	0.31901	0.011027	0.11183	-0.086313	1.2854	1.0138	0.51269	0.26969	1.6699
56.63780664	-0.11331	0.24798	1.0345	0.19109	0.11175	-0.076523	0.20664	0.0006749	-0.011714	-0.042931	1.0923	0.012249	0.3578	0.0086492	0.82705	0.2392	0.02801	0.031119	0.047411	0.63736	1.683	0.34488	0.020844	1.3182	0.18702	0.15709	0.24229	1.1691	1.2851	0.018453	0.010986	0.042337	0.1986	0.11359	0.14986	-0.021593	0.73878	1.3988	0.39518	1.0565	0.29567	-0.0024014	0.10282	-0.077171	1.403	1.1124	0.38286	0.26055	1.4892
56.70995671	-0.1125	0.24648	1.0298	0.15077	0.10814	-0.06416	0.21214	0.0035191	-0.011751	-0.021673	1.2331	0.042641	0.37317	0.022724	0.80627	0.2272	-0.0023593	0.03291	0.12174	0.91781	1.9681	0.40851	0.015796	1.4723	0.14001	0.19055	0.25971	1.2021	1.2605	0.019984	0.019624	0.02376	0.2248	0.096082	0.12973	-0.011506	0.83236	1.3098	0.35654	1.1349	0.25915	-0.0098441	0.028172	-0.038205	1.3987	1.1174	0.39447	0.22709	1.4453
56.78210678	-0.10461	0.23572	0.99153	0.075494	0.083738	0.011662	0.19809	0.040476	-0.0093497	8.51E-05	1.283	0.04465	0.38456	0.038226	0.73775	0.22108	-0.015999	0.013422	0.16338	1.6835	2.0706	0.42262	-0.017165	1.4864	0.12705	0.14776	0.23189	1.2523	1.2619	0.083406	0.047423	0.050833	0.24607	0.069658	0.13135	-0.016557	0.90676	1.3006	0.35069	1.1498	0.28786	0.010536	-0.008782	-0.018542	1.2236	1.0342	0.33549	0.1606	1.4221
56.85425685	-0.093451	0.19279	0.9282	0.024583	0.063714	0.10102	0.17516	0.062265	-0.02019	-0.00044238	1.2867	0.050747	0.42647	0.046006	0.6612	0.25766	-0.028098	0.018221	0.1607	2.614	2.1268	0.40979	-0.060679	1.4505	0.12487	0.098822	0.22118	1.239	1.2734	0.070773	0.055095	0.055116	0.18946	0.078309	0.20901	-0.034605	0.92798	1.3007	0.38181	1.1175	0.32928	-0.020816	0.046176	-0.0037814	1.1138	0.98237	0.23696	0.1095	1.3983
56.92640693	-0.088041	0.19679	0.87429	0.040359	0.077064	0.10751	0.16082	0.058711	-0.014782	0.021198	1.3018	0.068386	0.45221	0.040492	0.61426	0.31282	-0.035121	0.058045	0.14581	3.3088	2.0573	0.38197	-0.073328	1.423	0.11955	0.13364	0.22905	1.2368	1.2508	0.059583	0.056333	0.058174	0.13578	0.10941	0.31485	-0.052977	0.85657	1.1444	0.4086	1.0308	0.30431	-0.051505	0.116	-0.031084	1.1204	0.9527	0.19367	0.12425	1.367
56.998557	-0.086083	0.18762	0.86513	0.067125	0.097415	0.082337	0.17604	0.052023	0.011848	0.046911	1.3429	0.060413	0.50032	0.020627	0.59105	0.34124	-0.049281	0.071948	0.11969	3.6273	1.9658	0.32013	-0.070037	1.3644	0.11428	0.20415	0.22801	1.2558	1.1528	0.05851	0.038807	0.071198	0.13199	0.1233	0.40103	-0.04774	0.78363	0.98484	0.4109	0.98478	0.23503	-0.0071512	0.095172	-0.077969	1.0705	0.96772	0.19755	0.12705	1.4147
57.07070707	-0.072549	0.14047	0.83831	0.047955	0.076986	0.11378	0.19582	0.029016	8.38E-05	0.018581	1.3405	0.028576	0.56566	0.0073407	0.59678	0.33272	-0.064581	0.050241	0.08647	3.6122	1.9031	0.27279	-0.05907	1.2802	0.11092	0.22295	0.19238	1.2549	1.1445	0.091164	0.015913	0.07986	0.13403	0.1226	0.55177	-0.017283	0.76191	1.033	0.43966	1.0001	0.23672	0.035152	0.0064858	-0.070202	1.0537	1.0314	0.21084	0.087674	1.3979
57.14285714	-0.063772	0.12721	0.78879	0.055121	0.050125	0.13348	0.21691	0.036421	0.0071786	0.0016177	1.3394	0.0061149	0.54444	0.0090147	0.62498	0.36948	-0.073753	0.052052	0.07764	3.4352	1.8137	0.26234	-0.045176	1.1495	0.11107	0.21721	0.16605	1.1232	1.2316	0.12838	0.026857	0.085726	0.12477	0.089039	0.86985	0.033533	0.75044	1.1058	0.43985	1.006	0.26548	0.043234	-0.068772	-0.013458	1.184	1.2097	0.25404	0.050171	1.3604
57.21500722	-0.065367	0.11538	0.73424	0.10445	0.060026	0.12283	0.23543	0.04733	0.015415	-0.0091685	1.358	0.014684	0.54556	0.011949	0.60343	0.57216	-0.06788	0.094935	0.10758	3.3416	1.7293	0.25909	-0.024021	1.0457	0.11054	0.22319	0.16824	0.97063	1.2962	0.13567	0.043048	0.066667	0.07696	0.069032	1.2898	0.11546	0.70861	0.97996	0.38756	1.0538	0.26657	-0.001222	-0.049552	-0.0081867	1.2297	1.6303	0.29243	0.024244	1.3814
57.28715729	-0.061214	0.10113	0.69523	0.11878	0.07939	0.10344	0.25498	0.035873	0.03019	-0.024388	1.3391	0.029313	0.54581	0.0059938	0.55285	0.94165	-0.050853	0.1014	0.134	3.2064	1.6275	0.26187	0.0061782	1.0408	0.091821	0.24028	0.16269	0.94619	1.3017	0.068858	0.032193	0.021431	0.026233	0.043731	1.7846	0.20066	0.69502	0.87439	0.34413	1.1459	0.24821	0.0032654	0.0046767	-0.00077528	1.1032	2.0564	0.26638	0.038078	1.4443
57.35930736	-0.0088005	0.096034	0.70696	0.13481	0.065634	0.073949	0.24741	0.033882	0.050369	-0.047964	1.2777	0.015827	0.54791	0.030311	0.55382	1.2483	-0.046833	0.063554	0.11922	3.0782	1.6095	0.28091	0.013646	0.98569	0.071889	0.24667	0.16916	0.97012	1.3259	0.0115	0.024273	0.020589	0.016934	0.012872	2.239	0.21941	0.68987	0.88119	0.33373	1.2561	0.24892	0.14238	0.052946	0.025335	1.0089	2.1949	0.23003	0.020587	1.4086
57.43145743	0.039786	0.11337	0.70968	0.12294	0.0024354	0.040455	0.23509	0.038755	0.062895	-0.061653	1.2457	-0.0091677	0.58234	0.030735	0.6014	1.4052	-0.045274	0.043572	0.11913	2.9827	1.5932	0.28043	0.0024323	0.92917	0.035823	0.20894	0.17573	0.94198	1.3177	0.018162	0.018584	0.036322	-0.00016634	0.013422	2.5602	0.22242	0.66778	0.9201	0.34806	1.3461	0.26053	0.40173	0.11188	0.0067346	1.0217	2.1454	0.17	-0.032959	1.3997
57.5036075	0.052444	0.12534	0.66421	0.069854	-0.040704	0.02932	0.25799	0.063878	0.072434	-0.036415	1.2135	-0.040783	0.54147	0.01371	0.61988	1.4595	-0.051969	0.042932	0.12156	2.835	1.5278	0.27087	0.015898	0.90718	0.0050605	0.16779	0.15035	0.81463	1.2677	0.064259	0.0015896	0.050426	-0.017984	0.041403	2.696	0.22242	0.59098	0.85587	0.37961	1.4341	0.21824	0.65219	0.16549	-0.0208	0.98195	2.0921	0.147	-0.05379	1.452
57.57575758	0.048793	0.1383	0.62262	0.075892	-0.017883	0.054465	0.33232	0.063072	0.073681	-0.036935	1.1957	-0.040699	0.45788	0.023862	0.61247	1.4975	-0.065369	0.039265	0.10792	2.7	1.4509	0.24511	0.082163	0.8891	-0.016257	0.14463	0.14805	0.72058	1.2374	0.084362	-0.017481	0.020245	-0.029321	0.043135	2.7255	0.19734	0.49405	0.73492	0.35855	1.4695	0.2018	0.8317	0.21664	-0.066588	0.90351	1.9988	0.21035	-0.056912	1.49
57.64790765	0.068783	0.40918	0.60785	0.11008	0.003906	0.08753	0.45142	0.019604	0.054414	-0.075563	1.138	-0.018731	0.40293	0.019018	0.62117	1.5397	-0.082121	0.056139	0.094276	2.6285	1.4292	0.26909	0.23529	0.86891	-0.045741	0.10694	0.11526	0.73856	1.177	0.14297	-0.02529	0.035581	0.0059575	0.042474	3.0675	0.19543	0.46617	0.71902	0.3136	1.3686	0.24673	0.99957	0.26614	-0.097477	0.8512	1.9583	0.45966	-0.04601	1.4991
57.72005772	0.048249	1.2276	0.60616	0.10627	0.0018998	0.11348	0.53974	-0.016106	0.034594	-0.1047	1.0483	0.0002395	0.37296	-0.0035817	0.70124	1.5666	-0.089671	0.056704	0.080419	2.5375	1.3853	0.32867	0.42346	0.84201	-0.053406	0.09727	0.07113	0.76874	1.0562	0.21078	-0.058299	0.078392	0.006006	0.061982	3.7565	0.21059	0.4636	0.73075	0.30627	1.26	0.22685	1.1456	0.223	-0.088545	0.84598	2.0211	0.88158	-0.026983	1.3798
57.79220779	-0.0081863	2.2764	0.60739	0.1006	0.013895	0.1487	0.59465	-0.036811	0.045036	-0.11885	1.0143	0.021368	0.33621	-0.022737	0.80496	1.5497	-0.068801	0.011587	0.048079	2.3898	1.3223	0.32515	0.50282	0.79384	-0.049756	0.14382	0.094524	0.74222	0.95489	0.2863	-0.035812	0.13197	-0.010125	0.063324	4.3047	0.20765	0.40518	0.67833	0.26622	1.2959	0.15428	1.1968	0.13984	-0.11833	0.86279	1.9227	1.2509	-0.021275	1.1372
57.86435786	-0.024435	2.9195	0.54967	0.087815	0.032493	0.13404	0.64962	-0.052101	0.049191	-0.12099	1.0005	0.035349	0.29037	-0.018194	0.84569	1.5476	-0.03993	-0.035306	-0.0065184	2.1983	1.3008	0.29698	0.46523	0.78034	-0.053738	0.19425	0.12072	0.6895	0.9506	0.26821	-0.035869	0.20555	-0.048061	0.02374	4.5054	0.18013	0.3554	0.62869	0.18723	1.3554	0.12038	1.2366	0.15443	-0.17948	0.82981	1.8516	1.5061	-0.046264	1.062
57.93650794	0.033034	2.9457	0.4906	0.08662	0.02991	0.090315	0.65213	-0.048605	0.025168	-0.098791	0.93733	0.029117	0.23523	-0.00028252	0.811	1.5467	-0.0036247	-0.057402	-0.036265	2.0676	1.265	0.25647	0.39034	0.83523	-0.066534	0.19439	0.117	0.63382	0.94013	0.24406	-0.057731	0.26598	-0.066986	-0.014463	4.755	0.17123	0.36988	0.60172	0.16674	1.3287	0.13821	1.2361	0.23938	-0.17744	0.75642	1.992	1.65	-0.084204	1.0745
58.00865801	0.097073	2.7384	0.48493	0.11042	0.017242	0.045213	0.59392	-0.00029998	0.022372	-0.055334	0.82108	0.011708	0.21436	0.0071077	0.80699	1.5048	0.030728	-0.04186	-0.025875	1.9392	1.2589	0.23734	0.32523	0.82694	-0.10603	0.15682	0.10124	0.55707	0.85259	0.25412	-0.074916	0.28399	-0.066912	-0.0091334	5.209	0.26415	0.38963	0.55037	0.19152	1.2847	0.14636	1.138	0.29178	-0.08797	0.74084	2.0945	1.7104	-0.08985	1.0946
58.08080808	0.12178	2.6204	0.47869	0.10899	0.02527	0.015844	0.55011	0.044191	0.062319	-0.032889	0.75141	0.0014755	0.20057	0.0036103	0.85374	1.4703	0.040066	-0.025307	-0.0089746	1.8126	1.2311	0.20866	0.27529	0.79579	-0.14799	0.097193	0.073951	0.50179	0.87274	0.30653	-0.035313	0.28158	-0.10243	0.017264	5.3809	0.40791	0.35233	0.49093	0.19025	1.2385	0.14215	1.0283	0.29351	0.016932	0.72145	2.1189	1.7374	-0.077824	1.0724
58.15295815	0.074348	2.5397	0.43213	0.066924	0.010221	-0.010055	0.53933	0.034244	0.08402	-0.026401	0.78334	0.010987	0.18271	0.0038709	0.86664	1.4451	0.050107	-0.023517	-0.005362	1.7333	1.1316	0.18181	0.26095	0.8106	-0.15142	0.084966	0.056283	0.50801	0.86328	0.31994	0.012747	0.27985	-0.12792	0.02039	5.0902	0.45748	0.3069	0.47337	0.19696	1.1538	0.1665	0.99967	0.28222	0.068635	0.62514	2.0789	1.7547	-0.071157	1.0031
58.22510823	0.0099838	2.396	0.43281	0.054242	-0.024582	-0.022623	0.50901	0.0064687	0.098712	0.0073852	0.74798	0.027867	0.16118	0.01406	0.82521	1.4169	0.046537	-0.028794	0.024263	1.6479	1.0422	0.15107	0.21815	0.81378	-0.11378	0.093391	0.032559	0.5864	0.78951	0.30768	0.0040187	0.31179	-0.11858	0.029575	4.7569	0.45339	0.28863	0.50141	0.22078	1.0463	0.16649	1.002	0.2704	0.077335	0.54043	2.1314	1.839	-0.10799	0.89657
58.2972583	-0.029605	2.2405	0.47807	0.074139	-0.0067353	0.019094	0.44273	-0.010625	0.15564	0.053822	0.71493	0.010744	0.14576	0.025241	0.78123	1.3534	0.025891	-0.037528	0.049518	1.6587	0.98485	0.11136	0.18474	0.75442	-0.10255	0.10324	0.0052557	0.67217	0.77376	0.35566	-0.011759	0.33778	-0.10854	0.050492	4.7131	0.4719	0.26921	0.49005	0.18607	0.97838	0.12917	0.9476	0.20752	0.064572	0.53521	2.1804	1.929	-0.17818	0.87695
58.36940837	-0.044017	2.1955	0.54369	0.06415	0.059507	0.063444	0.37102	0.0048195	0.22396	0.085917	0.73453	0.0019527	0.12232	0.037598	0.7496	1.281	0.0038662	-0.032063	0.035096	1.6672	1.0175	0.066481	0.16414	0.64562	-0.097479	0.11482	0.0084737	0.65233	0.75557	0.37502	-0.00056323	0.29152	-0.14269	0.048058	4.5485	0.47897	0.24088	0.4276	0.13245	0.93951	0.11128	0.8744	0.17496	0.061254	0.54659	2.1015	2.0499	-0.21918	0.95854
58.44155844	-0.034204	2.3795	0.68015	0.031776	0.11862	0.09763	0.32155	0.019318	0.2517	0.098812	0.73916	-0.0055541	0.096636	0.023303	0.71566	1.2222	-0.02036	-0.02483	0.0092282	1.5346	1.0373	0.0581	0.10715	0.64269	-0.071324	0.091257	0.046989	0.59945	0.65636	0.33358	-0.001476	0.23495	-0.15627	0.020917	4.2417	0.44472	0.20753	0.37582	0.11079	0.8716	0.1054	0.81147	0.24881	0.054899	0.47474	1.9771	2.023	-0.22324	0.96778
58.51370851	-0.016961	2.6978	0.7816	-0.0058288	0.17293	0.1644	0.27777	0.018494	0.28385	0.065723	0.79723	-0.046734	0.082067	0.0057393	0.67384	1.0953	-0.037036	-0.0051448	0.035221	1.4532	1.0033	0.12025	0.049162	0.72336	-0.055006	0.069148	0.10648	0.56948	0.59707	0.30028	0.022376	0.20451	-0.12225	0.012813	3.9741	0.39869	0.2224	0.36707	0.12135	0.79692	0.1181	0.8196	0.35723	0.043447	0.4048	1.8984	1.916	-0.24694	0.85234
58.58585859	-0.0051664	2.7377	0.81856	-0.010136	0.19468	0.15536	0.24843	0.014495	0.32108	0.05882	0.97357	-0.075263	0.074375	-0.0062551	0.62362	0.95394	-0.037958	0.0059083	0.08349	1.4999	1.0187	0.1686	0.010979	0.73849	-0.067461	0.10243	0.15898	0.55414	0.67072	0.28642	0.0013984	0.21062	-0.098223	0.037646	3.9431	0.36902	0.26682	0.38604	0.089019	0.81308	0.13017	0.85272	0.32281	0.010618	0.39014	1.8767	1.9976	-0.23899	0.75841
58.65800866	0.00030004	2.8111	0.80908	0.011772	0.1527	0.060064	0.21227	0.0047974	0.34017	0.09248	1.2249	-0.078716	0.057535	0.002975	0.5466	0.9521	-0.022882	0.00068189	0.077853	1.4804	1.0151	0.17376	-0.027726	0.70997	-0.075859	0.13324	0.15877	0.65054	0.65975	0.28834	-0.045206	0.24011	-0.11179	0.055135	3.8527	0.36115	0.23672	0.34907	0.023072	0.83916	0.14839	0.77423	0.26896	0.0014307	0.36257	1.8213	2.0766	-0.21067	0.79958
58.73015873	-0.035716	2.8285	0.74553	0.022539	0.1121	0.035808	0.20633	-0.0038355	0.34891	0.11987	1.4447	-0.059967	0.042886	0.016779	0.48469	0.94093	0.013907	0.0021121	0.069538	1.3842	0.96215	0.18297	-0.038412	0.70964	-0.078236	0.10916	0.1413	0.75893	0.65697	0.28205	-0.041127	0.26859	-0.14833	0.03699	3.5847	0.31815	0.18798	0.30495	7.19E-05	0.74525	0.17378	0.69041	0.28857	0.019767	0.30718	1.7062	1.992	-0.20462	0.84178
58.8023088	-0.053406	2.886	0.77704	0.043465	0.10678	0.05165	0.23549	0.014026	0.33772	0.10531	1.5505	-0.044041	0.041989	-0.0026339	0.46769	0.88467	0.0078765	0.0090266	0.060325	1.3518	0.89099	0.18714	-0.032733	0.78033	-0.061905	0.16263	0.13818	0.85777	0.6509	0.28702	-0.028476	0.2702	-0.14269	0.0094432	3.3486	0.27675	0.17016	0.33254	0.071402	0.64963	0.13602	0.70884	0.28044	0.034476	0.27154	1.6455	1.8972	-0.20555	0.79806
58.87445887	-0.056548	3.3312	0.79054	0.073512	0.10969	0.089377	0.26621	0.011301	0.30632	0.061297	1.5435	-0.041453	0.035031	-0.018687	0.46975	0.85923	-0.0062666	0.017433	0.030103	1.3755	0.80888	0.16217	-0.030568	0.90456	-0.057059	0.22118	0.12355	0.9082	0.55311	0.30493	-0.034844	0.23305	-0.10033	0.016901	3.3747	0.2881	0.18175	0.36052	0.10675	0.65344	0.077863	0.73281	0.26348	0.018115	0.24963	1.761	1.9588	-0.22181	0.802
58.94660895	-0.064395	3.6884	0.72554	0.10611	0.11732	0.11941	0.26686	-0.015702	0.28032	0.016606	1.4466	-0.037924	0.035611	-0.0089478	0.40899	0.82967	-0.011013	0.0393	0.0010759	1.3883	0.80516	0.13346	-0.031131	1.1321	-0.047603	0.23562	0.080447	0.93981	0.505	0.29494	-0.035621	0.18417	-0.08812	0.029667	3.3044	0.28321	0.19393	0.30572	0.11802	0.6552	0.074461	0.71368	0.28947	-0.023797	0.25243	1.8771	2.2109	-0.25533	0.89669
59.01875902	-0.074903	3.877	0.69834	0.097425	0.08975	0.13369	0.24451	-0.0053324	0.24289	-0.0089145	1.3924	-0.042335	0.050326	-0.017642	0.3396	0.79125	-0.034138	0.050749	-0.018649	1.3694	0.83378	0.15966	-0.031472	1.4556	-0.00037622	0.24523	0.068117	0.98558	0.59807	0.26525	-0.0037634	0.1616	-0.12924	0.024807	2.9539	0.23568	0.23569	0.26956	0.13991	0.63963	0.064278	0.64638	0.32177	-0.039284	0.25791	1.8026	2.4111	-0.22266	0.85452
59.09090909	-0.087811	4.2181	0.70881	0.088859	0.069696	0.1684	0.226	-0.0041095	0.20281	-0.017906	1.3581	-0.031595	0.025964	-0.040048	0.32959	0.72231	-0.062072	0.015919	-0.021327	1.3225	0.79023	0.19786	0.034957	1.6538	0.027821	0.2717	0.094833	1.0133	0.69965	0.24937	0.02901	0.14881	-0.1526	-0.0083358	2.5977	0.2066	0.28912	0.30761	0.12609	0.64596	0.035805	0.6068	0.3176	-0.03734	0.27426	1.7635	2.4351	-0.13229	0.65608
59.16305916	-0.11439	4.3058	0.71886	0.087097	0.085735	0.2102	0.2124	-0.011175	0.18381	-0.037456	1.34	-0.0070827	0.0054576	-0.055199	0.34125	0.6757	-0.068551	-0.024513	-0.018649	1.2828	0.71446	0.22828	0.099749	1.681	0.02963	0.32753	0.1043	1.0529	0.68208	0.24418	0.022888	0.13501	-0.14223	-0.027635	2.4835	0.19935	0.35362	0.32877	0.085007	0.7149	0.028637	0.59755	0.28316	-0.047847	0.268	1.8414	2.4135	-0.11107	0.47361
59.23520924	-0.13496	4.1473	0.75928	0.056033	0.062378	0.26369	0.17013	0.010704	0.18536	-0.036769	1.3038	0.0029364	0.022708	-0.073474	0.34788	0.68855	-0.034022	-0.020893	-0.032736	1.3345	0.68438	0.22377	0.067059	1.6758	0.010781	0.33151	0.092607	1.0458	0.60079	0.243	0.0062139	0.12041	-0.12027	0.0045661	2.4747	0.19217	0.37786	0.30833	0.05427	0.80707	0.05695	0.58183	0.24964	-0.086164	0.23989	1.836	2.2429	-0.11742	0.42585
59.30735931	-0.11972	4.0314	0.81523	0.007678	0.0087293	0.29907	0.13169	0.014869	0.18837	-0.032243	1.257	-0.012755	0.036415	-0.097887	0.32971	0.79254	0.009039	0.0092595	-0.026425	1.4449	0.75202	0.19849	0.0098868	1.7	-0.0081598	0.31822	0.078804	1.0269	0.52771	0.23943	0.015858	0.12045	-0.099772	0.027085	2.4118	0.16219	0.356	0.28532	0.074137	0.78106	0.057481	0.53281	0.25121	-0.11651	0.18492	1.7808	2.0043	-0.10623	0.40663
59.37950938	-0.10089	3.9567	0.86683	0.016478	-0.010806	0.2787	0.13834	-0.029034	0.18441	-0.035237	1.1961	-0.046982	0.014411	-0.088712	0.29425	0.99063	0.010431	0.018289	-0.023968	1.4631	0.77338	0.14915	-0.018	1.739	-0.018444	0.36078	0.092069	1.0632	0.50628	0.21352	0.036839	0.13556	-0.057231	0.0044133	2.3444	0.15586	0.3567	0.2581	0.11443	0.62651	0.018443	0.4668	0.2612	-0.14174	0.16916	1.819	1.9945	-0.061227	0.38137
59.45165945	-0.074199	4.0387	0.91179	0.077454	-0.013468	0.25085	0.1399	-0.03821	0.16141	-0.049025	1.1803	-0.048822	-0.0086249	-0.068458	0.28474	1.076	-0.013275	0.008011	-0.042007	1.4423	0.7446	0.10511	-0.031669	1.7807	-0.032335	0.43643	0.1224	1.0208	0.52183	0.16954	0.010526	0.17133	0.014955	-0.010861	2.2848	0.18948	0.35886	0.22653	0.10824	0.55884	0.019104	0.39193	0.19932	-0.066555	0.25761	1.9091	2.1246	-0.027443	0.39799
59.52380952	-0.017546	3.99	0.91859	0.1107	-0.025782	0.27834	0.13057	-0.023495	0.10858	-0.066795	1.2	-0.019713	-0.0040786	-0.05396	0.29602	1.1208	-0.028812	0.00056889	-0.056148	1.4825	0.7834	0.084025	-0.085535	1.7449	-0.031869	0.42287	0.087042	0.97986	0.51753	0.14962	-0.0067811	0.17317	0.086157	-0.014353	2.0962	0.19266	0.30214	0.18197	0.03266	0.57163	0.047618	0.37942	0.12894	0.056068	0.38244	1.9362	2.2117	2.26E-05	0.45056
59.5959596	0.030684	3.9464	0.90334	0.11247	-0.018162	0.31084	0.10576	-0.049096	0.068523	-0.080171	1.2204	0.0070099	0.02439	-0.043217	0.29195	1.1942	-0.04077	-0.025629	-0.089246	1.4669	0.77617	0.077787	-0.1709	1.6532	-0.026	0.361	0.042912	0.95162	0.48759	0.17574	-0.028249	0.16317	0.14132	-0.0049948	1.9327	0.1425	0.27798	0.15728	-0.0098852	0.55023	0.045622	0.44564	0.18486	0.13905	0.48399	1.9008	2.2486	0.018962	0.42788
59.66810967	0.073019	3.9269	0.90919	0.11679	0.041986	0.33727	0.097633	-0.05756	0.080408	-0.090692	1.1773	-0.0013092	0.05086	-0.03491	0.28234	1.2641	-0.053061	-0.051824	-0.12	1.3516	0.72725	0.12401	-0.15389	1.6362	-0.046474	0.36343	0.097725	0.91878	0.47088	0.1868	-0.017677	0.20353	0.1482	-0.005776	1.9237	0.12923	0.30733	0.15833	0.020666	0.52034	0.035047	0.52037	0.22256	0.1777	0.55407	1.8843	2.2332	-0.0043549	0.37613
59.74025974	0.066805	3.6619	0.8921	0.097561	0.15373	0.34593	0.089622	-0.031789	0.079672	-0.08455	1.0757	-0.026252	0.031096	-0.047516	0.27823	1.2768	-0.05311	-0.042159	-0.10152	1.2569	0.66542	0.14206	-0.1059	1.7455	-0.059972	0.40654	0.1914	0.89902	0.4783	0.17881	-0.064941	0.15422	0.18304	-0.021734	2.056	0.12788	0.30235	0.15754	0.02353	0.49721	0.062334	0.54911	0.16175	0.19916	0.58973	1.8199	2.2679	-0.025532	0.44742
59.81240981	0.039688	3.2556	0.86641	0.087763	0.20587	0.31317	0.074777	-0.033224	0.066533	-0.088757	0.98293	-0.031682	0.0092551	-0.065265	0.27198	1.2753	-0.044593	-0.021479	-0.077365	1.2373	0.65059	0.16005	-0.076583	1.8218	-0.070389	0.401	0.24105	0.83431	0.43673	0.16484	-0.14049	0.1074	0.31489	-0.029379	2.2386	0.10845	0.25377	0.12166	0.0093901	0.48176	0.11701	0.48319	0.13663	0.19535	0.63006	1.7037	2.3352	-0.014959	0.62062
59.88455988	0.070548	2.9512	0.90573	0.088248	0.28798	0.24774	0.1002	-0.043418	0.069971	-0.088532	0.96986	-0.024054	0.016392	-0.048799	0.249	1.2834	-0.045816	-0.01268	-0.073424	1.2042	0.68209	0.13736	-0.078686	1.738	-0.080315	0.36871	0.27125	0.7987	0.4054	0.14794	-0.12447	0.086276	0.40064	-0.02202	2.3449	0.09492	0.21273	0.10639	0.031425	0.45129	0.10143	0.35955	0.16799	0.18409	0.65981	1.5582	2.3536	-0.037731	0.64636
59.95670996	0.12978	2.7929	0.98516	0.11578	0.32562	0.21277	0.13631	-0.034447	0.065074	-0.073917	0.98959	-0.017075	0.015558	-0.020028	0.23158	1.2032	-0.051761	0.010337	-0.074291	1.1185	0.69005	0.070068	-0.092468	1.5206	-0.071185	0.35931	0.29247	0.75613	0.41503	0.15584	-0.075108	0.11863	0.42329	-0.040821	2.3913	0.10936	0.24439	0.14154	0.029877	0.40957	0.058389	0.33582	0.17239	0.2003	0.71645	1.4384	2.4699	-0.070895	0.64713
60.02886003	0.14193	2.7447	0.98815	0.14194	0.34819	0.22642	0.14058	-0.025895	0.071634	-0.066845	0.931	-0.010806	-0.0084987	-0.010583	0.22678	1.1309	-0.023464	0.024055	-0.058293	1.0338	0.70893	0.037323	-0.067554	1.4729	-0.055282	0.31308	0.27227	0.70612	0.412	0.1456	-0.049027	0.10426	0.46637	-0.045784	2.3805	0.14254	0.26388	0.1399	0.031278	0.39556	0.026173	0.42507	0.16614	0.2053	0.88369	1.3405	2.5873	-0.06121	0.70842
60.1010101	0.092233	2.8219	0.99892	0.14798	0.35655	0.29466	0.12011	-0.029807	0.093339	-0.053216	0.83835	0.0079292	-0.0083123	-0.019252	0.20449	1.1428	-0.0055256	0.0071299	-0.06451	0.98247	0.72229	0.039344	-0.010282	1.4798	-0.055081	0.26121	0.22383	0.64221	0.41509	0.11433	-0.025573	0.081537	0.54137	-0.026127	2.3139	0.15766	0.22308	0.10799	0.030436	0.39754	0.014498	0.49462	0.18939	0.21705	0.98672	1.1865	2.6343	-0.070419	0.74834
60.17316017	0.057994	3.1956	0.94757	0.12227	0.37875	0.34352	0.11025	-0.018335	0.11842	-0.049737	0.76502	0.026	-0.0065692	-0.045532	0.19469	1.1472	0.021534	-0.009138	-0.094076	0.92277	0.68527	0.029517	0.036499	1.3677	-0.055735	0.27556	0.17141	0.62194	0.38267	0.10428	0.037836	0.058622	0.5117	-0.020526	2.1962	0.16644	0.20984	0.079877	0.065953	0.36068	0.043542	0.50436	0.16914	0.24665	0.97044	1.0851	2.7136	-0.11302	0.64778
60.24531025	0.067857	3.6928	0.87367	0.093332	0.36706	0.3559	0.11237	-0.010664	0.14645	-0.066269	0.72419	0.024971	-0.011799	-0.063607	0.199	1.0836	0.043619	-0.0059651	-0.10924	0.88309	0.70183	-0.0039713	0.05887	1.2778	-0.035993	0.32207	0.14853	0.65722	0.37382	0.12286	0.11007	0.032206	0.40449	-0.025497	2.1479	0.28326	0.26432	0.092502	0.17059	0.31863	0.05054	0.49436	0.16779	0.2155	1.0325	1.114	2.7909	-0.1626	0.54265
60.31746032	0.048818	4.1574	0.7985	0.085277	0.33967	0.40319	0.11178	-0.027785	0.14583	-0.084886	0.70785	0.014277	-2.83E-05	-0.044711	0.19568	0.98739	0.026567	0.012469	-0.097141	0.87181	0.70896	-0.058747	0.080113	1.2704	-0.03063	0.33314	0.1307	0.64299	0.39472	0.13828	0.17587	0.018836	0.36529	-0.050023	2.1333	0.5636	0.27531	0.11614	0.23695	0.29717	0.040565	0.42927	0.14065	0.17906	1.1127	1.1441	2.7663	-0.18325	0.5537
60.38961039	-0.00062465	4.3565	0.76371	0.090758	0.31293	0.37887	0.11488	-0.0601	0.11082	-0.091031	0.71662	-0.0011771	0.011278	-0.033315	0.17115	0.95658	0.0097698	0.0055743	-0.060722	0.85554	0.72791	-0.087059	0.10259	1.2532	-0.037431	0.38187	0.102	0.57535	0.36375	0.14734	0.17222	0.016728	0.38295	-0.069459	2.0568	0.83331	0.23784	0.10156	0.24863	0.27963	0.023935	0.39443	0.14254	0.22736	1.1242	1.0953	2.72	-0.14895	0.60905
60.46176046	-0.025367	4.2393	0.75346	0.1008	0.31003	0.27921	0.10157	-0.064344	0.072088	-0.084455	0.71855	-0.015587	0.019585	-0.023911	0.14626	0.99194	-0.0064043	-0.016593	-0.058584	0.94121	0.82024	-0.063275	0.10942	1.1393	-0.037395	0.48277	0.082016	0.55076	0.3176	0.15379	0.15531	0.015335	0.36704	-0.055634	1.9637	0.9877	0.20287	0.066195	0.24579	0.29258	-0.0029482	0.43404	0.16586	0.25927	1.0348	1.0509	2.7584	-0.11468	0.60007
60.53391053	-0.0092899	4.1167	0.72231	0.095482	0.32742	0.20466	0.07474	-0.054291	0.083147	-0.074349	0.69483	-0.033627	0.027387	-0.02537	0.12175	1.0623	-0.028937	-0.0092663	-0.072747	1.224	0.89565	-0.038752	0.11751	0.96214	-0.018422	0.58416	0.080077	0.55829	0.29907	0.16856	0.16651	0.042306	0.30571	-0.023031	1.9625	1.0507	0.19291	0.053629	0.22971	0.41478	-0.026435	0.45513	0.14054	0.21736	0.87613	0.95911	2.7378	-0.14727	0.5239
60.60606061	0.026359	3.8822	0.72797	0.03948	0.35438	0.19978	0.077695	-0.060986	0.11358	-0.06654	0.68575	-0.043279	0.014624	-0.032925	0.10467	1.1553	-0.034255	-0.0061433	-0.075958	1.5723	0.95416	-0.038559	0.14029	0.87363	-0.0057128	0.66109	0.067003	0.52919	0.2883	0.17405	0.1774	0.069801	0.2864	0.0054607	1.9414	1.0687	0.1892	0.035751	0.20743	0.62055	-0.0029483	0.4269	0.059304	0.12606	0.80845	0.86969	2.5254	-0.17942	0.54182
60.67821068	0.059055	3.6991	0.80543	0.0095172	0.37936	0.24819	0.12599	-0.058807	0.09685	-0.052742	0.69472	-0.031301	-0.011092	-0.02407	0.10007	1.1682	-0.037094	-0.012458	-0.063327	1.7547	1.0059	-0.045397	0.18132	0.93823	-0.00081187	0.73473	0.051874	0.48511	0.24769	0.17839	0.16773	0.082716	0.28481	0.039821	1.7586	1.0615	0.16757	0.048141	0.19345	0.76306	0.041661	0.35457	0.0065578	0.07048	0.82121	0.85039	2.285	-0.13571	0.56563
60.75036075	0.089674	3.6711	0.8746	0.044201	0.33348	0.28343	0.18391	-0.020601	0.059683	-0.057965	0.73271	-0.026378	-0.024535	-0.027035	0.10396	1.1152	-0.034855	-0.0075397	-0.06632	1.7822	1.0471	-0.040399	0.22759	0.98758	-0.01317	0.93742	0.080631	0.49691	0.19644	0.25549	0.15878	0.091735	0.23663	0.074712	1.5484	1.0312	0.1567	0.10033	0.20691	0.84725	0.060583	0.31671	0.041203	0.033468	0.80389	0.80025	2.1663	-0.005685	0.5466
60.82251082	0.088387	3.5599	0.89705	0.084489	0.30596	0.2827	0.20249	0.011726	0.021624	-0.10049	0.77615	-0.047748	0.01376	-0.019286	0.13519	1.0867	-0.050446	0.05439	-0.071541	1.7188	1.035	-0.016887	0.36965	0.92817	-0.013375	1.174	0.11344	0.50924	0.17147	0.35242	0.17333	0.075476	0.20114	0.10027	1.4947	1.0167	0.15399	0.12138	0.20829	1.0235	0.028984	0.33834	0.11454	0.03543	0.77239	0.66481	2.2816	0.21163	0.53319
60.89466089	0.088525	3.4791	0.96415	0.068505	0.31429	0.3333	0.19348	0.014416	0.0037095	-0.13358	0.78626	-0.059054	0.067842	-0.0079385	0.16424	1.1057	-0.077432	0.065299	-0.062909	1.5586	1.0914	-0.032997	0.48823	0.82554	0.0022429	1.2593	0.09406	0.47235	0.21347	0.40673	0.19418	0.054701	0.19925	0.11481	1.5333	1.0119	0.13997	0.098884	0.17499	1.2508	-0.017229	0.35981	0.10911	0.11579	0.76862	0.56321	2.4342	0.46098	0.46941
60.96681097	0.15753	3.6057	1.0312	0.024709	0.33403	0.39631	0.18716	0.022076	0.016818	-0.1365	0.87312	-0.058284	0.075442	0.011219	0.19339	1.1144	-0.089898	0.03903	-0.05094	1.5584	1.1009	-0.033952	0.52774	0.74826	0.026612	1.2357	0.081696	0.43196	0.30153	0.39928	0.19757	0.030171	0.2118	0.12117	1.5421	0.95526	0.098792	0.044926	0.14769	1.4876	-0.015867	0.32519	0.069693	0.20132	0.78451	0.59868	2.5176	0.61598	0.39061
61.03896104	0.24985	3.6458	1.0652	0.027355	0.3673	0.40601	0.18049	0.054135	0.040097	-0.13408	1.0587	-0.04962	0.07362	0.026327	0.24057	1.0952	-0.086442	0.02099	-0.0024285	1.8038	1.0293	-0.0068307	0.51458	0.74012	0.070773	1.1529	0.090472	0.40016	0.35476	0.38413	0.17116	0.033904	0.16365	0.12717	1.43	0.88628	0.086656	0.0093966	0.13124	1.6418	0.0032637	0.28956	0.085576	0.2467	0.77329	0.68851	2.5232	0.67085	0.34728
61.11111111	0.2855	3.5438	0.99312	0.068348	0.37145	0.40348	0.16557	0.083554	0.028	-0.11739	1.1666	-0.043395	0.078825	0.0096308	0.42437	1.1518	-0.069316	0.019069	0.094594	2.0074	0.98059	0.039496	0.48423	0.66497	0.11862	1.1126	0.067659	0.38672	0.352	0.38999	0.14074	0.069705	0.073018	0.11265	1.3308	0.83369	0.14368	0.059078	0.11015	1.6785	-0.027724	0.28339	0.12275	0.25179	0.74445	0.73744	2.4964	0.62291	0.36427
61.18326118	0.33658	3.3411	0.85879	0.083273	0.3718	0.37559	0.19874	0.11374	-0.0014229	-0.0871	1.2201	-0.017718	0.12291	-0.0082209	0.68569	1.208	-0.059054	-0.0030373	0.16955	2.2258	0.97527	0.077473	0.46348	0.56455	0.1212	1.1155	0.060258	0.38006	0.31562	0.41401	0.17636	0.089889	0.025037	0.10936	1.3199	0.80987	0.14756	0.084835	0.10815	1.7858	-0.077396	0.27225	0.11769	0.22681	0.77489	0.86155	2.4267	0.60497	0.41443
61.25541126	0.39411	3.2059	0.77086	0.064462	0.38434	0.29779	0.21092	0.13085	-0.018781	-0.065188	1.2399	0.020807	0.18889	-0.008509	0.81888	1.1524	-0.067106	-0.0060568	0.19098	2.5148	0.97997	0.13353	0.50856	0.63656	0.08998	1.0587	0.077359	0.31996	0.29544	0.40388	0.20452	0.095819	0.050378	0.12703	1.3442	0.73404	0.08401	0.056899	0.15661	1.9142	-0.028917	0.22579	0.050503	0.26999	0.81044	1.0631	2.3727	0.66331	0.34835
61.32756133	0.386	3.1456	0.77801	0.051778	0.35109	0.21584	0.15799	0.11799	-0.036623	-0.040523	1.2145	0.04724	0.23568	0.0086711	0.85444	1.0528	-0.061649	-0.00064422	0.15971	2.7433	0.99242	0.18758	0.60985	0.72254	0.048162	1.0252	0.12543	0.28155	0.27994	0.36992	0.18995	0.10775	0.05001	0.10766	1.26	0.65963	0.058883	0.058943	0.19148	1.9051	0.024288	0.15886	0.025383	0.3491	0.76085	1.1609	2.4096	0.65552	0.26546
61.3997114	0.32824	3.0258	0.82559	0.029162	0.28615	0.19077	0.11389	0.10927	-0.030616	-0.017831	1.1746	0.021066	0.28313	0.036862	0.89767	1.0234	-0.027319	-0.012723	0.12409	2.8575	0.97194	0.16741	0.64824	0.65981	0.011597	1.0407	0.15869	0.29068	0.27992	0.33679	0.15656	0.13607	0.0081498	0.093616	1.107	0.63	0.080221	0.081617	0.18291	1.8826	0.015736	0.14934	0.046413	0.34174	0.66988	1.1057	2.462	0.56904	0.3293
61.47186147	0.33654	2.923	0.79815	0.029664	0.25007	0.18586	0.11672	0.098041	-0.0069445	-0.012531	1.1728	-0.003456	0.36197	0.15944	0.95045	0.98006	0.03291	-0.057147	0.16935	2.7272	0.92228	0.10538	0.5981	0.56949	-0.030219	1.0004	0.15186	0.30634	0.31946	0.32325	0.10969	0.13561	-0.00012109	0.11733	1.0125	0.62666	0.087379	0.11509	0.17049	1.9674	0.0024319	0.17537	0.023484	0.36921	0.65615	1.0303	2.4557	0.49927	0.50099
61.54401154	0.41361	2.7897	0.69116	0.025629	0.27387	0.1831	0.12696	0.072653	0.021608	-0.01096	1.1843	-0.0090156	0.36518	0.53924	0.97586	0.88557	0.1467	-0.054315	0.26925	2.6591	0.87922	0.064654	0.53524	0.56781	-0.049081	0.89373	0.12767	0.31282	0.34415	0.30054	0.10764	0.090444	0.027475	0.13472	0.97162	0.56832	0.077244	0.15677	0.1125	2.0539	0.013962	0.17041	0.01985	0.46562	0.6852	0.97304	2.4431	0.49674	0.56542
61.61616162	0.45413	2.6665	0.63757	0.011314	0.28584	0.20499	0.11129	0.039821	0.081001	-0.037613	1.1472	-0.0037635	0.38176	1.0586	0.99761	0.813	0.27268	-0.022638	0.38338	2.5966	0.78362	0.087045	0.51367	0.59784	-0.01176	0.79695	0.10337	0.28775	0.28695	0.26947	0.12464	0.068794	0.015597	0.12722	0.93105	0.47887	0.072428	0.12668	0.047853	2.0396	0.0014316	0.16369	0.0082344	0.49827	0.57577	0.89031	2.5074	0.52029	0.55952
61.68831169	0.42996	2.4725	0.62494	0.0006616	0.27423	0.24794	0.098058	0.043208	0.14875	-0.079175	1.1827	0.045314	0.30393	1.3472	1.0203	0.72386	0.32648	-0.017996	0.50271	2.5057	0.68002	0.11719	0.52205	0.50281	0.023045	0.72942	0.075697	0.26166	0.20105	0.24902	0.12014	0.057737	-0.061164	0.095912	0.9135	0.4103	0.076338	0.075851	0.044195	1.9557	-0.038645	0.15869	0.00012758	0.47723	0.41712	0.77976	2.6867	0.47545	0.63855
61.76046176	0.46756	2.2546	0.58311	-0.003761	0.26107	0.50655	0.071787	0.033074	0.19737	-0.086014	1.2394	0.095379	0.25747	1.3933	1.0671	0.66394	0.33848	0.0082478	0.60119	2.3229	0.61735	0.17334	0.60118	0.37444	0.018152	0.73264	0.070136	0.29159	0.18752	0.23733	0.12786	0.051936	-0.072969	0.11513	0.93927	0.38018	0.059939	0.089888	0.082819	1.9011	-0.091808	0.098449	-0.00054912	0.48772	0.40032	0.69233	2.7861	0.4496	0.68538
61.83261183	0.50667	2.1967	0.55263	0.017302	0.26456	1.0888	0.025829	0.014974	0.25011	-0.063674	1.2357	0.098533	0.2876	1.3689	1.1882	0.61812	0.33689	0.066216	0.68935	2.1896	0.58251	0.30871	0.6863	0.33481	0.01371	0.71407	0.083282	0.33186	0.18719	0.24434	0.14494	0.093511	-0.040851	0.18722	0.91528	0.36093	0.044247	0.11221	0.097451	2.0645	-0.10224	0.089322	-0.035534	0.49259	0.51263	0.692	2.7711	0.57425	0.68041
61.9047619	0.44044	2.2333	0.51779	0.059009	0.24635	1.5354	0.026519	0.020486	0.27711	-0.044855	1.1522	0.10015	0.29142	1.3619	1.2775	0.58426	0.28618	0.11776	0.73205	2.1255	0.53803	0.4967	0.7072	0.28128	0.047438	0.68203	0.1008	0.31717	0.17339	0.24912	0.11589	0.11847	-0.052021	0.22773	0.83286	0.35062	0.06783	0.10195	0.093769	2.4648	-0.10254	0.12868	-0.056162	0.46695	0.56392	0.71863	2.9322	0.86414	0.64211
61.97691198	0.37311	2.2631	0.49004	0.11764	0.19352	1.7117	0.056285	0.025042	0.26931	-0.045978	1.0578	0.10356	0.27373	1.3092	1.2784	0.54294	0.21912	0.14319	0.75242	2.1321	0.49763	0.66521	0.69528	0.2427	0.082115	0.65044	0.11597	0.31021	0.17719	0.2596	0.064433	0.083241	-0.095438	0.21839	0.74557	0.36082	0.063258	0.11307	0.094626	2.6688	-0.071438	0.12438	0.0015644	0.42076	0.50754	0.69815	3.2558	1.348	0.62512
62.04906205	0.36525	2.1677	0.50597	0.17451	0.14485	1.7767	0.040984	0.029253	0.25146	-0.056194	0.99708	0.087124	0.24805	1.1872	1.249	0.51571	0.19411	0.13792	0.83266	2.1074	0.45655	0.74134	0.65477	0.11703	0.10279	0.61314	0.1226	0.35356	0.24963	0.25524	0.045866	0.084406	-0.097407	0.19758	0.67789	0.36802	0.04395	0.13659	0.071195	2.6463	-0.0030337	0.11735	0.043627	0.3588	0.46953	0.72517	3.3653	2.0518	0.64198
62.12121212	0.39928	2.0401	0.52849	0.23205	0.12658	1.7944	-0.013032	0.019056	0.23894	-0.054097	0.95714	0.073484	0.22954	1.0283	1.2715	0.49465	0.18203	0.13009	0.94742	2.0772	0.40276	0.8012	0.67416	0.08511	0.10715	0.5835	0.095336	0.35132	0.41892	0.24727	0.072051	0.11188	-0.058752	0.20289	0.64954	0.32989	0.056648	0.12761	0.048871	2.6621	0.041078	0.14704	0.079037	0.31719	0.48533	0.88392	3.2367	2.7252	0.66713
62.19336219	0.41195	1.9605	0.5155	0.27145	0.12254	1.8891	-0.037912	0.009976	0.28289	-0.044199	0.90344	0.082732	0.24931	0.93662	1.3856	0.49553	0.16616	0.11369	1.0218	2.1961	0.37834	0.91075	0.65329	0.097206	0.10506	0.54764	0.084681	0.27171	0.62093	0.2351	0.085729	0.12573	-0.099548	0.22302	0.59819	0.26687	0.10371	0.10257	0.038144	2.7638	0.049926	0.17635	0.12175	0.2991	0.43726	1.0145	3.1936	3.0547	0.61378
62.26551227	0.41579	1.9053	0.48716	0.28871	0.1246	2.0453	-0.0134	0.034487	0.31398	-0.055044	0.84571	0.083835	0.27873	0.89265	1.4607	0.46883	0.18155	0.092066	1.0784	2.5635	0.43741	1.0921	0.59573	0.095562	0.19503	0.53649	0.11531	0.22179	0.80887	0.18848	0.070956	0.10961	-0.16008	0.22259	0.54131	0.25048	0.15748	0.07829	0.018602	2.6963	0.013079	0.22668	0.15731	0.24126	0.35226	1.0225	3.2785	3.2564	0.56099
62.33766234	0.60908	1.8472	0.46639	0.29009	0.13093	2.1142	0.017747	0.06496	0.31129	-0.068657	0.83013	0.051179	0.27972	0.84235	1.3844	0.43565	0.19003	0.082826	1.0558	3.053	0.57699	1.3386	0.5706	0.07983	0.33142	0.5576	0.14005	0.20158	0.97541	0.14519	0.090199	0.09864	-0.15772	0.20811	0.53687	0.26722	0.14278	0.085126	0.0068198	2.5893	-0.022238	0.33507	0.23601	0.19485	0.36999	1.0332	3.232	3.5363	0.71856
62.40981241	1.0116	1.8675	0.42781	0.26107	0.14416	2.1203	0.0010264	0.048018	0.31596	-0.039306	0.83926	0.036286	0.26622	0.78737	1.2451	0.42106	0.16537	0.067834	0.99511	3.3374	0.67176	1.5318	0.51199	0.068543	0.41347	0.57798	0.13122	0.18587	0.98467	0.1277	0.11451	0.10321	-0.12495	0.23327	0.55686	0.26687	0.10563	0.07079	-0.012841	2.6478	-0.024747	0.5116	0.31382	0.17279	0.43569	1.1135	3.0486	3.7411	0.79566
62.48196248	1.41	1.9242	0.39154	0.20749	0.14357	2.0738	-0.046142	0.033669	0.32921	0.033879	0.87405	0.060398	0.25392	0.68363	1.1641	0.43225	0.14819	0.088698	1.0155	3.3979	0.72445	1.6042	0.48716	0.044914	0.42292	0.53815	0.089212	0.1733	0.9047	0.11642	0.11205	0.10005	-0.11346	0.23942	0.53482	0.2638	0.10487	0.046504	-0.021106	2.7979	-0.054293	0.70215	0.32532	0.14809	0.44324	1.2212	2.9142	3.7416	0.5794
62.55411255	1.5927	1.8994	0.36463	0.12399	0.12833	1.9065	-0.059238	0.012568	0.30676	0.10085	0.95531	0.077474	0.23048	0.59161	1.1139	0.486	0.13698	0.097001	1.0855	3.2538	0.76081	1.602	0.51843	-0.0041274	0.42753	0.44588	0.05678	0.1836	0.84972	0.092005	0.090296	0.081076	-0.1211	0.19719	0.48669	0.23642	0.13197	0.11276	0.0051857	2.9307	-0.10686	0.76477	0.28787	0.16392	0.40889	1.2346	2.9664	3.6588	0.40807
62.62626263	1.6588	1.9454	0.37229	0.091155	0.10264	1.7125	-0.05472	-0.027064	0.23164	0.23768	1.0915	0.070698	0.18332	0.54947	1.0563	0.50566	0.16094	0.080017	1.1638	3.044	0.73469	1.5764	0.54179	-0.14787	0.41763	0.41898	0.074886	0.2392	0.81612	0.082276	0.083362	0.046753	-0.1279	0.15697	0.47479	0.21712	0.12767	0.22469	0.020456	3.0123	-0.12454	0.73926	0.28752	0.16065	0.4156	1.1292	3.3952	3.8063	0.3253
62.6984127	1.667	1.9282	0.39362	0.098938	0.077615	1.606	-0.08155	-0.058024	0.24108	0.57158	1.2705	0.046447	0.15439	0.49755	0.97445	0.50239	0.17539	0.084354	1.1895	2.9568	0.67395	1.5444	0.51681	-0.20398	0.34284	0.41472	0.080152	0.3283	0.80743	0.11037	0.14838	0.066993	-0.1194	0.14123	0.47764	0.20334	0.095218	0.29374	0.014466	3.0002	-0.10306	0.72556	0.34504	0.15288	0.44035	1.099	3.9605	3.866	0.33009
62.77056277	1.5798	1.7642	0.40757	0.088034	0.080251	1.5405	-0.11786	-0.035152	0.33383	1.1771	1.2833	0.017386	0.15208	0.47631	0.91314	0.48151	0.12987	0.087136	1.1394	2.9461	0.62475	1.445	0.45767	-0.19751	0.27513	0.41691	0.077142	0.38259	0.79154	0.1346	0.21794	0.11211	-0.063916	0.14092	0.45654	0.18356	0.092312	0.32529	0.014233	2.9745	-0.077618	0.71964	0.39255	0.16132	0.38175	1.1713	4.3327	3.7274	0.48538
62.84271284	1.5255	1.5676	0.40225	0.067123	0.10918	1.4614	-0.085498	0.052923	0.36583	1.896	1.2704	0.0094328	0.1535	0.48281	0.84822	0.46238	0.11558	0.073254	1.102	2.8146	0.6526	1.3307	0.39971	-0.093177	0.24222	0.44724	0.082487	0.37152	0.7665	0.12711	0.25965	0.10629	-0.043506	0.14692	0.4441	0.16758	0.13386	0.31021	0.010868	2.9224	-0.041243	0.69571	0.45588	0.14526	0.2608	1.1575	4.5614	3.9139	0.63664
62.91486291	1.4996	1.4358	0.3652	0.064557	0.13229	1.3652	-0.015291	0.1746	0.31792	2.4538	1.3086	0.025438	0.15389	0.46023	0.79054	0.46578	0.059529	0.078856	1.0991	2.7066	0.77472	1.2602	0.37023	-0.015287	0.21161	0.55941	0.11653	0.35992	0.78089	0.1161	0.29995	0.082742	-0.092345	0.17912	0.45861	0.19066	0.16122	0.28646	0.018943	2.8669	-0.0035464	0.69292	0.4838	0.14838	0.23333	1.1157	4.5377	4.3164	0.65983
62.98701299	1.5158	1.506	0.31973	0.080372	0.13354	1.2875	-0.00051957	0.40241	0.30587	2.9615	1.3168	0.031959	0.14281	0.42135	0.75075	0.46612	0.031205	0.15178	1.0607	2.5851	0.91271	1.1921	0.3457	-0.014447	0.20159	0.69832	0.13608	0.34939	0.79295	0.1048	0.31155	0.060917	-0.10789	0.22993	0.4467	0.22026	0.1685	0.25329	0.012541	2.8701	-0.03204	0.7095	0.43453	0.20874	0.28781	1.0549	4.4533	4.3654	0.63098
63.05916306	1.594	1.7721	0.27077	0.10886	0.1364	1.2746	0.007479	0.79322	0.33258	3.2832	1.2445	0.016475	0.12284	0.37265	0.76826	0.47076	0.031953	0.23333	1.0636	2.3996	1.0001	1.0828	0.3101	-0.05536	0.24888	0.81307	0.1294	0.32305	0.71322	0.10169	0.28884	0.043614	-0.050165	0.24417	0.41808	0.21972	0.17005	0.20676	-0.017429	2.9132	-0.062492	0.7064	0.41828	0.28158	0.29636	0.99517	4.5153	4.1311	0.66219
63.13131313	1.6572	2.0529	0.21169	0.12121	0.16528	1.2092	0.03215	1.2884	0.31079	3.2496	1.13	-0.013424	0.09633	0.35996	0.7758	0.4793	0.057239	0.21077	0.98288	2.222	0.99941	1.0262	0.28981	-0.089498	0.34184	0.7985	0.097694	0.2597	0.70623	0.097374	0.2813	0.018011	0.038005	0.22988	0.38598	0.19355	0.17152	0.21148	-0.032453	2.7672	-0.074421	0.67782	0.46632	0.33064	0.25966	1.0209	4.5266	3.9916	0.65468
63.2034632	1.5904	2.1901	0.18358	0.11673	0.19309	1.1156	0.027488	1.8477	0.29008	3.1857	1.1004	-0.011759	0.083879	0.38102	0.7686	0.46959	0.068816	0.12002	0.79633	2.0784	0.94261	1.0244	0.26495	-0.15794	0.46938	0.71462	0.067635	0.20996	0.70473	0.10266	0.29097	0.00087798	0.085932	0.20458	0.37703	0.18867	0.17664	0.23021	-0.019829	2.547	-0.064363	0.61471	0.42796	0.35394	0.24402	1.0139	4.4124	4.0721	0.5565
63.27561328	1.3922	2.1026	0.1858	0.081911	0.19561	1.1297	0.03167	2.4638	0.31667	3.2363	1.1144	-0.0093838	0.073317	0.35306	0.77534	0.44524	0.059555	0.13503	0.74925	2.0541	0.90066	1.0134	0.21739	-0.18839	0.55302	0.72416	0.076225	0.24676	0.72454	0.17458	0.27747	0.0099137	0.10087	0.17615	0.39495	0.21865	0.16914	0.2688	-0.0083503	2.4814	-0.065066	0.56412	0.30227	0.38742	0.24201	0.94028	4.3574	4.1273	0.45364
63.34776335	1.2881	1.911	0.20216	0.033504	0.15813	1.1667	0.033016	3.0403	0.38438	3.2138	1.0768	-0.022205	0.06554	0.2943	0.80714	0.41931	0.014815	0.20709	0.8201	2.0328	0.92666	0.97423	0.19271	-0.21694	0.53935	0.73856	0.087134	0.31138	0.64486	0.22982	0.21916	0.026681	0.12845	0.16859	0.38958	0.20499	0.14024	0.32494	-0.017741	2.4507	-0.10368	0.56335	0.2719	0.39297	0.19824	0.84292	4.3774	3.9768	0.40827
63.41991342	1.3102	1.863	0.21095	0.010935	0.12447	1.15	0.016	3.3562	0.4708	2.9648	1.0164	-0.04069	0.093204	0.27069	0.93296	0.41496	-0.014333	0.24505	0.84584	1.9242	0.94706	0.94127	0.25443	-0.20672	0.50918	0.70901	0.076232	0.35649	0.62873	0.24502	0.17162	0.034361	0.10871	0.15141	0.33677	0.17108	0.1429	0.39144	-0.017649	2.3071	-0.092639	0.49832	0.32829	0.3829	0.18719	0.78025	4.2968	3.8229	0.43361
63.49206349	1.2166	2.0019	0.1997	0.028841	0.14978	1.1116	-0.01278	3.5836	0.56065	2.8117	0.8877	-0.051066	0.1287	0.27291	1.142	0.4419	-0.012695	0.2227	0.75598	1.8362	0.93964	0.90542	0.36743	-0.22118	0.53103	0.70171	0.06282	0.36793	0.64312	0.2688	0.17257	0.02041	0.042631	0.13457	0.30763	0.14336	0.15569	0.49553	-0.0070107	2.1757	-0.039982	0.41115	0.34415	0.3598	0.18761	0.78576	4.1166	3.6723	0.38417
63.56421356	1.0153	2.1548	0.16388	0.052552	0.18022	1.0031	-0.025776	3.4987	0.65287	2.8218	0.82406	-0.039807	0.11703	0.32799	1.3009	0.45201	-0.001588	0.14809	0.66434	1.8302	0.92716	0.87328	0.42882	-0.18996	0.52703	0.72566	0.053596	0.37259	0.61211	0.24402	0.17761	0.020931	0.0097986	0.14156	0.31234	0.13221	0.15425	0.56739	-0.020971	2.1688	-0.030065	0.36106	0.32849	0.29907	0.14407	0.76583	4.0258	3.3332	0.34078
63.63636364	0.98229	2.2011	0.12707	0.039294	0.14108	0.88735	0.0070272	3.4522	0.64878	2.6071	0.80249	-0.038699	0.10429	0.37033	1.3016	0.44157	0.012558	0.13442	0.65455	1.8138	0.90758	0.84533	0.45197	-0.2007	0.52388	0.79753	0.051649	0.38719	0.56615	0.2358	0.1871	0.028438	0.010728	0.13716	0.33861	0.11681	0.14152	0.56592	0.010805	2.1331	-0.068773	0.37414	0.27717	0.2479	0.1031	0.65976	4.04	3.3101	0.47342
63.70851371	0.98096	2.1093	0.10669	0.052637	0.09946	0.80216	0.01911	3.2985	0.55688	2.3096	0.74404	-0.059921	0.14012	0.37305	1.2191	0.40508	0.0065692	0.15892	0.68255	1.7314	0.88134	0.8209	0.49959	-0.18965	0.51948	0.81041	0.056527	0.36622	0.53549	0.26717	0.24294	0.032707	0.0015771	0.12399	0.33943	0.12035	0.12632	0.53285	0.12557	1.9681	-0.11265	0.40313	0.26477	0.1874	0.091939	0.54487	4.1594	3.6586	0.73125
63.78066378	0.91801	1.9579	0.089647	0.076981	0.0914	0.72659	0.0040305	3.2921	0.50156	2.1802	0.70454	-0.069316	0.15294	0.4025	1.189	0.32548	-0.015506	0.15944	0.66699	1.676	0.85055	0.82893	0.52988	-0.16496	0.50795	0.7775	0.053039	0.3286	0.57568	0.28264	0.30924	0.030846	-0.01434	0.10953	0.30626	0.15187	0.11691	0.52346	0.2194	1.8251	-0.084911	0.412	0.28601	0.11577	0.11611	0.5166	4.2769	3.9433	0.84617
63.85281385	0.83022	1.8239	0.072996	0.06421	0.11149	0.69968	0.008912	3.2847	0.49913	2.1617	0.66909	-0.045048	0.099324	0.43689	1.2152	0.25989	-0.043921	0.13362	0.5944	1.6126	0.85595	0.7975	0.49053	-0.16783	0.48702	0.72651	0.040139	0.29249	0.63003	0.28069	0.31257	0.027667	0.0058684	0.10027	0.29354	0.14449	0.095462	0.56316	0.2243	1.796	-0.014797	0.38953	0.25032	0.12272	0.13379	0.53041	4.3666	3.9746	0.81328
63.92496392	0.84324	1.7207	0.075039	0.060805	0.12014	0.67267	0.048604	3.1909	0.46939	2.0176	0.66369	-0.025946	0.04846	0.41512	1.1714	0.24637	-0.054678	0.10926	0.522	1.5061	0.91113	0.75534	0.46043	-0.24089	0.46105	0.7183	0.027272	0.27743	0.5765	0.23331	0.26894	0.030686	0.036514	0.090364	0.29285	0.10805	0.062656	0.62461	0.1931	1.8523	0.0073687	0.39243	0.23276	0.15945	0.098779	0.55216	4.4363	3.4588	0.77892
63.997114	0.95847	1.6045	0.057747	0.10019	0.10927	0.62254	0.073272	3.0926	0.4201	1.7895	0.7291	0.0012777	0.047985	0.36453	1.0632	0.25149	-0.0541	0.1061	0.47298	1.492	0.94108	0.7319	0.46487	-0.27704	0.46382	0.74439	0.011909	0.29534	0.51838	0.19983	0.25698	0.037943	0.0021482	0.089556	0.25435	0.086645	0.032322	0.7046	0.18947	2.0244	0.0082352	0.41042	0.29099	0.15996	0.035123	0.58736	4.4364	2.2167	0.77058
64.06926407	0.92403	1.4738	0.059157	0.13804	0.10382	0.55499	0.077052	2.9023	0.40669	1.7117	0.74693	0.010353	0.053248	0.3159	1.0275	0.25118	-0.061538	0.080255	0.43738	1.517	0.92744	0.69601	0.45908	-0.1822	0.45439	0.75616	-0.0042699	0.26472	0.51046	0.20293	0.28895	0.033819	-0.05348	0.077783	0.21955	0.1258	0.021583	0.77559	0.17231	2.2311	0.017028	0.40847	0.26062	0.16144	0.0030599	0.58648	4.3232	1.2507	0.74114
64.14141414	0.76924	1.3059	0.1181	0.12787	0.08855	0.48621	0.068774	2.7313	0.3919	1.6403	0.72153	0.015565	0.044868	0.28519	1.0684	0.26257	-0.053662	0.046075	0.39589	1.5122	0.86833	0.63492	0.41743	-0.079334	0.42437	0.81333	-0.0098886	0.20992	0.52008	0.22578	0.31498	0.01635	-0.060823	0.060334	0.21989	0.19178	0.038745	0.7812	0.12388	2.2961	0.060453	0.37087	0.13153	0.19564	-0.019066	0.57452	4.237	0.95377	0.6018
64.21356421	0.64369	1.1674	0.16536	0.12566	0.081903	0.43588	0.057791	2.5875	0.36539	1.4315	0.74549	-0.0068957	0.028151	0.24884	1.0677	0.2527	-0.043434	0.043045	0.34544	1.429	0.81802	0.57643	0.37291	0.026705	0.38646	0.86772	0.0071345	0.19839	0.55959	0.25609	0.32239	-0.0034911	-0.024434	0.056813	0.22519	0.17569	0.046908	0.74848	0.071889	2.2123	0.0837	0.34283	0.086034	0.21022	-0.021092	0.54602	4.2304	0.77314	0.47668
64.28571429	0.61378	1.0885	0.16152	0.15323	0.088167	0.37427	0.071638	2.3566	0.31813	1.2157	0.78918	-0.019514	0.019616	0.19398	1.0306	0.22617	-0.0019212	0.056953	0.30408	1.3097	0.82504	0.55513	0.36815	0.088702	0.41147	0.84566	0.035225	0.2014	0.49868	0.29032	0.28067	0.0048586	0.016633	0.046186	0.23848	0.094471	0.033264	0.79543	0.059513	2.0769	0.040234	0.27861	0.1261	0.22403	0.032052	0.48368	4.2434	0.61682	0.53354
64.35786436	0.56701	1.0017	0.15972	0.14673	0.071281	0.33078	0.098216	2.1632	0.2608	1.1117	0.73656	-0.012442	0.027598	0.15141	1.0314	0.22352	0.044676	0.05515	0.29105	1.2909	1.001	0.50096	0.3699	0.10725	0.47298	0.84458	0.055567	0.18567	0.40557	0.27877	0.24261	0.02488	0.028027	0.080912	0.24695	0.048434	0.036849	0.79791	0.094522	2.0291	0.016226	0.177	0.17318	0.23593	0.038652	0.45218	4.2062	0.56232	0.63402
64.43001443	0.58207	0.94769	0.15171	0.12407	0.053544	0.29992	0.142	2.1268	0.24199	1.0645	0.66774	-0.010868	0.045057	0.15372	1.1075	0.26394	0.049164	0.028366	0.28503	1.2502	1.2916	0.48731	0.3696	0.14145	0.46282	0.93244	0.060313	0.15682	0.39377	0.23385	0.2317	0.017285	0.055246	0.17708	0.26049	0.030141	0.046124	0.73211	0.11045	2.1074	0.030456	0.09776	0.21446	0.20889	-0.005786	0.38268	4.1928	0.57525	0.67309
64.5021645	0.64066	0.96656	0.17977	0.13855	0.071334	0.29348	0.16587	2.058	0.2247	0.97452	0.67711	-0.022758	0.074788	0.15324	1.1803	0.24973	0.018761	-0.015513	0.28156	1.1383	1.4333	0.4943	0.35005	0.14735	0.4364	0.98877	0.070502	0.14119	0.40732	0.23127	0.22867	0.0019488	0.12078	0.26343	0.2506	0.024359	0.012081	0.6781	0.10449	2.0919	0.056458	0.11937	0.23523	0.21371	-0.042086	0.35072	4.2797	0.67771	0.67648
64.57431457	0.61036	1.0298	0.18842	0.15711	0.11783	0.3398	0.17313	1.878	0.19774	0.87761	0.68794	-0.019156	0.056267	0.14089	1.2757	0.22043	-0.017515	-0.022389	0.24606	1.0486	1.4734	0.46777	0.31466	0.094973	0.40555	1.0875	0.10535	0.13763	0.37727	0.25191	0.22637	0.0034787	0.16592	0.29759	0.23209	0.050216	-0.015957	0.64439	0.097183	1.8955	0.059055	0.20291	0.25121	0.27583	-0.035562	0.36072	4.0402	1.1638	0.59983
64.64646465	0.588	1.043	0.15677	0.13967	0.10612	0.35475	0.1558	1.6881	0.17762	0.81168	0.67078	-0.002131	0.030007	0.12224	1.4657	0.20958	-0.038527	-0.012823	0.20867	0.97192	1.4703	0.43296	0.29071	0.066559	0.37576	1.1863	0.13697	0.11413	0.32376	0.27087	0.21142	0.024112	0.19954	0.33296	0.21851	0.081925	-0.012675	0.64136	0.11133	1.7981	0.021802	0.24445	0.2503	0.23879	0.018125	0.3601	3.8103	2.0089	0.51236
64.71861472	0.50131	0.98014	0.1287	0.10311	0.061318	0.36235	0.12189	1.5084	0.13204	0.70142	0.67096	0.020434	0.055212	0.10882	1.5666	0.21061	-0.05423	0.016648	0.22852	0.97599	1.4405	0.37814	0.26937	0.081629	0.36755	1.1862	0.1611	0.087576	0.32654	0.24169	0.22282	0.046356	0.27907	0.40485	0.20278	0.095195	-0.02277	0.63618	0.069414	1.9462	0.023377	0.23377	0.26072	0.14003	0.067937	0.36731	3.8874	2.4618	0.45681
64.79076479	0.5176	0.90725	0.12895	0.095826	0.042164	0.35015	0.08954	1.4093	0.11927	0.61979	0.68567	0.044822	0.11013	0.097443	1.5025	0.2422	-0.028091	0.060288	0.30512	1.0024	1.3673	0.33522	0.27704	0.15217	0.35242	1.1161	0.15727	0.08044	0.36745	0.19808	0.21415	0.031122	0.30499	0.41032	0.18799	0.077669	-0.028645	0.59762	0.034338	1.987	0.070847	0.226	0.23838	0.10227	0.06845	0.38912	3.8129	2.2721	0.44935
64.86291486	0.51031	0.78947	0.14131	0.12774	0.040135	0.36222	0.098454	1.3293	0.15026	0.58205	0.64959	0.043592	0.1291	0.084897	1.4376	0.25715	0.035279	0.082317	0.38119	1.0328	1.26	0.35609	0.29937	0.15872	0.29374	1	0.11917	0.089166	0.37288	0.17914	0.17241	0.0034242	0.24889	0.34358	0.16041	0.03101	-0.016593	0.5893	0.089884	1.9276	0.081466	0.19145	0.16964	0.070191	0.056017	0.31274	3.5626	1.7373	0.46547
64.93506494	0.49505	0.72398	0.14164	0.146	0.062445	0.44569	0.096776	1.2728	0.15537	0.54731	0.61577	0.036065	0.11691	0.082707	1.4655	0.23106	0.04342	0.076161	0.42747	1.0446	1.2038	0.37653	0.29595	0.14372	0.23949	0.89869	0.098004	0.11627	0.40265	0.19555	0.15396	-0.001224	0.20503	0.30612	0.12325	0.02112	0.012226	0.56819	0.10929	1.9536	0.047912	0.1245	0.10428	0.078302	0.076415	0.22912	3.4593	1.3657	0.43673
65.00721501	0.55862	0.71049	0.11734	0.15186	0.076963	0.54254	0.05718	1.1392	0.14265	0.54507	0.68939	0.03737	0.13755	0.096326	1.5151	0.19902	0.0031433	0.057542	0.42856	0.97582	1.1805	0.3784	0.25158	0.15045	0.21688	0.84115	0.11937	0.11334	0.50363	0.21369	0.14801	0.0055792	0.29011	0.31481	0.1161	0.067709	0.022804	0.56074	0.076583	2.0084	0.015373	0.063105	0.084728	0.10189	0.097507	0.24554	3.5473	1.5396	0.45293
65.07936508	0.61588	0.79254	0.15076	0.15398	0.041675	0.61109	0.024208	0.99871	0.13936	0.5222	0.80127	0.04648	0.1751	0.095348	1.5084	0.20748	0.0008232	0.061727	0.40412	0.89527	1.124	0.36736	0.20875	0.15244	0.20109	0.87899	0.16281	0.083065	0.55507	0.18006	0.11773	0.0070105	0.47204	0.30629	0.10618	0.077449	0.0084461	0.57699	0.075712	1.9711	0.028876	0.04917	0.11131	0.085841	0.078482	0.33107	3.6496	2.3612	0.5269
65.15151515	0.61994	1.0427	0.17922	0.14218	0.008571	0.59154	0.016482	0.96347	0.15324	0.43367	0.86333	0.084844	0.18639	0.073593	1.5179	0.23292	0.022368	0.063411	0.36659	0.86356	1.0463	0.36407	0.22089	0.14867	0.15767	0.9294	0.17326	0.069006	0.45457	0.1736	0.10055	0.0086042	0.51235	0.2876	0.078527	0.055707	0.0076902	0.5742	0.11238	1.8614	0.050475	0.095954	0.18094	0.037607	0.06625	0.38274	3.5014	3.5793	0.63005
65.22366522	0.57925	1.3375	0.21511	0.11553	0.0091056	0.53039	0.02384	0.932	0.16075	0.3944	0.91438	0.11317	0.20289	0.050181	1.5792	0.23986	0.028081	0.055016	0.32759	0.79178	0.98492	0.37246	0.21562	0.1706	0.080994	0.88648	0.12385	0.081734	0.37646	0.17659	0.084485	-0.0010699	0.46319	0.29191	0.050702	0.062615	-0.0021053	0.50133	0.16178	1.8585	0.034867	0.1382	0.19856	0.017037	0.04608	0.39106	3.1793	4.2749	0.7165
65.2958153	0.51359	1.4413	0.2112	0.077759	0.0033456	0.45133	0.01497	0.86447	0.13645	0.37777	0.93734	0.12384	0.20912	0.04935	1.4907	0.25199	0.031908	0.066491	0.28952	0.65035	1.0093	0.41595	0.16898	0.23745	0.040173	0.80902	0.094038	0.11034	0.34975	0.1534	0.083805	0.007016	0.44434	0.29788	0.042371	0.067656	-0.025956	0.42106	0.19993	1.9052	0.035675	0.095298	0.11635	0.035785	0.037048	0.39126	2.9703	4.4768	0.79553
65.36796537	0.48017	1.4376	0.21751	0.053957	8.06E-05	0.3551	-0.014642	0.79276	0.09947	0.34415	0.95412	0.10175	0.19176	0.039322	1.4712	0.23293	0.063525	0.087072	0.32959	0.64726	1.1817	0.45483	0.14214	0.27783	0.055415	0.76286	0.10577	0.13607	0.34024	0.17975	0.10632	0.037175	0.44158	0.27435	0.059293	0.042042	-0.037921	0.39415	0.23619	1.8362	0.024419	0.073758	0.061453	0.037597	0.034667	0.34379	2.7743	4.2002	0.94254
65.44011544	0.47244	1.4359	0.22501	0.03802	0.015668	0.3199	-0.019637	0.75984	0.084247	0.32682	0.94431	0.083002	0.21542	0.019528	1.4731	0.19254	0.11832	0.092411	0.42474	0.64609	1.6073	0.47263	0.17842	0.29832	0.073505	0.72099	0.099729	0.13934	0.30445	0.28022	0.11299	0.046494	0.43536	0.22679	0.083628	0.049054	-0.034739	0.37056	0.31824	1.7303	-0.042669	0.075698	0.11182	0.010184	0.010716	0.31126	2.5522	3.2942	1.2114
65.51226551	0.43874	1.3838	0.20457	0.034508	0.043294	0.32594	0.0016897	0.7538	0.078927	0.30258	0.96843	0.078467	0.20449	0.021695	1.3716	0.19581	0.17776	0.094941	0.47815	0.60308	2.0198	0.48469	0.18849	0.3289	0.045988	0.64906	0.097081	0.13587	0.30818	0.30323	0.087298	0.046453	0.40893	0.20616	0.10447	0.059816	-0.029637	0.38793	0.37724	1.703	-0.045075	0.10947	0.16706	-0.046986	0.011854	0.31951	2.4246	2.273	1.522
65.58441558	0.40073	1.2933	0.16863	0.042316	0.027907	0.31301	-0.0060889	0.69046	0.070321	0.26737	0.96772	0.067057	0.18957	0.026981	1.2945	0.20122	0.19247	0.099087	0.48446	0.54788	2.1134	0.48458	0.15485	0.33837	-0.0043991	0.57744	0.11555	0.12777	0.33446	0.2902	0.084832	0.043638	0.39508	0.2142	0.096935	0.066305	-0.027207	0.41755	0.3756	1.6707	0.014601	0.087889	0.14719	-0.082751	0.032483	0.27084	2.4605	1.5937	1.9255
65.65656566	0.40529	1.2143	0.17442	0.042276	-0.0081092	0.28831	-0.014916	0.60324	0.065312	0.23607	0.89619	0.031878	0.18317	0.022892	1.2209	0.18798	0.17432	0.079482	0.45073	0.50871	2.0539	0.44197	0.1836	0.39394	-0.036524	0.5147	0.093472	0.10358	0.36046	0.24317	0.097953	0.030002	0.38298	0.18975	0.078496	0.080261	-0.03598	0.38185	0.33766	1.5267	0.0010642	0.024396	0.10002	-0.077098	0.025676	0.18703	2.403	1.0297	2.5968
65.72871573	0.4337	1.1966	0.17261	0.0061258	-0.038834	0.30432	0.017151	0.59782	0.047916	0.21301	0.83418	0.015178	0.17731	0.018376	1.1342	0.17488	0.14488	0.065945	0.44458	0.46725	1.9853	0.41534	0.25305	0.43785	-0.042948	0.48273	0.074122	0.056416	0.42027	0.21848	0.074119	0.0020581	0.31681	0.15161	0.058049	0.080879	-0.047947	0.34032	0.31595	1.4112	-0.035994	0.04313	0.11241	-0.077566	0.014714	0.17373	2.2769	0.58999	3.0799
65.8008658	0.36935	1.1545	0.13067	-0.025717	-0.047866	0.28616	0.11923	0.61416	0.036981	0.19815	0.85151	0.048264	0.17736	0.016278	1.0826	0.18858	0.10611	0.084911	0.46015	0.50209	2.0039	0.44535	0.33167	0.51978	-0.070892	0.50616	0.08715	0.024476	0.52731	0.23921	0.043967	-0.022719	0.20177	0.13289	0.036102	0.063981	-0.04333	0.33489	0.34869	1.4283	-0.030666	0.14517	0.12486	-0.12246	0.033718	0.20399	2.1129	0.30185	3.2221
65.87301587	0.30251	1.1049	0.1116	-0.023162	-0.039962	0.28219	0.26629	0.64099	0.020259	0.17531	0.8767	0.050762	0.14941	0.020595	1.0901	0.21166	0.089782	0.11445	0.4498	0.52253	1.987	0.4458	0.35476	0.58892	-0.10669	0.58063	0.093408	0.04904	0.61887	0.2587	0.043483	-0.019455	0.14299	0.14209	0.017631	0.060611	-0.012618	0.30391	0.37349	1.4146	0.016357	0.29276	0.12079	-0.14518	0.04629	0.20203	1.9574	0.28005	3.2803
65.94516595	0.33007	0.99824	0.12322	-0.012327	-0.021183	0.23292	0.35801	0.64639	0.0026243	0.14365	0.84518	0.020228	0.11377	0.018237	1.0761	0.27002	0.10152	0.13244	0.49882	0.52254	1.8281	0.40784	0.33501	0.56306	-0.11253	0.79633	0.11577	0.053094	0.64798	0.25935	0.058988	0.008426	0.1363	0.15109	0.025234	0.090209	-0.025619	0.23479	0.32258	1.3265	0.020923	0.40824	0.10591	-0.13187	0.017266	0.19281	1.8575	0.74483	3.4921
66.01731602	0.33328	0.91204	0.13061	-0.026309	-0.0098641	0.15435	0.39502	0.58929	-0.012531	0.1377	0.80752	0.070275	0.11746	0.0094569	1.0316	0.3395	0.17649	0.10725	0.59773	0.5606	1.7708	0.34604	0.31581	0.49843	-0.086144	1.1094	0.12851	0.059169	0.5847	0.25469	0.055482	0.0054126	0.079714	0.15698	0.036346	0.087454	-0.043868	0.2235	0.22301	1.2304	-0.031442	0.52515	0.041934	-0.1173	-0.04837	0.17203	1.8426	1.1462	3.6524
66.08946609	0.22813	0.89702	0.14319	-0.053297	-0.0039703	0.11114	0.42961	0.5056	-0.031981	0.14742	0.90708	0.21277	0.12789	-0.0071298	0.96305	0.36196	0.32842	0.058398	0.60473	0.58135	1.9071	0.34357	0.37655	0.55358	-0.071733	1.5044	0.1204	0.10534	0.50661	0.26166	0.046005	-0.017535	0.02105	0.16987	0.028518	0.057454	-0.035347	0.25687	0.17191	1.1886	-0.050341	0.55457	0.02457	-0.063111	-0.084207	0.11307	1.8696	1.153	3.6353
66.16161616	0.14992	0.88518	0.1562	-0.064664	-0.028449	0.14426	0.39264	0.44404	-0.049573	0.10824	1.114	0.31519	0.12609	-0.014138	0.86057	0.33875	0.42335	0.025718	0.57926	0.57902	2.1933	0.38628	0.45837	0.62926	-0.056509	1.8346	0.1077	0.13886	0.47867	0.30594	0.05489	-0.047774	0.038138	0.18925	0.020762	0.06137	-0.029121	0.26348	0.15411	1.1623	-0.032547	0.53606	0.08333	0.022772	-0.087038	0.091285	1.8363	1.1786	3.5701
66.23376623	0.25931	0.81786	0.16748	-0.054522	-0.072704	0.20141	0.32732	0.38237	-0.054485	0.052843	1.288	0.3863	0.10959	-0.012358	0.76333	0.33839	0.44683	0.049104	0.57629	0.47339	2.5146	0.37791	0.45657	0.60754	-0.038752	1.9849	0.091671	0.13033	0.50366	0.30665	0.11681	-0.045037	0.076994	0.22254	0.028657	0.064402	-0.032631	0.25147	0.16149	1.1134	-0.029268	0.53475	0.095314	0.068079	-0.10629	0.10823	1.7275	1.5144	3.5459
66.30591631	0.64628	0.76302	0.18528	-0.03782	-0.079031	0.23563	0.30103	0.33803	-0.041337	0.078321	1.3599	0.58874	0.10133	-0.0082104	0.77178	0.34028	0.46351	0.086374	0.55176	0.40293	2.7063	0.34183	0.40905	0.57593	-0.037344	1.954	0.069957	0.087153	0.5548	0.28196	0.23542	-0.020604	0.055817	0.21954	0.019206	0.045122	-0.03432	0.20807	0.19631	1.0786	-0.048953	0.5563	0.10746	0.070222	-0.12338	0.25158	1.5573	2.0576	3.5773
66.37806638	1.1166	0.78457	0.18362	-0.024193	-0.063096	0.23382	0.28105	0.3158	-0.021782	0.10788	1.3826	0.96994	0.10484	0.014025	0.78244	0.3235	0.45554	0.097812	0.53416	0.41253	2.7786	0.35452	0.39725	0.54839	-0.014179	1.7238	0.031619	0.034174	0.59441	0.27181	0.3805	-0.008884	-0.0059185	0.20961	-0.02217	0.041263	-0.021337	0.18495	0.22921	1.046	-0.071204	0.56835	0.099027	0.054702	-0.11317	0.44117	1.4479	2.5956	3.6908
66.45021645	1.4727	0.82212	0.15226	-0.0058618	-0.020883	0.20969	0.27211	0.27602	-0.014721	0.086767	1.6752	1.3098	0.093944	0.029825	0.77428	0.34232	0.40952	0.10245	0.49181	0.52536	2.6762	0.36432	0.35305	0.51768	0.028477	1.5386	-0.003723	0.026441	0.5831	0.27018	0.45355	-0.025998	-0.0078689	0.30004	-0.024511	0.042875	0.017884	0.2011	0.21188	1.0049	-0.099122	0.50483	0.018942	0.030196	-0.12718	0.50705	1.3863	2.7106	3.958
66.52236652	1.6963	0.8713	0.14582	0.00064134	0.0061438	0.21282	0.31047	0.25299	-0.014684	0.03843	1.9957	1.4273	0.075043	0.024372	0.77812	0.36817	0.33637	0.11888	0.43562	0.59014	2.5359	0.35986	0.25672	0.49106	0.052313	1.5134	0.0092766	0.044226	0.58248	0.31133	0.46186	-0.026557	0.030648	0.5278	-0.0013795	0.044128	0.051008	0.17761	0.13451	0.94123	-0.11589	0.40134	-0.053829	0.029008	-0.11532	0.51553	1.3715	2.6108	4.3412
66.59451659	1.8373	0.86432	0.15883	-0.016928	0.038279	0.2349	0.33673	0.2308	0.0004722	0.0078633	2.4179	1.4624	0.10406	0.014498	0.85055	0.37017	0.25382	0.12576	0.38579	0.70553	2.4991	0.3756	0.20352	0.43799	0.034777	1.5618	0.037233	0.039772	0.5817	0.32854	0.47479	0.0044304	0.037314	0.6903	0.002851	0.020735	0.043784	0.15327	0.11836	0.85544	-0.1218	0.3115	-0.036441	0.04061	-0.029588	0.46788	1.2479	2.3883	4.5418
66.66666667	1.6583	0.74421	0.12845	-0.044594	0.057561	0.25028	0.34079	0.19081	0.01312	-0.0030306	2.82	1.4288	0.12316	0.020742	0.95133	0.3531	0.20838	0.1107	0.30988	0.82055	2.4856	0.36613	0.18073	0.38669	0.022003	1.6456	0.058187	0.025203	0.58393	0.27107	0.4651	0.0049654	0.0023898	0.73669	-0.022283	-0.0093792	0.028894	0.14884	0.13036	0.79555	-0.14534	0.29008	-0.016815	0.050005	0.036166	0.43142	1.1633	2.1027	4.6652
66.73881674	1.4686	0.62406	0.12414	-0.064055	0.0071248	0.2524	0.35761	0.16402	0.016053	0.011603	3.0893	1.358	0.10094	0.013332	0.97711	0.3157	0.2007	0.10039	0.24249	0.80216	2.6273	0.34395	0.15237	0.3372	0.066009	1.5437	0.041878	0.025359	0.58848	0.21798	0.39197	-0.022376	-0.052349	0.78374	-0.027965	-0.015905	0.0072861	0.12995	0.13107	0.80952	-0.1411	0.31142	-0.017648	0.057866	0.068791	0.42281	1.2048	2.0292	5.0661
66.81096681	1.4622	0.66934	0.12765	-0.077227	-0.032342	0.27638	0.32261	0.18331	-0.0029532	0.053842	3.2464	1.2619	0.074803	0.0024512	0.95861	0.30718	0.18444	0.10319	0.21636	0.73453	2.9417	0.30869	0.11827	0.30207	0.076839	1.3855	0.022736	0.019342	0.5309	0.21698	0.37808	-0.047874	-0.068197	0.78708	0.00094059	-0.0023513	0.0090756	0.09529	0.10231	0.84294	-0.12121	0.33778	-0.019753	0.059016	0.094698	0.38802	1.1866	2.4604	5.6478
66.88311688	1.4812	0.6643	0.12505	-0.10324	-0.006203	0.28156	0.33031	0.2014	-0.0010679	0.08569	3.5759	1.2285	0.054792	0.011198	0.89651	0.33214	0.13966	0.10562	0.23799	0.7279	3.2251	0.24093	0.10846	0.28289	0.051834	1.2557	0.0034112	0.021171	0.4935	0.21442	0.4375	-0.018027	-0.068612	0.69703	-0.014369	0.015111	0.031065	0.071417	0.054199	0.80359	-0.117	0.37318	0.0049222	0.048863	0.13036	0.32402	1.1516	3.0207	5.8088
66.95526696	1.5604	0.61438	0.13105	-0.097635	0.0017001	0.25319	0.52418	0.21239	0.0021871	0.11902	3.7914	1.169	0.047659	0.023027	0.84649	0.32785	0.1031	0.1093	0.2932	0.77152	3.2599	0.17269	0.10136	0.28017	0.049658	1.1169	-0.023798	0.034875	0.4271	0.18472	0.47942	0.08908	-0.072936	0.66259	-0.024538	0.040756	0.069667	0.089068	0.050091	0.74983	-0.084967	0.33934	0.072949	0.017033	0.15832	0.29692	1.1878	3.0606	5.8449
67.02741703	1.7346	0.70615	0.14044	-0.053681	-0.034802	0.23116	0.73118	0.21588	-0.023069	0.12256	3.6062	1.028	0.04836	0.022049	0.85533	0.29544	0.16749	0.10116	0.32785	0.84555	3.1811	0.099823	0.036261	0.30591	0.070706	1.0196	-0.01037	0.062964	0.37122	0.16307	0.46998	0.26319	-0.075052	0.71512	0.0092487	0.040567	0.089607	0.13885	0.081493	0.75922	-0.029532	0.2659	0.12226	-0.034448	0.14122	0.27369	1.1527	2.9806	6.438
67.0995671	1.8381	1.1561	0.10043	-0.038859	-0.057036	0.1913	0.72866	0.18563	-0.02985	0.11189	3.3203	0.90911	0.081258	0.037114	0.93794	0.27072	0.39609	0.090381	0.36113	0.87764	3.127	0.049555	-0.026957	0.30643	0.06954	1.0426	0.041781	0.068195	0.42098	0.18822	0.41915	0.4112	-0.067232	0.68343	0.032254	0.024105	0.04683	0.1438	0.092545	0.74716	-0.042742	0.25398	0.12722	-0.063733	0.090276	0.25152	1.0737	3.1514	6.9519
67.17171717	1.8654	2.0433	0.060917	-0.039498	-0.065877	0.15022	0.67136	0.13466	-0.027055	0.083483	3.1549	0.84925	0.10941	0.026421	1.1228	0.27573	0.62683	0.085498	0.4034	0.85339	3.1754	0.066876	-0.012972	0.27317	0.046787	1.0995	0.065488	0.051075	0.48881	0.20547	0.41267	0.4249	-0.015444	0.60261	0.018028	0.011492	0.0088061	0.10311	0.082261	0.65314	-0.078822	0.28006	0.094684	-0.057639	0.075843	0.18853	1.1264	3.178	7.0821
67.24386724	1.9459	3.0863	0.069194	-0.044228	-0.048249	0.1133	0.76749	0.14717	-0.03426	0.060585	3.3063	0.82071	0.091077	0.0026821	1.3134	0.28389	0.69326	0.15803	0.51074	0.80079	3.3523	0.13013	0.025609	0.25017	0.037811	1.0185	0.028896	0.035896	0.46909	0.15759	0.45003	0.36461	0.12872	0.55393	0.0051856	0.0048378	0.0012717	0.094028	0.084693	0.58338	-0.050786	0.2826	0.08606	-0.061059	0.086984	0.18119	1.1956	2.9354	7.4712
67.31601732	2.0077	3.719	0.11119	-0.01492	-0.033908	0.092362	0.89703	0.15405	-0.028702	0.053664	3.563	0.82784	0.070313	0.044791	1.3873	0.27273	0.62085	0.27741	0.65863	0.73386	3.2875	0.16374	0.013268	0.22478	0.049643	0.92148	0.040982	0.027291	0.37457	0.11462	0.54188	0.34577	0.22344	0.51996	0.0028148	-0.0019378	0.0073492	0.10181	0.10492	0.56786	-0.027715	0.3112	0.075123	-0.084891	0.07651	0.20415	1.18	2.9842	8.0099
67.38816739	2.0288	3.9751	0.13173	0.013495	-0.040054	0.10573	0.95646	0.13213	-0.024308	0.040459	3.5048	0.78982	0.080645	0.22407	1.3703	0.26756	0.56401	0.34469	0.78179	0.67821	3.1252	0.1883	0.039179	0.1875	0.052875	0.90986	0.13688	0.018072	0.32536	0.11222	0.6598	0.37256	0.21787	0.5067	0.00037304	0.0082259	0.00057014	0.088973	0.12764	0.53827	-0.026959	0.36402	0.057569	-0.045037	0.039015	0.1871	1.2393	3.55	8.0705
67.46031746	2.0447	3.9539	0.137	0.0070928	-0.030493	0.12099	0.92627	0.094425	-0.017648	0.025473	3.3536	0.72635	0.08782	0.65113	1.3331	0.2789	0.55586	0.36566	0.85443	0.60769	3.1056	0.18518	0.11619	0.17033	0.0081643	0.93229	0.16271	0.014839	0.2586	0.1204	0.73	0.34107	0.18464	0.47662	-0.001348	0.016961	-0.0036427	0.080185	0.12631	0.52602	-0.010839	0.37207	0.038275	0.05281	0.011267	0.21457	1.3743	3.7869	7.7925
67.53246753	1.9396	3.9535	0.14898	-0.021947	-0.029413	0.14407	0.88806	0.043946	0.016709	0.022395	3.3725	0.68956	0.072197	1.1332	1.252	0.28132	0.48694	0.38999	0.89073	0.5321	3.0026	0.14118	0.14964	0.16819	-0.0054305	0.90608	0.10643	0.00014391	0.28678	0.11179	0.78323	0.29649	0.17201	0.43877	-0.0065815	0.021971	0.011376	0.11328	0.10782	0.58648	-0.026317	0.35523	0.066085	0.13606	-0.0079258	0.17048	1.5362	3.6541	7.7679
67.6046176	1.7027	3.7828	0.14264	-0.024892	-0.042072	0.13436	0.89288	0.033529	0.063081	0.061899	3.522	0.6465	0.067151	1.3533	1.2059	0.27438	0.43369	0.45216	0.90486	0.47727	2.9232	0.1136	0.17491	0.20763	0.02526	0.85779	0.060934	-0.021127	0.30867	0.089284	0.78446	0.25711	0.19221	0.44055	-0.0072282	0.031767	0.00059476	0.17475	0.086198	0.65882	-0.046585	0.34251	0.071547	0.16205	-0.0035317	0.12775	1.5824	3.897	7.9054
67.67676768	1.4916	3.4298	0.11058	-0.0074873	-0.02566	0.15135	0.85897	0.03706	0.080121	0.10108	3.5325	0.59173	0.054509	1.348	1.1925	0.28373	0.40722	0.5378	0.91523	0.45795	2.9014	0.10111	0.20453	0.2417	0.039525	0.90002	0.09172	-0.031335	0.34369	0.1125	0.78904	0.27942	0.21028	0.4725	-0.0028126	0.036899	-0.020567	0.17617	0.067937	0.68037	-0.016471	0.32393	0.028362	0.1336	-0.019768	0.13889	1.5099	4.0616	7.7538
67.74891775	1.4808	3.2824	0.097237	-0.010655	-0.013163	0.18976	0.79396	0.01464	0.081851	0.077225	3.3696	0.53727	0.044473	1.2769	1.1677	0.29529	0.3751	0.5391	0.91939	0.45536	2.8828	0.10966	0.20102	0.28183	0.057966	1.0148	0.19418	-0.027001	0.32045	0.15631	0.7963	0.31934	0.24315	0.49706	0.016183	0.040711	-0.022318	0.11692	0.060052	0.65867	0.0069877	0.33534	0.022466	0.10492	-0.047937	0.08743	1.5374	3.8811	7.2067
67.82106782	1.5865	3.2417	0.11393	-0.011639	-0.03606	0.17693	0.72754	-0.0019602	0.076639	0.025913	3.3824	0.4912	0.069552	1.1762	1.1108	0.30199	0.3345	0.4809	0.9063	0.44976	2.938	0.11037	0.18406	0.25408	0.068218	1.0547	0.30029	-0.037999	0.34622	0.18807	0.74024	0.38242	0.2623	0.50779	0.042051	0.031502	-0.015288	0.088623	0.064431	0.62745	-0.032482	0.28332	0.06071	0.11194	-0.029211	0.033645	1.5968	3.9556	7.4537
67.89321789	1.5885	3.2454	0.15603	-0.032463	-0.035366	0.14762	0.66071	-0.014167	0.073323	0.0033106	3.2375	0.42166	0.10899	1.1201	1.0808	0.2925	0.30733	0.41352	0.89548	0.40832	3.0095	0.083115	0.17725	0.15228	0.071918	1.1825	0.37742	-0.069721	0.31388	0.19214	0.70424	0.40774	0.22391	0.50782	0.079227	0.015279	-0.011542	0.098799	0.099459	0.61223	-0.058815	0.17275	0.1346	0.10918	-0.0096728	0.02504	1.5098	4.3349	7.7943
67.96536797	1.4731	3.316	0.15393	-0.042097	-0.030408	0.11236	0.62369	-0.01073	0.091192	0.015102	2.9964	0.37593	0.10331	1.0889	1.0944	0.24647	0.32343	0.38878	0.884	0.34175	3.1004	0.074244	0.20161	0.11838	0.063768	1.5033	0.41765	-0.078133	0.29316	0.17802	0.67929	0.37599	0.20185	0.50278	0.11655	-0.01272	-0.023357	0.095168	0.14205	0.60765	-0.03374	0.11149	0.20656	0.06044	-0.039058	0.021822	1.3892	4.8742	7.3766
68.03751804	1.3827	3.2968	0.1325	-0.056278	-0.030326	0.079415	0.61967	-0.027537	0.097359	0.031167	2.9526	0.37901	0.0852	1.0549	1.0698	0.18973	0.39299	0.36356	0.82189	0.32938	3.1633	0.052861	0.16322	0.046551	0.061226	1.7734	0.4216	-0.072303	0.29636	0.20703	0.65894	0.37685	0.22525	0.50358	0.14479	-0.027005	-0.019454	0.098243	0.083753	0.58935	-0.033056	0.17349	0.2689	0.035587	-0.091397	-0.0011932	1.411	5.1192	7.2061
68.10966811	1.3193	3.2014	0.10344	-0.037571	-0.04119	0.06679	0.63561	-0.045715	0.080001	0.048686	3.1265	0.37198	0.081836	1.0105	1.0258	0.18444	0.79114	0.31563	0.76565	0.32958	3.2515	0.01649	0.10101	-0.16288	0.062537	1.8194	0.42591	-0.089365	0.31912	0.24692	0.67077	0.41647	0.24455	0.46553	0.13512	-0.024514	0.00036266	0.13459	0.032103	0.57959	-0.02796	0.22907	0.33571	0.11034	-0.1157	-0.015349	1.4809	5.0157	7.913
68.18181818	1.1761	2.972	0.11258	-0.027356	-0.05231	0.072858	0.61019	-0.062315	0.08524	0.085289	3.1568	0.32022	0.077374	0.9039	1.0367	0.22165	1.7995	0.29401	0.69104	0.30134	3.2472	-0.046466	0.015031	-0.28863	0.060698	1.7543	0.44507	-0.1147	0.30381	0.22561	0.69676	0.35842	0.18657	0.41144	0.11126	-0.013236	0.019631	0.15135	0.051901	0.54932	-0.019032	0.22102	0.39637	0.22019	-0.11386	0.01549	1.4863	5.0488	8.4314
68.25396825	1.0762	2.8758	0.12745	-0.047663	-0.075175	0.082226	0.61825	-0.057542	0.11356	0.11301	2.8227	0.29421	0.074884	0.83581	1.1227	0.2279	2.9221	0.26242	0.60396	0.29144	3.1696	-0.042846	-0.020936	-0.29049	0.053848	1.6767	0.48211	-0.085288	0.28003	0.2204	0.69659	0.26562	0.14729	0.37896	0.1169	0.017066	0.0067681	0.10255	0.052369	0.51767	-0.040804	0.23194	0.41621	0.24544	-0.12528	0.064467	1.386	4.7275	8.413
68.32611833	1.1425	2.7833	0.085169	-0.025427	-0.10778	0.063081	0.70959	0.029917	0.11146	0.10988	2.5626	0.28927	0.08302	0.78214	1.1629	0.18854	3.562	0.20893	0.54779	0.2836	3.1557	-0.031215	-0.0054221	-0.24724	0.016899	1.5672	0.49653	-0.082424	0.26108	0.23333	0.68713	0.18722	0.20099	0.35484	0.11273	0.053231	-0.031985	0.038608	0.046303	0.47741	-0.037015	0.22161	0.38313	0.25395	-0.16568	0.018691	1.3787	4.3988	8.3253
68.3982684	1.2188	2.6493	0.04818	0.022064	-0.11491	0.059017	0.75617	0.24349	0.10281	0.12219	2.5817	0.25334	0.10036	0.7003	1.141	0.14075	3.6971	0.20918	0.49712	0.29866	3.0655	-0.054217	-0.023887	-0.1428	-0.027648	1.4328	0.50114	-0.074064	0.23758	0.24316	0.65867	0.18502	0.30715	0.31635	0.10035	0.10753	-0.052867	0.048602	0.07276	0.43468	-0.022734	0.19843	0.41082	0.28897	-0.16658	-0.0054151	1.5248	4.4875	8.5369
68.47041847	1.1794	2.4884	0.049733	0.034758	-0.1274	0.07751	0.78043	0.62565	0.10544	0.11179	2.5993	0.20347	0.11774	0.63802	1.1464	0.14031	3.6171	0.24962	0.53156	0.31444	2.8798	-0.06481	-0.073937	-0.046137	-0.040218	1.3444	0.52389	-0.073617	0.25052	0.24638	0.62283	0.21528	0.36341	0.30955	0.10893	0.15581	-0.035667	0.093013	0.055498	0.45448	-0.03056	0.15832	0.39853	0.30836	-0.14354	0.025865	1.5214	4.9254	8.4675
68.54256854	1.1687	2.4642	0.095338	0.020929	-0.13569	0.055901	0.98062	1.0786	0.11917	0.082623	2.5055	0.18033	0.12021	0.61844	1.1367	0.1879	3.5058	0.27963	0.60595	0.30486	2.7613	-0.071557	-0.11002	0.087544	-0.033361	1.361	0.56102	-0.093381	0.25101	0.23538	0.61601	0.19103	0.34961	0.33054	0.17609	0.1428	0.011162	0.089873	0.04519	0.5117	-0.019281	0.13228	0.29683	0.30802	-0.15873	0.061022	1.3672	5.2339	7.7447
68.61471861	1.3885	2.522	0.13123	0.017782	-0.11373	0.016987	1.2199	1.4577	0.11936	0.086173	2.4877	0.20315	0.10398	0.60051	1.0703	0.28423	3.2971	0.2953	0.6395	0.28716	2.6803	-0.036045	-0.060519	0.086184	-0.035141	1.3598	0.57166	-0.094052	0.25543	0.22522	0.57229	0.19838	0.34694	0.37016	0.24897	0.10225	0.046474	0.049277	0.090308	0.57	0.01393	0.1292	0.29293	0.31646	-0.18565	0.071613	1.2386	5.1346	7.1422
68.68686869	1.7746	2.3917	0.091887	0.015897	-0.10932	0.039676	1.3254	1.7982	0.12023	0.095621	2.465	0.21803	0.071453	0.56826	0.93966	0.35032	3.0698	0.29771	0.7148	0.26037	2.6957	-0.011743	0.010829	0.055383	-0.053353	1.3472	0.56512	-0.080543	0.26239	0.2018	0.54383	0.19607	0.34695	0.36454	0.27174	0.080696	0.064515	0.032508	0.14213	0.61018	0.022268	0.10677	0.38856	0.32125	-0.16294	0.09404	1.1057	4.6854	7.5511
68.75901876	2.0457	2.1713	0.029865	0.044657	-0.12987	0.082625	1.3071	1.9536	0.11364	0.079046	2.3794	0.19133	0.09244	0.52413	0.87505	0.35602	2.9159	0.25834	0.80517	0.29299	2.7107	0.0079547	0.05791	0.018457	-0.049364	1.2726	0.54718	-0.089651	0.24137	0.1756	0.5276	0.20743	0.28141	0.36274	0.29202	0.056282	0.063222	0.057886	0.16762	0.64314	0.0044651	0.091246	0.40198	0.29197	-0.15394	0.091879	1.0858	4.3583	7.8668
68.83116883	2.0589	2.0647	0.027754	0.095453	-0.13243	0.072065	1.2562	1.9286	0.104	0.086753	2.2873	0.15099	0.16759	0.48523	0.83355	0.36747	2.8868	0.28346	0.84747	0.31513	2.6483	0.015668	0.03903	0.039781	-0.028257	1.1191	0.47963	-0.10602	0.26496	0.16977	0.50171	0.21714	0.22768	0.36617	0.30203	0.030023	0.037258	0.05037	0.16335	0.69833	-0.0062866	0.070663	0.34779	0.2351	-0.19126	0.042781	1.0796	4.4584	7.4547
68.9033189	1.9762	2.0147	0.059832	0.14148	-0.12788	0.020772	1.2325	1.9511	0.083571	0.10954	2.2889	0.15864	0.21229	0.43916	0.75494	0.36492	2.7904	0.31498	0.77069	0.32729	2.5228	0.043246	0.025521	0.052805	-0.014823	1.0637	0.369	-0.11148	0.36051	0.1637	0.46642	0.18924	0.22057	0.34276	0.29634	0.028802	0.028377	0.034256	0.16586	0.68802	0.0051858	0.070249	0.29266	0.2169	-0.22694	0.050879	1.0807	4.6044	7.5846
[truncated: 44 more rows]
[truncated: 33 more columns]
