# Supplementary material for: Quantitative analysis of 1300-nm three-photon calcium imaging in the mouse brain
Source: eLife. 2020 Jan 30;9:e53205. doi: 10.7554/eLife.53205 (PMC7028383; doi:10.7554/eLife.53205)
Supplement: Figure 2—source data 5. — This data is plotted in Figure 2D. [file elife-53205-fig2-data5.csv]

Normalized 2P depth (z/EAL)	(2P DF/F)/(3P DF/F) of each calcium transient
4.124848485	0.175428097
4.124848485	0.188204915
4.124848485	0.218186069
4.124848485	0.194621711
4.124848485	0.192495136
4.124848485	0.197943578
4.124848485	0.221861224
4.124848485	0.206894046
4.124848485	0.176848357
4.124848485	0.206931747
4.124848485	0.184671473
3.736969697	0.305755835
3.736969697	0.319377268
3.736969697	0.297802953
3.736969697	0.306714226
3.736969697	0.28154531
3.736969697	0.273094729
3.736969697	0.296812493
3.736969697	0.275373885
3.736969697	0.285747408
3.736969697	0.28105264
3.736969697	0.304572496
3.736969697	0.253479846
3.736969697	0.223838331
3.736969697	0.25119698
3.736969697	0.241804723
3.736969697	0.24951805
3.736969697	0.251165842
3.736969697	0.263374934
3.736969697	0.253529746
3.736969697	0.304142131
3.736969697	0.258158315
3.736969697	0.349874643
3.736969697	0.269067953
3.736969697	0.263598537
3.736969697	0.274021836
3.736969697	0.300833568
3.736969697	0.199445621
3.736969697	0.213379944
3.736969697	0.205021649
3.736969697	0.22854075
3.736969697	0.195162237
3.736969697	0.25619909
3.736969697	0.28192502
3.736969697	0.231392781
3.552727273	0.339278311
3.552727273	0.35005104
3.552727273	0.418011167
3.552727273	0.429749415
3.552727273	0.354003987
3.552727273	0.311771839
3.552727273	0.285783664
3.552727273	0.342495964
3.552727273	0.328650636
3.552727273	0.313171794
3.552727273	0.323452514
3.552727273	0.299812187
3.552727273	0.321702081
3.552727273	0.345088578
3.552727273	0.214886637
3.552727273	0.212617102
3.552727273	0.233817953
3.552727273	0.203834225
3.552727273	0.204586823
3.552727273	0.189168747
3.552727273	0.242944484
3.552727273	0.318406574
3.552727273	0.320152228
3.552727273	0.278641187
3.552727273	0.252933568
3.552727273	0.156628465
3.552727273	0.197080741
3.552727273	0.190297191
3.552727273	0.188135054
3.552727273	0.174788875
3.552727273	0.18319194
3.552727273	0.193429814
3.552727273	0.255744177
3.552727273	0.26152235
3.552727273	0.281531958
3.552727273	0.240894844
3.552727273	0.199841101
3.552727273	0.191615474
3.552727273	0.223929113
3.552727273	0.224594699
3.552727273	0.20219839
3.552727273	0.223273639
3.763636364	0.365154499
3.763636364	0.387668554
3.763636364	0.413928148
3.763636364	0.404177936
3.763636364	0.47250344
3.763636364	0.49717089
3.763636364	0.51786737
3.763636364	0.430218661
3.763636364	0.39330987
3.763636364	0.356734347
3.763636364	0.396061959
3.763636364	0.394550547
3.763636364	0.324148098
3.763636364	0.379477621
3.763636364	0.409012505
3.763636364	0.447046475
3.763636364	0.476801837
3.763636364	0.381475398
3.763636364	0.375512425
3.763636364	0.357308221
3.763636364	0.434415038
3.892121212	0.442375275
3.892121212	0.44545554
3.892121212	0.394351456
3.892121212	0.429396065
3.892121212	0.478084877
3.892121212	0.384666794
3.892121212	0.441728893
3.892121212	0.451483003
3.892121212	0.518378144
3.892121212	0.390956665
3.892121212	0.492220548
3.892121212	0.429165611
3.892121212	0.369377772
3.892121212	0.410683299
3.892121212	0.428982579
3.892121212	0.434647347
3.892121212	0.645310207
3.892121212	0.369261434
3.892121212	0.236016711
3.892121212	0.241946337
3.892121212	0.853299851
3.892121212	0.499139701
3.892121212	0.495112805
3.892121212	0.462294585
3.892121212	0.424792333
3.892121212	0.387660847
3.892121212	0.456096095
3.892121212	0.389272931
3.892121212	0.462070631
3.892121212	0.413942893
3.892121212	0.418597363
3.892121212	0.427430255
3.892121212	0.452228137
3.892121212	0.550735818
3.892121212	0.434188504
3.892121212	0.51220374
3.892121212	0.517362761
3.892121212	0.523372575
3.892121212	0.571245014
3.892121212	0.486666529
3.892121212	0.495299201
3.892121212	0.511096391
3.892121212	0.468726915
3.892121212	0.430344283
3.892121212	0.417259476
3.892121212	0.473569568
3.892121212	0.405742555
3.892121212	0.416287435
3.892121212	0.37721022
3.892121212	0.435103006
3.892121212	0.444288308
3.892121212	0.471984618
3.892121212	0.373351302
3.104242424	0.544327295
3.104242424	0.54982163
3.104242424	0.529526854
3.104242424	0.440430875
3.104242424	0.495235246
3.104242424	0.489604859
3.104242424	0.681716303
3.104242424	0.539191153
3.104242424	0.480304282
3.104242424	0.616373194
3.104242424	0.505059639
3.104242424	0.804064623
3.104242424	0.556123186
3.104242424	0.667146818
3.104242424	0.567200464
3.104242424	0.600778805
3.104242424	0.742158445
3.104242424	0.670862514
3.104242424	0.817909122
3.104242424	0.901806389
3.104242424	0.810149498
3.104242424	0.637131394
3.104242424	0.655553793
3.104242424	0.663149157
3.104242424	0.839327498
3.104242424	0.789735993
3.104242424	0.81905845
3.104242424	0.738573816
3.104242424	0.593706267
3.104242424	0.792745552
3.104242424	0.698651935
3.104242424	0.682285999
3.104242424	0.589713815
3.104242424	0.617710472
3.104242424	0.609292068
3.104242424	0.572939137
3.104242424	0.646553764
3.104242424	1.042171661
3.104242424	0.743777522
3.104242424	0.636902252
3.104242424	0.694291123
3.104242424	0.755518263
3.104242424	0.726721215
3.104242424	0.784016735
3.104242424	0.83140808
3.104242424	0.699232232
3.104242424	0.626593824
3.104242424	0.498875811
3.104242424	0.772847627
3.104242424	0.543521884
3.104242424	0.676092998
3.104242424	1.075361643
3.104242424	0.7945931
3.104242424	0.5687565
3.104242424	0.648453257
3.104242424	0.97710309
3.104242424	0.896933986
3.104242424	0.604598346
3.104242424	0.718202032
3.104242424	0.565280362
3.104242424	0.575137704
3.104242424	0.744191974
3.104242424	0.810089889
3.104242424	0.646189951
3.104242424	0.625904144
3.104242424	0.625702364
3.104242424	0.552879251
3.104242424	0.695700126
3.104242424	0.634449742
3.104242424	0.835655958
3.104242424	0.686189611
3.104242424	0.538739117
3.104242424	0.824474002
3.104242424	1.128104931
3.104242424	0.792534786
3.104242424	0.778761236
3.104242424	0.670025466
3.104242424	0.773607194
3.104242424	1.116728905
3.104242424	0.764300738
3.104242424	0.846808153
3.104242424	0.580848036
3.104242424	0.821637437
3.104242424	0.662153643
3.104242424	0.628777717
3.104242424	0.608793456
3.104242424	0.811121339
3.104242424	0.852266973
3.104242424	0.91309796
3.104242424	1.141060318
3.104242424	0.660955893
3.104242424	0.585961584
3.104242424	0.873132361
3.104242424	0.945370597
3.104242424	1.24627063
3.104242424	0.879481972
3.104242424	0.633451427
3.104242424	0.997750423
3.104242424	0.745480654
3.104242424	0.746124493
2.604848485	0.980086154
2.604848485	0.9801744
2.604848485	0.856322573
2.604848485	0.906698651
2.604848485	1.025250424
2.604848485	0.866036797
2.604848485	0.969193702
2.604848485	1.038570096
2.604848485	1.045405407
2.604848485	0.935200516
2.604848485	1.095431996
2.604848485	1.014620741
2.604848485	1.043886141
2.604848485	1.038042014
2.604848485	1.027592724
2.604848485	1.066280264
2.604848485	1.048840573
2.604848485	0.992953462
2.604848485	0.987685408
2.604848485	0.963897526
2.604848485	0.833536945
2.604848485	0.970833444
2.604848485	0.998268948
2.604848485	0.875445847
2.604848485	0.931141185
2.604848485	0.942371635
2.604848485	0.886279854
2.604848485	0.981455901
2.604848485	0.906304095
2.604848485	1.037706717
2.604848485	0.913916445
2.604848485	0.951461365
2.604848485	0.831773699
2.604848485	0.911757182
2.604848485	0.93029008
2.604848485	0.842457456
2.604848485	0.884682943
2.604848485	0.901337638
2.604848485	0.853263662
2.604848485	0.979513027
2.604848485	0.773244165
2.604848485	0.833706283
2.604848485	0.771875189
2.604848485	0.925887898
2.604848485	0.774302366
2.604848485	1.133625545
2.604848485	1.070585536
2.604848485	1.080269845
2.604848485	1.125008307
2.604848485	1.170292288
2.604848485	1.042490789
2.604848485	0.955027641
2.604848485	0.924359247
2.604848485	1.194487245
2.604848485	1.223982908
2.604848485	1.142418074
2.604848485	1.029980835
2.604848485	1.085838304
2.604848485	1.05172582
2.604848485	0.95125663
2.604848485	0.955015257
2.604848485	0.979562216
2.604848485	0.998447103
2.604848485	1.007204438
2.604848485	0.995438554
2.604848485	1.203544458
2.604848485	1.014460923
2.604848485	0.989862009
2.604848485	1.08817514
2.604848485	1.186546478
2.604848485	0.671323043
2.604848485	0.76753667
3.478888889	0.599328267
3.478888889	0.573106927
3.478888889	0.584946528
3.478888889	0.633515954
3.478888889	0.49245033
3.478888889	0.504817942
3.478888889	0.40521662
3.478888889	0.491734277
3.478888889	0.858772402
3.478888889	0.488293737
3.478888889	0.626997404
3.478888889	0.673636724
3.478888889	0.694271791
3.478888889	0.580803836
3.478888889	0.7275018
3.478888889	0.512902495
3.478888889	0.563317733
3.478888889	0.776350717
3.478888889	0.584105689
3.478888889	0.533870774
3.478888889	0.492866954
3.478888889	0.592098858
3.478888889	0.659018389
3.478888889	0.870581665
3.478888889	0.966947123
3.478888889	0.794964768
3.478888889	1.100472281
3.478888889	1.359049487
3.663333333	1.250277682
3.663333333	0.890962398
3.663333333	0.882895884
3.663333333	0.997861643
3.663333333	0.978434484
3.663333333	1.229008034
3.663333333	1.111027742
3.663333333	1.032260459
3.663333333	0.926341789
3.663333333	1.267916561
3.663333333	0.991679632
3.663333333	1.228399383
3.663333333	1.087771141
3.663333333	0.8595004
3.663333333	0.941348256
3.663333333	1.164780726
3.663333333	0.930816028
3.663333333	0.92499702
3.663333333	0.820168058
3.663333333	0.993129008
3.663333333	1.361533632
3.663333333	0.999580808
3.663333333	0.91498561
3.663333333	0.927954352
3.663333333	0.828995325
3.663333333	0.892692294
3.663333333	0.93007741
3.663333333	1.020141593
3.663333333	1.0457951
3.663333333	0.780661339
3.663333333	0.888633572
3.663333333	1.23536172
3.663333333	1.081473168
3.663333333	0.882833375
3.663333333	0.856618302
3.663333333	0.862831702
3.663333333	0.793257354
3.663333333	0.739249406
3.663333333	0.823454991
3.663333333	0.750118863
3.663333333	0.723469676
3.663333333	0.843359775
3.663333333	0.798144626
3.663333333	0.78210081
3.663333333	0.800808909
3.663333333	0.841645708
3.663333333	0.794094877
3.663333333	0.85847553
3.663333333	0.803730775
3.663333333	0.872655438
3.663333333	0.838815097
3.663333333	0.833413129
3.663333333	0.860399927
3.663333333	0.870144854
3.663333333	0.846424462
3.663333333	0.78725878
3.663333333	0.803842424
3.663333333	0.912729387
3.663333333	0.909835821
3.663333333	0.912101573
3.663333333	0.816451004
3.663333333	0.836305942
3.663333333	0.785927228
3.663333333	0.787299164
3.663333333	0.920907028
3.663333333	0.804704367
3.663333333	0.820916508
3.663333333	0.904994754
3.663333333	0.83568182
3.663333333	0.770692321
3.663333333	0.928532378
3.663333333	0.921399855
3.663333333	1.156725595
3.663333333	0.874934836
3.663333333	0.88863448
3.663333333	0.915739944
3.663333333	0.838157673
3.663333333	0.920345919
3.663333333	0.902096291
3.663333333	0.898437407
3.815555556	0.692339892
3.815555556	0.786180597
3.815555556	0.771880469
3.815555556	0.870528959
3.815555556	0.573234766
3.815555556	0.718097055
3.815555556	1.044729623
3.815555556	0.687186687
3.815555556	0.769452888
3.815555556	0.783121951
3.815555556	0.69839139
3.815555556	0.632908459
3.815555556	0.629382902
3.815555556	0.662799868
3.815555556	0.671374456
3.815555556	0.650695259
3.815555556	0.627027711
3.815555556	0.746689756
3.815555556	0.6173462
3.815555556	0.616273974
3.815555556	0.683059626
3.815555556	0.62406231
3.815555556	0.781257922
3.815555556	0.717789321
3.815555556	0.683664937
3.815555556	0.647366941
3.815555556	0.629543871
3.815555556	0.659144304
3.815555556	0.589631286
3.815555556	0.716886904
3.815555556	0.575412667
3.815555556	0.691007542
3.815555556	0.924351035
3.815555556	0.803060109
3.815555556	0.827323819
3.815555556	0.952853835
3.815555556	0.936786323
3.815555556	0.864109991
3.815555556	0.74973192
3.815555556	0.850494671
3.815555556	0.801614263
3.815555556	0.854071714
3.815555556	0.749359606
3.815555556	0.763114568
3.815555556	0.725447703
3.815555556	0.835763979
3.815555556	0.638181241
3.815555556	0.706504961
3.815555556	0.680191023
3.815555556	0.693653648
3.815555556	0.633006409
3.815555556	0.646296416
3.815555556	0.659289897
3.815555556	0.617478492
3.815555556	0.649565615
3.815555556	0.654899979
3.815555556	0.680192762
3.815555556	0.646968138
4.222222222	0.560521526
4.222222222	0.578352926
4.222222222	0.577008945
4.222222222	0.45725973
4.222222222	0.437706263
4.222222222	0.707792611
4.222222222	0.492774758
4.222222222	0.722451971
4.222222222	0.840221448
4.222222222	0.532570487
4.222222222	0.424280233
4.222222222	0.836681349
4.222222222	0.597735844
4.222222222	0.556570241
4.222222222	0.584365739
4.222222222	0.502713894
4.222222222	0.424411661
4.222222222	0.396249155
4.222222222	0.482619653
4.222222222	0.574459594
4.222222222	0.484520049
4.222222222	0.497975652
4.222222222	0.560274359
4.222222222	0.546110619
4.222222222	0.493479518
4.222222222	0.54544186
4.222222222	0.443593074
4.222222222	0.769870603
4.222222222	0.284654994
4.222222222	0.308022783
4.222222222	0.383441746
4.222222222	0.281125845
4.222222222	0.254896981
4.222222222	0.290890521
4.222222222	0.287463597
4.222222222	0.264653812
4.222222222	0.344731614
4.222222222	0.377042538
4.222222222	0.407775958
4.245555556	0.325840595
4.245555556	0.242103294
4.245555556	0.221850746
4.245555556	0.19121252
4.245555556	0.21783496
4.245555556	0.312915341
4.245555556	0.254739183
4.245555556	0.267952742
4.245555556	0.318228675
4.245555556	0.292042635
4.277777778	0.365887827
4.277777778	0.434576231
4.277777778	0.428727811
4.277777778	0.372867284
4.277777778	0.331869222
4.277777778	0.333856207
4.277777778	0.382716728
4.277777778	0.308946752
4.277777778	0.43988555
4.277777778	0.472376089
4.277777778	0.457099204
4.277777778	0.362369306
4.277777778	0.377039689
4.277777778	0.393795193
4.277777778	0.445081682
4.277777778	0.449366748
4.277777778	0.443495264
4.277777778	0.377626475
4.277777778	0.32768695
4.277777778	0.46354702
4.277777778	0.406120426
4.277777778	0.514112394
4.373333333	0.186319851
4.373333333	0.190206772
4.373333333	0.151028594
4.373333333	0.172668185
4.373333333	0.182002536
4.373333333	0.217206684
4.373333333	0.249491784
4.373333333	0.244624927
4.373333333	0.171093522
4.373333333	0.177186356
4.373333333	0.181420752
4.373333333	0.191716216
4.373333333	0.238167812
4.373333333	0.26636715
4.373333333	0.265322254
4.373333333	0.306236728
4.373333333	0.322642379
4.373333333	0.302594929
4.373333333	0.24927039
4.373333333	0.219832613
4.373333333	0.208225962
4.373333333	0.197910088
4.373333333	0.161217206
4.373333333	0.173834861
4.373333333	0.194868102
4.373333333	0.155556139
4.373333333	0.176695804
4.373333333	0.153562586
4.373333333	0.16546872
4.373333333	0.157823364
4.373333333	0.207377645
4.373333333	0.176213752
4.373333333	0.278178431
4.373333333	0.272002589
4.373333333	0.283112274
4.373333333	0.237072848
4.373333333	0.232391273
4.373333333	0.245598528
4.373333333	0.233642809
4.373333333	0.236844438
4.373333333	0.241068982
4.373333333	0.225959765
4.373333333	0.285997029
4.373333333	0.301614229
4.373333333	0.241569927
4.373333333	0.236283896
4.373333333	0.268260027
4.373333333	0.285450197
4.373333333	0.272702732
4.373333333	0.236801681
4.373333333	0.222459818
4.373333333	0.227739899
4.373333333	0.212548055
4.373333333	0.205473477
4.373333333	0.275596056
4.373333333	0.199385466
4.373333333	0.262075656
4.373333333	0.184027902
4.373333333	0.238676026
4.373333333	0.187824651
4.373333333	0.155672509
4.373333333	0.194032688
4.373333333	0.184639399
4.373333333	0.152906224
4.373333333	0.162817807
4.373333333	0.18570691
4.373333333	0.200427876
4.373333333	0.16888792
4.373333333	0.191910861
4.373333333	0.207803448
4.373333333	0.159827048
4.373333333	0.152562295
4.373333333	0.147698548
4.373333333	0.15050991
4.373333333	0.140749063
4.373333333	0.161472431
4.373333333	0.17245468
4.373333333	0.168797953
4.373333333	0.149145906
4.373333333	0.161453639
4.373333333	0.14929366
4.373333333	0.1485517
4.373333333	0.244565184
4.373333333	0.252390758
4.373333333	0.220294729
4.373333333	0.207901379
4.373333333	0.223979236
4.373333333	0.21299067
4.373333333	0.242811996
4.373333333	0.209658436
4.373333333	0.200788729
4.373333333	0.215421308
4.373333333	0.24204551
4.373333333	0.287772836
4.373333333	0.28606289
4.373333333	0.282150641
4.373333333	0.240129512
4.373333333	0.246831478
4.373333333	0.249145145
4.373333333	0.234133495
4.373333333	0.266826382
4.373333333	0.216975041
4.373333333	0.275918792
4.373333333	0.230144111
4.373333333	0.271049153
4.373333333	0.218467024
4.373333333	0.242741877
4.373333333	0.255884754
4.373333333	0.2815578
4.373333333	0.227880997
4.373333333	0.218394233
4.373333333	0.20818454
4.373333333	0.292953348
4.373333333	0.252916285
4.373333333	0.242137393
4.373333333	0.264677685
4.373333333	0.260409225
4.373333333	0.272305
4.551111111	0.221389039
4.551111111	0.209084863
4.551111111	0.223101259
4.551111111	0.224274693
4.551111111	0.203598688
4.551111111	0.175732481
4.551111111	0.23135658
4.551111111	0.203187586
4.551111111	0.219492101
4.551111111	0.242457298
4.551111111	0.22703992
4.551111111	0.212307668
4.551111111	0.22354017
4.551111111	0.208075888
4.551111111	0.200672304
4.551111111	0.232446518
4.551111111	0.178595809
4.551111111	0.175253221
4.551111111	0.233024651
4.551111111	0.217254346
4.551111111	0.198228053
4.551111111	0.279416587
4.551111111	0.339077365
4.551111111	0.353160058
4.551111111	0.318935217
4.551111111	0.248077153
4.551111111	0.299970958
4.551111111	0.26753317
4.551111111	0.221286379
4.551111111	0.178063331
4.551111111	0.178114107
4.551111111	0.212143083
4.551111111	0.19454958
4.551111111	0.205655093
4.551111111	0.219816157
4.551111111	0.189541139
4.551111111	0.162592488
4.551111111	0.217379747
4.551111111	0.235030918
4.551111111	0.199801508
4.551111111	0.214494877
4.551111111	0.197702033
4.186666667	0.290279468
4.186666667	0.258911072
4.186666667	0.248707485
4.186666667	0.312235563
4.186666667	0.218357777
4.186666667	0.292555187
4.186666667	0.243309135
4.186666667	0.225704257
4.186666667	0.280720678
4.186666667	0.204773208
4.186666667	0.214962277
4.186666667	0.217636262
4.186666667	0.261041957
4.186666667	0.24157295
4.186666667	0.260542439
4.186666667	0.243297602
4.186666667	0.196325612
4.186666667	0.240466538
4.186666667	0.209225595
4.186666667	0.236737038
4.186666667	0.17108697
4.186666667	0.269595526
4.186666667	0.270095901
4.186666667	0.278997125
4.186666667	0.275760431
4.186666667	0.279629197
4.186666667	0.322575402
4.186666667	0.316085196
4.186666667	0.303173651
4.186666667	0.331941676
4.186666667	0.298070068
4.186666667	0.373989267
4.186666667	0.301635006
4.186666667	0.268362756
4.186666667	0.24267745
4.186666667	0.302396335
3.807777778	0.633806204
3.807777778	0.637508219
3.807777778	0.565783323
3.807777778	0.60089514
3.807777778	0.666099355
3.807777778	0.50434935
3.807777778	0.606425584
3.807777778	0.626012069
3.807777778	0.649541457
3.807777778	0.703850996
3.807777778	0.674164767
3.807777778	0.654424769
3.807777778	0.464664362
3.807777778	0.740058611
3.807777778	0.636138614
3.807777778	0.710994068
3.807777778	0.568147766
3.807777778	0.543649096
3.807777778	0.697367295
3.807777778	0.694312715
3.807777778	0.687314827
3.807777778	0.708546795
3.252222222	0.942087289
3.252222222	0.738671592
3.252222222	0.741317797
3.252222222	0.818010321
3.252222222	0.859592881
3.252222222	0.835837382
3.252222222	0.910072932
3.252222222	0.962384085
3.252222222	1.001146761
3.252222222	1.17674017
3.252222222	0.770101159
3.252222222	0.920118765
3.252222222	0.946009367
3.252222222	1.185308667
3.252222222	0.928430975
3.252222222	0.74626059
3.252222222	0.63386787
3.252222222	0.78788741
3.252222222	0.862267804
3.252222222	0.831564946
3.252222222	0.795182459
3.252222222	0.90977372
3.252222222	1.086319686
3.252222222	0.76432535
3.252222222	0.739302772
3.252222222	0.91923151
3.252222222	0.897638893
3.252222222	1.069555532
3.252222222	0.895259184
3.252222222	0.81367869
3.252222222	0.751085393
3.252222222	0.708049078
3.252222222	0.58307009
3.252222222	1.045014487
3.252222222	0.566038677
3.252222222	0.865554279
3.252222222	0.793762953
3.252222222	0.797257621
3.252222222	0.91867314
3.252222222	0.816189623
3.252222222	0.788641217
3.252222222	0.822944688
3.252222222	1.148412471
3.252222222	0.701401803
3.252222222	0.732270765
3.252222222	0.93069017
3.252222222	0.939341108
3.252222222	0.78648371
3.252222222	0.849500957
3.252222222	0.873934831
3.252222222	1.041084572
3.252222222	1.24324397
3.252222222	0.977478767
3.252222222	1.057302764
3.252222222	0.891260397
3.252222222	0.927810157
3.252222222	1.053703054
3.252222222	0.880777624
3.252222222	0.712046301
3.252222222	0.902688054
3.252222222	0.769505483
3.252222222	0.745168643
3.252222222	0.741630825
3.252222222	0.722287141
3.252222222	0.628541884
3.252222222	1.025317243
3.252222222	0.83586544
3.252222222	1.001851137
3.252222222	0.679940874
3.252222222	0.763251839
3.252222222	0.806012296
3.252222222	0.742767938
3.252222222	0.67050292
3.252222222	0.926086487
3.252222222	0.699204814
3.252222222	0.881054817
3.252222222	0.901792956
3.252222222	0.75174745
3.252222222	0.672153327
3.252222222	0.820673857
3.252222222	0.756654803
3.252222222	0.799761928
3.252222222	0.814147834
3.252222222	0.802785419
3.252222222	0.924242126
3.252222222	1.146603852
3.252222222	0.957867699
3.252222222	0.931513904
3.252222222	1.090030474
3.252222222	1.005058765
3.252222222	0.940355347
3.252222222	0.72124721
3.252222222	0.999522464
3.252222222	1.000652607
3.252222222	0.903083014
3.252222222	1.084433086
3.252222222	1.014357106
3.252222222	1.03926643
3.252222222	0.893390679
3.252222222	0.966677024
3.85	0.898503148
3.85	0.801236901
3.85	0.808417002
3.85	0.871990119
3.85	0.882252941
3.85	0.836124048
3.85	0.863026448
3.85	0.908503903
3.85	0.841274762
3.85	0.939451772
3.85	0.955731382
3.85	0.946211446
3.85	1.030009154
3.85	0.883612139
3.85	0.887794495
3.85	1.010534709
3.85	1.013813198
3.85	0.91356699
3.85	0.838458258
3.85	0.858782658
3.85	0.968718917
3.85	1.071445316
3.85	0.93993131
3.644444444	0.726555149
3.644444444	0.866121364
3.644444444	0.923950031
3.644444444	0.863899529
3.644444444	0.86462486
3.644444444	0.906001472
3.644444444	1.072609738
3.644444444	0.995556645
3.644444444	0.930885355
3.644444444	0.880934016
3.644444444	0.998363113
3.644444444	0.902702458
3.644444444	0.812496063
3.644444444	0.881984622
3.644444444	0.810360172
3.644444444	0.896840058
3.644444444	0.871481277
3.644444444	0.803186908
3.644444444	0.905886529
3.644444444	0.908297735
3.644444444	0.845073964
3.644444444	0.732905425
3.644444444	1.218107058
3.644444444	0.919907366
3.644444444	0.94743536
3.644444444	0.914176851
3.644444444	0.893380075
3.644444444	0.860295426
3.644444444	0.802559266
3.644444444	0.888767538
3.644444444	0.677986396
3.644444444	0.86518459
3.644444444	0.691604825
3.644444444	0.844476035
3.644444444	0.70623625
3.644444444	0.769491491
3.644444444	0.682271165
3.644444444	0.732677447
3.644444444	0.751471402
3.644444444	0.729921443
3.644444444	0.746988475
3.644444444	0.815639897
3.644444444	0.671672551
3.644444444	0.727263824
3.644444444	0.794523031
3.644444444	0.846485702
3.644444444	0.696884591
3.644444444	0.698494958
3.644444444	0.648560041
3.644444444	0.746919415
3.644444444	0.793811055
3.644444444	0.747832741
3.644444444	0.770272905
3.644444444	0.778762579
3.644444444	0.714163895
3.644444444	0.797452293
3.644444444	0.750240928
3.644444444	0.758700859
3.644444444	0.64019429
3.644444444	0.648465066
3.644444444	0.683085303
3.644444444	0.75304092
3.644444444	0.621812325
3.644444444	0.715853265
3.644444444	0.647880378
3.644444444	0.547785614
3.644444444	0.621453833
3.644444444	0.779783974
3.644444444	0.81993086
3.644444444	0.708556727
3.644444444	0.706422242
3.644444444	0.588333879
3.644444444	0.912973749
3.644444444	0.686158116
3.644444444	0.663930943
2.76	1.0371519
2.76	0.950117734
2.76	0.951319334
2.76	0.900922116
2.76	1.039641675
2.76	0.981694127
2.76	0.947547982
2.76	0.962634526
2.76	0.995354002
2.76	1.017814967
2.76	0.916443453
2.76	1.04777572
2.76	1.02842097
2.76	0.939288577
2.76	1.049405852
2.76	0.981130873
2.76	1.013856422
2.76	0.969217191
2.76	1.135436087
2.76	1.140014163
2.76	1.045438818
2.76	1.016257385
2.76	1.091949981
2.76	1.059565476
2.76	0.872513997
2.76	1.12197646
2.76	1.114024407
2.76	0.98602522
2.76	0.996360812
2.76	1.038325427
2.76	0.939882697
2.76	1.044134217
2.76	1.06165694
2.76	0.898663095
2.76	1.050070463
2.76	1.144799573
2.76	1.0926565
2.76	1.036569882
2.76	1.094409739
2.76	1.269790043
2.76	1.068279698
2.76	1.314924032
2.76	1.193353492
2.76	1.113326899
2.76	1.097065068
2.76	1.044902064
2.76	0.998934941
2.76	1.08211091
2.76	1.020970328
2.76	1.09320753
2.76	1.132124001
2.76	1.237783466
2.76	1.007395356
2.76	0.990473965
2.76	1.095211699
2.76	0.942113085
2.76	1.033778117
2.76	1.160168805
2.76	1.017428707
2.76	1.209822406
2.76	0.999829451
2.76	1.019877963
2.76	1.029364362
2.76	0.910282441
2.76	0.96572494
2.76	1.19843785
2.76	0.918788097
2.76	0.827507148
2.76	0.942782449
2.76	1.087577254
2.76	1.001179377
2.76	0.988380743
2.76	1.033698249
2.76	0.957937333
2.76	0.9827153
2.76	1.043004917
2.76	0.915839403
2.76	0.888526415
2.76	0.912460254
2.76	0.919320974
2.76	0.904568146
2.76	0.835132725
2.76	0.916194211
2.76	0.912620076
2.76	0.910125931
2.76	0.882561119
2.76	0.910260689
2.76	0.904031417
2.76	0.89720226
2.76	0.835424624
2.76	0.900112616
2.76	0.852846657
2.76	0.915231485
2.76	0.918616194
2.76	0.917687216
2.76	0.921227313
2.76	0.896619986
2.76	0.981060307
2.76	1.029851356
2.76	0.854269995
2.76	0.931381261
2.76	0.943276923
2.76	0.808079719
2.76	0.831956865
2.654444444	1.150391634
2.654444444	0.951770528
2.654444444	0.88616332
2.654444444	0.987145875
2.654444444	1.109253393
2.654444444	1.126492192
2.654444444	1.20236037
2.654444444	1.073165291
2.654444444	1.21382604
2.654444444	1.135226659
2.654444444	1.052931228
2.654444444	1.054993222
2.654444444	1.191265692
2.654444444	1.367800071
2.654444444	1.334489462
2.654444444	1.123508764
2.654444444	1.146788006
2.654444444	1.208733088
2.654444444	1.022478187
2.654444444	1.042913208
2.654444444	1.273791439
2.654444444	0.967703079
2.654444444	1.035127332
2.654444444	0.988846808
2.654444444	0.82701715
2.654444444	0.774133996
2.654444444	1.122007705
2.654444444	1.061733359
2.654444444	1.060375686
2.654444444	1.126469344
2.654444444	1.010724651
2.654444444	1.046076566
2.654444444	0.968930776
2.654444444	1.080890248
2.654444444	1.019086331
2.654444444	1.053863048
2.654444444	1.007169612
2.654444444	1.019603994
2.654444444	1.074084937
2.654444444	1.022249247
2.654444444	1.031156268
2.654444444	1.024480107
2.654444444	1.023105017
2.654444444	1.082745808
2.654444444	1.03456722
2.654444444	1.008416343
2.654444444	1.060433172
2.654444444	0.978730127
2.654444444	0.993211665
2.654444444	0.97199066
2.654444444	1.056379603
2.654444444	0.995995054
2.654444444	1.07636388
2.654444444	0.84264719
2.654444444	0.688031555
2.654444444	0.959383587
2.654444444	0.97561039
2.654444444	0.982292216
2.654444444	0.93075904
2.654444444	0.866681413
2.654444444	0.83132195
2.654444444	1.143729664
2.654444444	0.695023513
2.654444444	0.946270763
2.654444444	0.872885445
2.654444444	1.014943562
2.654444444	1.021628179
2.654444444	0.795399245
2.654444444	0.992199917
2.654444444	1.119936971
2.654444444	1.04513392
2.654444444	1.047792661
2.654444444	0.890555371
2.654444444	0.942073015
2.654444444	0.888512929
2.654444444	0.962552506
2.654444444	1.042867395
2.654444444	1.113904051
2.654444444	1.047862847
2.654444444	1.028393527
2.654444444	0.979741472
2.654444444	0.872290544
2.654444444	0.975186226
2.654444444	0.924347666
2.654444444	0.883095196
2.654444444	0.942980532
2.654444444	1.052319962
2.654444444	1.068274165
2.654444444	1.020972228
2.654444444	1.000591467
2.654444444	0.952347442
2.654444444	0.999375205
2.654444444	0.942657452
2.654444444	0.940484961
2.654444444	0.884528403
2.654444444	0.929259078
2.654444444	0.842522525
2.654444444	0.875890513
2.654444444	1.11332689
2.654444444	1.169187919
2.654444444	1.034080639
2.654444444	0.906436873
2.654444444	0.930690259
2.654444444	0.865363575
2.654444444	0.908425926
2.654444444	1.018107183
2.654444444	0.943366744
2.654444444	0.946144087
2.654444444	1.011812543
2.654444444	0.910305872
2.654444444	0.883807661
2.654444444	1.012455882
2.654444444	0.953504203
2.654444444	0.857351906
2.654444444	0.935573885
2.654444444	0.932060401
2.654444444	0.920013961
2.575555556	0.903191725
2.575555556	0.896160061
2.575555556	0.964734485
2.575555556	0.943801798
2.575555556	0.893735032
2.575555556	0.921321326
2.575555556	0.945484986
2.575555556	0.93892135
2.575555556	0.888628099
2.575555556	0.898248572
2.575555556	0.987217112
2.575555556	0.959556029
2.575555556	0.910370983
2.575555556	0.966392575
2.575555556	0.83194988
2.575555556	0.909964371
2.575555556	0.926490323
2.575555556	0.874985074
2.575555556	0.916199053
2.575555556	1.07025361
2.575555556	0.931772564
2.575555556	0.86574716
2.575555556	0.981914876
2.575555556	0.966065905
2.575555556	0.961054586
2.575555556	0.841949419
2.575555556	0.913076693
2.575555556	0.921967111
2.575555556	0.92661189
2.575555556	0.952572506
2.575555556	0.999953053
2.575555556	0.95799411
2.575555556	0.949966224
2.575555556	0.954724822
2.575555556	0.945747024
2.575555556	0.898616808
2.575555556	0.889799693
2.575555556	0.960520161
2.575555556	0.918340207
2.575555556	0.93332928
2.575555556	0.973831978
2.575555556	1.011226384
2.575555556	0.939909957
2.575555556	0.933993583
2.575555556	0.924960031
2.575555556	0.973874714
2.575555556	0.932592482
2.575555556	0.946029393
2.575555556	0.991425324
2.575555556	0.927790952
2.575555556	0.868926469
2.575555556	0.881006884
2.575555556	0.945332579
2.575555556	0.939928256
2.575555556	0.915676261
2.575555556	1.052515707
2.575555556	1.010484424
2.575555556	1.028940361
2.575555556	1.033488139
2.575555556	0.986829636
2.575555556	0.986997519
2.575555556	1.013136581
2.575555556	0.977518784
2.575555556	0.970087166
2.575555556	0.913955868
2.575555556	1.051306659
2.575555556	1.005878452
2.575555556	0.963425161
2.575555556	1.022714087
2.575555556	0.931277269
2.575555556	0.960872424
2.575555556	0.976634378
2.575555556	0.924665176
2.575555556	0.980001435
2.575555556	0.964091229
2.575555556	0.984533129
2.575555556	0.979223943
2.575555556	0.97290483
2.575555556	0.929783697
2.575555556	0.9747709
2.575555556	0.953228026
2.575555556	0.94794304
2.575555556	1.089993014
2.575555556	0.925701523
2.575555556	0.940149998
2.575555556	0.905012481
2.575555556	0.95834701
2.575555556	1.016310271
2.575555556	0.98741967
2.575555556	0.998302638
2.575555556	1.016723977
2.575555556	1.004332817
2.575555556	0.998358138
2.575555556	0.958864963
2.575555556	1.011335531
2.575555556	0.939273616
2.575555556	1.056864181
2.575555556	0.978787038
2.575555556	0.888419927
2.575555556	0.934594375
2.575555556	0.9670173
2.575555556	0.984417356
2.575555556	0.930706491
2.575555556	0.948319931
2.575555556	0.962972636
2.575555556	0.814571454
2.575555556	0.902570691
2.575555556	0.877184625
2.575555556	0.896299965
2.575555556	0.893912561
2.575555556	0.941482775
2.575555556	0.896705286
2.575555556	0.885777463
2.575555556	0.956846852
2.575555556	1.048099452
2.575555556	0.995644399
2.575555556	0.880284431
2.575555556	0.887280642
2.575555556	0.887173071
2.575555556	0.933574155
2.575555556	0.89308646
2.575555556	0.833160912
3.031111111	0.869371037
3.031111111	0.96479421
3.031111111	0.985662811
3.031111111	0.799008296
3.031111111	0.79702482
3.031111111	0.710825134
3.031111111	0.611702802
3.031111111	0.729702468
3.031111111	0.768933144
3.031111111	0.688000753
3.031111111	0.750175134
3.031111111	0.918652897
3.031111111	0.984116153
3.031111111	1.010472991
3.031111111	1.028225941
3.031111111	0.909432581
3.031111111	0.806832257
3.031111111	1.101322625
3.031111111	0.81725016
3.031111111	0.760954156
3.031111111	0.834398511
3.031111111	0.629837602
3.031111111	0.727798048
3.031111111	0.653544123
3.031111111	0.63065684
3.031111111	0.82747706
3.031111111	0.631637304
3.031111111	0.672443049
3.031111111	0.583145134
3.031111111	0.638243367
3.031111111	0.703300729
3.031111111	0.665000493
3.031111111	0.684346781
3.031111111	0.7257231
3.031111111	0.697255556
3.031111111	0.749151179
3.031111111	0.632577312
3.031111111	0.649948443
3.031111111	0.767936802
3.031111111	0.693393037
3.031111111	0.761781735
3.031111111	0.843808766
3.031111111	0.662716172
3.031111111	0.611916903
3.031111111	0.622653168
3.031111111	0.788721951
3.031111111	0.731108532
3.031111111	0.752856516
3.031111111	0.711862671
3.031111111	0.682447859
3.031111111	0.641076552
3.031111111	0.65952944
3.031111111	0.687675497
3.031111111	0.728833403
3.031111111	0.866962935
3.031111111	0.719961783
3.031111111	0.850331541
