# Supplementary material for: Quantitative analysis of 1300-nm three-photon calcium imaging in the mouse brain
Source: eLife. 2020 Jan 30;9:e53205. doi: 10.7554/eLife.53205 (PMC7028383; doi:10.7554/eLife.53205)
Supplement: Figure 3—source data 1. [file elife-53205-fig3-data1.zip]

Archive with 12 entries (9 files):
- Figre3E_source_immunoresponce_change/
- Figre3E_source_immunoresponce_change/Heating_1320nm_1000um.csv
- __MACOSX/
- __MACOSX/Figre3E_source_immunoresponce_change/
- __MACOSX/Figre3E_source_immunoresponce_change/._Heating_1320nm_1000um.csv
- Figre3E_source_immunoresponce_change/PlotImmuno.m
- __MACOSX/Figre3E_source_immunoresponce_change/._PlotImmuno.m
- Figre3E_source_immunoresponce_change/Heating_1320nm_1200um.csv
- __MACOSX/Figre3E_source_immunoresponce_change/._Heating_1320nm_1200um.csv
- Figre3E_source_immunoresponce_change/Heating_1320nm_control.csv
- __MACOSX/Figre3E_source_immunoresponce_change/._Heating_1320nm_control.csv
- __MACOSX/._Figre3E_source_immunoresponce_change
