# Supplementary material for: Quantitative analysis of 1300-nm three-photon calcium imaging in the mouse brain
Source: eLife. 2020 Jan 30;9:e53205. doi: 10.7554/eLife.53205 (PMC7028383; doi:10.7554/eLife.53205)
Supplement: Figure 3—source data 1. [file elife-53205-fig3-data1.zip › Figre3E_source_immunoresponce_change/Heating_1320nm_1000um.csv]

Power	HSP70	GFAP	Iba1	Date
50	0.134419	0.199582811	0.040592333	3/4/2019
50	0.161456	0.06521	0.102083757	4/7/2019
50	0.201306	0.00418	0.010751657	4/22/2019
100	0.182489	0.21235	0.06316	3/4/2019
100	0.032456	0.01446	-0.018371	4/7/2019
100	0.182301	-0.03487	-0.01898	4/22/2019
150	0.248272	0.21448	0.13211	3/4/2019
150	0.194086	0.09346	0.029313	4/7/2019
150	0.350119	0.52651	1.01892	4/7/2019
150	0.106856	0.101	0.09153	4/22/2019
