# Supplementary material for: Quantitative analysis of 1300-nm three-photon calcium imaging in the mouse brain
Source: eLife. 2020 Jan 30;9:e53205. doi: 10.7554/eLife.53205 (PMC7028383; doi:10.7554/eLife.53205)
Supplement: Figure 3—source data 1. [file elife-53205-fig3-data1.zip › Figre3E_source_immunoresponce_change/Heating_1320nm_1200um.csv]

Power	HSP70	GFAP	Iba1	Date
50	0.096116	-0.000932725	0.166652676	4/22/2019
50	0.161756	-0.004288168	0.119180141	4/22/2019
50	0.190992	0.108868056	0.11567	3/27/2019
100	0.146427	0.11720882	0.153192346	4/22/2019
100	0.111673	0.136148672	0.091677886	4/22/2019
100	0.188530636	0.11099367	0.128195141	3/27/2019
150	0.258411	0.20724	-0.22569	3/27/2019
150	0.001729	0.440007139	0.064555181	3/27/2019
150	0.216069214	0.21927135	0.214637825
