# Supplementary material for: Quantitative analysis of 1300-nm three-photon calcium imaging in the mouse brain
Source: eLife. 2020 Jan 30;9:e53205. doi: 10.7554/eLife.53205 (PMC7028383; doi:10.7554/eLife.53205)
Supplement: Figure 3—source data 1. [file elife-53205-fig3-data1.zip › Figre3E_source_immunoresponce_change/Heating_1320nm_control.csv]

Power	HSP70	GFAP	Iba1	Date
0	0.135584	0.133015283	0.15673772	3/27/19
0	0.126929	0.456966631	0.016538642	3/27/19
0	0.046266014			3/27/19
0	0.211581798	0.011734663	-0.153993574	3/4/19
0	0.182195622	0.055536141	0.105860474	3/4/19
0	0.063704388	0.199408361	0.084939109	3/4/19
0	-0.000601788	0.146655648	-0.295927512	11/9/18
0	0.285698861	-0.003039491	-0.105330238	11/9/18
0	-0.173937576	0.1524795	0.145307997	11/9/18
