# Supplementary material for: Quantitative analysis of 1300-nm three-photon calcium imaging in the mouse brain
Source: eLife. 2020 Jan 30;9:e53205. doi: 10.7554/eLife.53205 (PMC7028383; doi:10.7554/eLife.53205)
Supplement: Source code 1. [file elife-53205-code1.zip]

Archive with 17 entries (16 files):
- MonteCarloLight_V3.m
- __MACOSX/
- __MACOSX/._MonteCarloLight_V3.m
- photoninitGauss.m
- __MACOSX/._photoninitGauss.m
- LightHeatPlotter_V2.m
- __MACOSX/._LightHeatPlotter_V2.m
- DepthPowerScan1280nm.m
- __MACOSX/._DepthPowerScan1280nm.m
- DepthPowerScan1320nm.m
- __MACOSX/._DepthPowerScan1320nm.m
- HeatDiffusionLight_V2.m
- __MACOSX/._HeatDiffusionLight_V2.m
- DepthPowerScan920nm.m
- __MACOSX/._DepthPowerScan920nm.m
- FovScan1320nm.m
- __MACOSX/._FovScan1320nm.m
