# Supplementary material for: Quantitative analysis of 1300-nm three-photon calcium imaging in the mouse brain
Source: eLife. 2020 Jan 30;9:e53205. doi: 10.7554/eLife.53205 (PMC7028383; doi:10.7554/eLife.53205)
Supplement: Source code 1. [file elife-53205-code1.zip › FovScan1320nm.m]

% Calculation of the temperature profile in the mouse neocortex beneath a
% cranial window and immersion water under 1320-nm 3-photon imaging with
% different scanning field-of-view and power. This code was used to produce
% Figure 3B and 3C, and figure supplement 4.
% The value of 'params.geo.focalDepthTissue' indicates scanning depth;
% 'powerObj' indicates the array of power after the objective lens.

% Tianyu Wang 11/13/2019

% Set up all model parameters in a global struture
clear all;
global params;

% Optical parameters and properties of media
params.opt.wavelength = 1320; % nm
params.opt.plotWavelength = []; % nm, plot wavelength may be different from the actual wavelength, if it is invisible.
params.opt.tissueModelType = 3; %Data from Johansson, 2010 (Model 1) and Yaroslavsky, 2002 (Model 2)
params.opt.absTissue = 0.12;  % 1/mm. If 'nan', will be calculated and assigned with a model in MonteCarloLight_V2
params.opt.scatterTissue = 3.21; % 1/mm
params.opt.gTissue =0.9; % anistropy factor
params.opt.nTissue = 1.36; % Refractive index of brain
params.opt.absGlass = [];
params.opt.nGlass = [];
params.opt.absWater = [];
params.opt.nWater = 1.3225;
params.opt.scatterFrontCort = @(x) 10.9*((x/500).^(-0.334)); % Human data, x normalized to 500nm, Bevilacqua et al 2000
params.opt.scatterTempCort = @(x) 11.6*((x/500).^(-0.601)); % Human data, x normalized to 500nm, Bevilacqua et al 2000

% Mechanical properties of media
params.mech.pTissue = 1.04E-6; % density: kg/mm^3
params.mech.pBlood = 1.06E-6; % density: kg/mm^3
params.mech.wBlood = 8.5E-3; % blood perfusion rate: /s 
params.mech.pGlass = 2.23E-6; % density: kg/mm^3
params.mech.pWater = 1E-6; % density: kg/mm^3
params.mech.pBoneCancellous = 1.178E-6; % density: kg/mm^3
params.mech.pBoneCortical = 1.908E-6; % density: kg/mm^3

% Thermal properties of media
params.therm.cTissue = 3.65E6; % specific heat: mJ/kg/C
params.therm.kTissue = 0.527; % heat conductivity: mW/mm/C
params.therm.cBlood = 3.6E6; % specific heat: mJ/kg/C
params.therm.qBrain = 9.7E-3; % Brain metabolic heat mW/mm^3
params.therm.cGlass = 0.647E6; % specific heat: mJ/kg/C
params.therm.kGlass = 0.8; % heat conductivity: mW/mm/C
params.therm.cWater = 4.184E6; % specific heat: mJ/kg/C
params.therm.kWater = 0.6; % heat conductivity: mW/mm/C
params.therm.cBoneCancellous = 2.274E6; % specific heat: mJ/kg/C
params.therm.kBoneCancellous = 0.31; % heat conductivity: mW/mm/C
params.therm.cBoneCortical = 1.313E6; % specific heat: mJ/kg/C
params.therm.kBoneCortical = 0.32; % heat conductivity: mW/mm/C
params.therm.uStep = 0.03; % minimum length unit for heat conduction simulation: mm

% Parameters for sample geometry
params.geo.dstep=0.01;
params.geo.zrange=[0 0 6];
params.geo.rmax=6;
params.geo.d_glass = 0.16; % Thinkness of cover glass: mm
params.geo.r_glass = 2; % Radius of cover glass: mm
params.geo.d_water = []; % Thickness of immersion water: mm
params.geo.d_skull = 0.14; % Thinkness of skull: mm
params.geo.d_boneCortical = 0.01; % Thinkness of skull crust: mm

% Parameters for focusing and scanning geometry
params.geo.NA = 1.05;
params.geo.f = 7.2; % Focal length of the objective: mm
params.geo.wd = 2; % Work distance of the objective: mm
params.geo.w0 = 5.3; % 1/e^2 radius of the beam at objective back aperture, unit: mm
params.geo.FOV = 0.23; % Linear FOV of focal scan: mm
params.geo.focalDepthTissue = 0; % Focal depth in the tissue: mm 
params.geo.surfIllumRadius = []; % The raius of the instersection circle of light cone and brain tissue

% Simulate light propagation for different focal depth
utot = params.opt.scatterTissue+params.opt.absTissue;
params.geo.focalDepthTissue = 0.8; % unit:mm
powerObj = [50 100 120 150];
% powerWin = powerObj*exp(-0.1911*(params.geo.wd-params.geo.d_glass-params.geo.focalDepthTissue));
% depthArray = 1; % unit:mm
% powerObj = [50 100 120 150];
% powerWin = powerObj*exp(-0.1911*(2-0.16-1));
% depthArray = 1.2; % unit:mm
% powerObj = [50 100 120 150];
% powerWin = powerObj*exp(-0.1911*(2-0.16-1.2));
% FOVarray = [0:0.1:1 1.2:0.2:2];
FOVarray = [2];
%FOVarray = 2;
maxTemp = zeros(length(powerObj),length(FOVarray));
absPortion = zeros(size(FOVarray));
lostPortions = zeros(4,length(FOVarray));

rootDir = './1320nm_FOVStudy';

mkdir(rootDir);
mkdir([rootDir, '/TempMaps']);
mkdir([rootDir, '/DeltaTempMaps']);

for i = 1:length(FOVarray)  
    params.geo.FOV = FOVarray(i);
    cond = [num2str(params.opt.wavelength),'nm_',num2str(params.geo.focalDepthTissue*1000),'um_', num2str(params.geo.FOV*1000),'umFOV']    
    [frac_abs,frac_trans,r1,d1,catcher, nlaunched, lostphotons] = MonteCarloLight_V3; 
    params.opt.plotWavelength = [];
    fig = figure; 
    LightHeatPlotter_V2(r1,d1,frac_trans./max(frac_trans(:)),[0.01 0.1 0.5]); %wavelength for plotting set to 630 so it looks red, not relevant to simulation
    drawnow
    disp(['FOV = ', num2str(params.geo.FOV*1000),' um; scattering length=', num2str(1000*i/utot),'um; abs_frac=',num2str(sum(sum(catcher))/5000000)]);
    absPortion(i) = sum(sum(catcher))/nlaunched;
    lostPortions(:,i) = lostphotons'/nlaunched;
    saveas(fig,[rootDir,'/light_',cond,'.fig']);
    close(fig);
    save([rootDir,'/light_',cond,'.mat'],'frac_abs','frac_trans','r1','d1','catcher');
    
    %simulation parameters for HeatDiffusionLight_V2
    params.geo.d_water = ceil((params.geo.wd - params.geo.d_glass - params.geo.focalDepthTissue)/params.geo.dstep)*params.geo.dstep;
    added_Z = (params.geo.d_water+params.geo.d_glass);
    params.geo.zrange(1) = -added_Z;
    times = 60; % s
    %maxPower = 8*exp(params.geo.focalDepthTissue*utot); % 8 means 8mW at focus, which is 10nJ times 800kHz rep rate
    powers = powerObj*exp(-0.1911*(2-0.17-params.geo.focalDepthTissue)); % mW
    
    %extend the simulation volume to the glass and water above the brain (not including this volume in the call to MonteCarloLight_V2 above models them as transparent)
    frac_abs_padded = [zeros(ceil(added_Z/params.geo.dstep), size(frac_abs,2)) ; frac_abs];
        
    %extize
    u_time = cell(1,length(powers));
    u_space = cell(1,length(powers));
    t = cell(1,length(powers));
    r2 = cell(1,length(powers));
    depth = cell(1,length(powers));
    
    %Initialization: run the model long enough to allow it to reach steady state at the clamped initial conditions
    if i == 1
        if isfield(params,'u_start')
            params = rmfield(params,'u_start');
        end
        [O1,O2,O3,O4,O5,u_start] = HeatDiffusionLight_V2(frac_abs_padded,.03,0,60,60,0,60,.1);
        params.u_start = u_start;
    end
    
    %Simulate heating at the various linear FOVs
    for power = 1:length(powers) 
        [u_time{power},u_space{power},t{power},r2{power},depth{power}]=HeatDiffusionLight_V2(frac_abs_padded,.03,0,max(times),max(times),powers(power),times,.1);
        u_time{power} = u_time{power}(:,2:((size(u_time{power},2)-1)/2000):end); %cut down this gigantic matrix
        maxTemp(power,i) = prctile(reshape(u_space{power}(:,:,1),1,numel(u_space{power})),99.9); %99 percentil as maximum temperature
    end

    save([rootDir, '/heat_', cond, '.mat'],'u_time','u_space','t','r2','depth');
    save([rootDir, '/params_', num2str(params.opt.wavelength),'nm_',num2str(params.geo.focalDepthTissue*1000),'um_varFOV.mat'],'params','maxTemp','absPortion','lostPortions');
    
    %plot temperature at different powers and times
    params.opt.plotWavelength = 'hot';
    for power = 1:length(powers)
        for time = 1:length(times)
            figName = [cond,'_', int2str(round(powers(power))) 'mW_' int2str(times(time)) 's'];
            fig = figure('Name', figName);
            [ax1,ax2,h1,h2,h3,h4] = LightHeatPlotter_V2(r2{power}(1:73),depth{power}(1:ceil((added_Z+4)/params.therm.uStep)),u_space{power}(1:ceil((added_Z+4)/params.therm.uStep),1:73),[25:1:100]); caxis([30 42]);
           save([rootDir, '/params_', num2str(params.opt.wavelength),'nm_',num2str(params.geo.focalDepthTissue*1000),'um_varFOV.mat'],'params','maxTemp','absPortion','lostPortions'); %set(gca, 'ylim', [-added_Z 6], 'xlim', [-6 6])
            set(ax1,'FontSize',20)
            set(ax1,'FontName','Arial')
            set(ax1,'XGrid','off')
            set(ax1,'YGrid','off')
            set(ax1,'ZGrid','off')
            set(ax1,'TickDir','out')
            set(ax1,'LineWidth',2)
            %print(figName,'-dsvg','-r0')
            saveas(fig,[rootDir,'/TempMaps/',figName]);
            close(fig);
            pause(3);
        end
    end
    
    %plot deltaT; i.e. difference in temperature between 0 and specified power 
    for power = 1:length(powers)
        for time = 1:length(times)
            figName = ['deltaT_', cond,'_', int2str(round(powers(power))) 'mW_' int2str(times(time)) 's'];
            fig = figure('Name', figName);
            LightHeatPlotter_V2(r2{power},depth{power},u_space{power}(:,:,time) - u_start',[0:1:70]);
            set(gca, 'ylim', [-added_Z 6], 'xlim', [-6 6])
            saveas(fig,[rootDir,'/DeltaTempMaps/',figName]);
            close(fig);
            pause(3);
        end
    end
end

save([rootDir, '/params_', num2str(params.opt.wavelength),'nm_',num2str(params.geo.focalDepthTissue*1000),'um_varFOV.mat'],'params','maxTemp','absPortion','lostPortions');
